# Supplementary material for: QTL discovery for agronomic and quality traits in diploid potato clones using PotatoMASH amplicon sequencing
Source: G3 (Bethesda). 2024 Jul 19;14(10):jkae164. doi: 10.1093/g3journal/jkae164 (PMC11457057; doi:10.1093/g3journal/jkae164)
Supplement: jkae164_Supplementary_Data [file jkae164_supplementary_data.zip]

Archive with 10 entries (10 files):
- Supplemental_File_1_G3-2024-405051.xlsx
- Supplemental_File_2_G3-2024-405051.docx
- Supplemental_File_3_G3-2024-405051.pdf
- Supplemental_File_4_G3-2024-405051.xlsx
- Supplemental_File_5_G3-2024-405051.xlsx
- Supplemental_File_6_G3-2024-405051.pdf
- Supplemental_File_7_G3-2024-405051.xlsx
- Supplemental_File_8_G3-2024-405051.xlsx
- Supplemental_File_9_G3-2024-405051.xlsx
- Supplemental_Material_Legends_G3-2024-405051.docx
