# Supplementary material for: QTL discovery for agronomic and quality traits in diploid potato clones using PotatoMASH amplicon sequencing
Source: G3 (Bethesda). 2024 Jul 19;14(10):jkae164. doi: 10.1093/g3journal/jkae164 (PMC11457057; doi:10.1093/g3journal/jkae164)
Supplement: jkae164_Supplementary_Data [file jkae164_supplementary_data.zip › Supplemental_File_1_G3-2024-405051.xlsx]

## Sheet: Sheet1
Vexler et al. QTL discovery for agronomic and quality traits in a panel of diploid potato clones using PotatoMASH amplicon sequencing.
Supplementary data 1 - Experimental plot information
		Meijer	SAKA	WUR	Germicopa	Averis	Danespo
	size of experimental unit (plot)	2 rows of 4 plants	one row of 8 plants	one row of 8 plants	one row of 8 plants	2 rows of 7 plants	one row of 8 plants
	Planting distance (cm) for approx. 4000 plants/ha	75 x 33	75 x 33	75 x 30	75 x 33	75 x 35	75 x 33
weather data 2019	mm rain (April-Sept)	255	336	321	458	250	461.3
	Degree days (April-Sept)		779 (10-24°C) ; 850 (sum days)			4000 days	768.4
	Min temperature (Apr-Sep) °C	2.2	-3.6	1.1	6.3	-1.6	-6.4
	Max temperature (Apr-Sep) °C	34.8	34.5	37.5	21.9	39	31
	Avg temperature (Apr-Sep) °C	15.8	14.1	16.1		15.2	13.2
weather data 2020	mm rain (April-Sept)	272	295	241	458	340	381.4
	Degree days (April-Sept)		828 (sum days)				830.5
	Min temperature (Apr-Sep) °C	0.6	0.7	-1.2	6.3	-1.9	-4
	Max temperature (Apr-Sep) °C	31.7	32.2	34.6	21.9	34.3	31
	Avg temperature (Apr-Sep) °C	15.9	15.7	16.1		15.4	12.65
weather data 2021	mm rain (April-Sept)	325	264.2	392	458	337
	Degree days (April-Sept)
	Min temperature (Apr-Sep) °C	1.4	3.9	0.7	6.3	0
	Max temperature (Apr-Sep) °C	28.4	33.2	30.8	21.9	33.6
	Avg temperature (Apr-Sep) °C	15.7	16.8	15.6		15.4
Planting date	2019	2019-04-24	2019-04-24	2019-04-17
	2020	2020-04-23	2020-04-23	2020-04-16		2020-04-21	2020-05-11
	2021	2021-04-28	2021-05-18	2021-04-28		2021-04-28
Harvest date	2019	2019-09-17	2019-09-09	2019-09-11	2019-08-29	2019-10-30
	2020	2020-09-15	2020-09-08	2020-09-15	2020-08-25	2020-10-05	2020-09-01
	2021	2021-09-14	2021-09-07	2021-09-08	2021-08-31	2021-09-24
