# Supplementary material for: QTL discovery for agronomic and quality traits in diploid potato clones using PotatoMASH amplicon sequencing
Source: G3 (Bethesda). 2024 Jul 19;14(10):jkae164. doi: 10.1093/g3journal/jkae164 (PMC11457057; doi:10.1093/g3journal/jkae164)
Supplement: jkae164_Supplementary_Data [file jkae164_supplementary_data.zip › Supplemental_File_4_G3-2024-405051.xlsx]

## Sheet: Sheet3
Vexler et al. QTL discovery for agronomic and quality traits in a panel of diploid potato clones using PotatoMASH amplicon sequencing.
Supplementary data 4: Genotypic dataset showing the dosage of SNPs across the diploid potato clones
Column A, B and C describe the SNP marker name, chromosome and coordinates, respectively. Column D to UO describe the genotypic data across 558 diploid potato clones
marker	chrom	pos	GL16-6	15-RUD-09	GL16-8	16P109-028	16-MOZ-007	Ostfr-223	Ostfr-54	16P098-039	SA234-034	P33	16P076-021	16P098-028	16-LCL-003	G88	I-67	15P076-009	16P074-076	15P072-001	16-MAR-001	Ostfr-119	GL16-3	P16	15P076-044	16P073-018	12P268-001	15-GRA-75	16P071-036	16P078-021	GL16-7	I88	15P072-012	15P622-042	16P105-019	I86	15-VER-11	GL16-4	16P093-002	16P087-027	12P270-001	GL13-2	P34	16P073-025	I-52	16P073-061	Ry3-58	15-COM-16	15-BRI-05
ST4_03ch12_59039626	chr12	59039626	0	0	0	0	0	0	0	0	1	1	0	0	0	0	0	0	0	0	1	0	1	0	0	0	0	0	1	1	1	0	1	1	0	0	0	0	1	0	1	0	0	0	1	1	1	0	1
ST4_03ch12_59040898	chr12	59040898	0	0	0	0	0	0	0	0	1	1	0	0	0	0	0	0	0	0	1	0	1	0	0	0	0	0	1	1	1	0	1	1	0	0	0	0	1	0	1	0	0	0	1	1	1	0	1
chr01_681412	chr01	681412	0	0	1	0	0	0	0	0	0	0	0	0	0	0	0	0	1	0	0	0	0	0	0	1	0	0	0	0	0	0	0	1	0	0	0	0	0	0	0	2	0	1	0	0	0	0	0
chr01_681418	chr01	681418	1	1	0	1	0	1	1	0	0	2	0	0	0	1	0	1	1	1	0	1	0	2	0	1	1	0	1	0	0	1	0	0	1	0	0	0	1	0	0	0	2	1	0	0	1	0	0
chr01_681424	chr01	681424	0	0	0	0	0	0	0	0	0	0	0	0	0	0	0	0	0	0	0	0	0	0	0	0	0	0	0	0	0	0	0	0	0	0	0	0	0	0	0	0	0	0	0	0	0	0	0
chr01_681448	chr01	681448	0	0	1	1	1	0	0	0	2	0	1	1	1	1	0	0	0	0	1	0	2	0	1	0	0	0	0	0	2	1	1	1	1	1	2	1	1	0	1	0	0	0	0	0	0	2	1
chr01_681484	chr01	681484	0	1	2	1	2	0	1	2	2	0	2	1	1	1	1	1	1	1	2	0	2	0	2	1	1	2	1	2	2	1	2	2	1	2	2	1	1	1	1	2	0	1	1	1	0	2	2
chr01_681496	chr01	681496	0	0	0	0	0	0	0	0	0	0	0	0	0	0	0	0	0	0	0	0	0	0	0	0	0	0	0	0	0	0	0	0	0	0	0	0	0	0	0	0	0	0	0	0	0	0	0
chr01_1581552	chr01	1581552	1	1	1	0	0	0	0	NA	0	0	0	1	1	0	0	0	1	1	0	0	0	1	0	1	0	0	0	0	0	1	NA	0	1	0	1	0	0	1	1	2	2	1	0	0	0	0	0
chr01_1581581	chr01	1581581	0	0	0	0	0	0	0	NA	0	0	0	0	0	0	0	0	0	0	0	0	0	0	0	0	0	0	0	0	0	0	NA	0	0	0	0	0	0	0	0	0	0	0	0	0	0	0	0
chr01_1581612	chr01	1581612	0	1	1	1	0	0	0	NA	1	0	1	1	1	1	0	1	0	0	0	0	0	0	0	0	0	0	0	0	0	1	NA	0	0	1	1	1	0	0	0	0	0	0	0	0	0	1	0
chr01_1581617	chr01	1581617	0	1	1	1	0	0	0	NA	1	0	1	1	1	1	0	1	0	0	0	0	0	0	0	0	0	0	0	0	0	1	NA	0	0	1	1	1	0	0	0	0	0	0	0	0	0	1	0
chr01_1581620	chr01	1581620	1	0	0	1	0	2	1	NA	0	2	0	0	0	1	1	1	1	1	1	1	0	1	1	1	1	0	1	0	0	0	NA	1	0	0	0	1	1	0	0	0	0	1	1	1	2	0	0
chr01_1581663	chr01	1581663	0	1	1	1	1	0	0	NA	1	0	1	1	1	1	1	1	0	0	0	0	1	0	0	0	0	0	1	0	1	1	NA	1	0	1	1	1	0	0	0	0	0	0	1	1	0	1	1
chr01_2578807	chr01	2578807	1	0	0	1	0	0	0	0	0	0	0	0	0	0	0	0	1	1	0	0	0	0	0	1	1	0	1	0	0	1	0	0	0	0	0	1	1	0	0	0	0	1	0	0	0	0	0
chr01_2578843	chr01	2578843	1	0	0	1	0	0	0	0	0	0	0	0	0	0	0	0	1	1	0	0	0	0	0	1	1	0	1	0	0	1	0	0	0	0	0	1	1	0	0	0	0	1	0	0	0	0	0
chr01_2578870	chr01	2578870	0	0	2	1	2	1	0	0	1	1	1	0	0	0	1	0	1	0	1	1	1	1	0	1	0	2	0	0	1	0	1	1	0	0	0	1	0	0	0	2	2	1	1	1	1	1	1
chr01_2578897	chr01	2578897	0	0	0	0	0	1	0	0	0	0	0	0	0	1	0	0	0	0	0	0	0	0	0	0	1	0	0	0	0	0	0	1	0	1	0	0	0	0	0	0	0	0	0	0	0	0	0
chr01_3748902	chr01	3748902	0	0	0	0	0	0	1	2	0	0	0	0	0	0	0	1	0	1	1	0	0	0	1	0	0	0	1	2	0	1	1	1	1	0	1	0	1	1	1	0	0	0	0	0	0	2	0
chr01_3748960	chr01	3748960	0	1	1	0	2	0	0	0	1	0	0	1	1	0	2	1	0	0	1	0	1	1	1	0	0	0	0	0	2	0	0	0	1	0	1	2	0	1	1	0	1	0	1	1	0	0	1
chr01_3748977	chr01	3748977	0	1	1	0	2	0	0	0	1	0	0	1	1	0	2	1	0	0	1	0	1	1	1	0	0	0	0	0	2	0	0	0	1	0	1	2	0	1	1	0	1	0	1	1	0	0	1
chr01_3748986	chr01	3748986	0	0	0	0	0	0	0	0	0	0	0	0	0	0	1	0	0	0	0	0	0	0	0	0	0	0	0	0	0	0	0	0	1	0	0	1	0	1	0	0	0	0	0	0	0	0	0
chr01_6104346	chr01	6104346	1	NA	2	1	2	1	0	2	0	2	1	0	0	2	2	0	2	2	1	1	0	2	0	2	2	0	1	NA	0	1	2	NA	2	0	0	1	2	2	0	2	NA	1	2	2	1	2	2
chr01_6104353	chr01	6104353	0	0	0	0	0	0	0	0	0	0	0	0	0	0	0	0	0	0	0	0	0	0	0	0	0	0	0	0	0	0	0	0	0	0	0	0	0	0	0	0	0	0	0	0	0	0	0
chr01_6104374	chr01	6104374	0	0	0	0	0	0	0	0	0	0	0	0	0	0	0	0	0	0	0	0	0	0	0	0	0	0	0	0	0	0	0	0	0	0	0	0	0	0	0	0	0	0	0	0	0	0	0
chr01_6104377	chr01	6104377	0	2	1	1	0	0	1	2	0	0	2	0	0	2	2	1	2	2	0	0	0	1	1	2	2	0	2	2	1	1	2	2	2	1	0	0	2	2	1	2	2	2	2	2	0	2	1
chr01_6104382	chr01	6104382	1	0	1	0	1	1	0	0	0	2	0	0	0	0	0	0	0	0	1	1	0	1	0	0	0	0	0	0	0	0	0	0	0	0	0	1	0	0	0	0	0	0	0	0	1	0	1
chr01_6104386	chr01	6104386	0	2	1	1	0	0	1	2	0	0	2	0	1	2	2	1	2	2	0	0	0	1	1	2	2	0	2	2	1	1	2	2	2	1	0	0	2	2	1	2	2	2	2	2	0	2	1
chr01_6104400	chr01	6104400	0	0	0	0	0	0	0	0	0	0	0	0	0	0	0	0	0	0	0	0	0	0	0	0	0	0	0	0	0	0	0	0	0	0	0	0	0	0	0	0	0	0	0	0	0	0	0
chr01_6104401	chr01	6104401	0	0	0	0	0	0	0	0	0	0	0	0	0	0	0	0	0	0	0	0	0	0	0	0	0	0	0	0	0	0	0	0	0	0	0	0	0	0	0	0	0	0	0	0	0	0	0
chr01_6104402	chr01	6104402	0	1	0	0	0	0	1	1	0	0	1	0	0	1	0	1	1	1	0	0	0	1	1	0	0	0	1	2	1	0	1	2	1	0	0	0	1	0	1	1	2	1	0	0	0	0	0
chr01_6104404	chr01	6104404	0	0	0	0	0	0	0	0	0	0	0	0	0	0	0	0	0	0	0	0	0	0	0	0	0	0	0	0	0	0	0	0	0	0	0	0	0	0	0	0	0	0	0	0	0	0	0
chr01_7091337	chr01	7091337	0	0	0	0	0	0	0	0	0	0	0	0	0	0	0	0	0	0	0	0	0	0	0	0	1	0	0	0	0	0	0	0	0	1	0	0	0	1	0	0	0	0	0	0	0	0	0
chr01_7091353	chr01	7091353	2	1	0	1	1	2	2	0	1	2	2	1	1	1	1	1	2	1	1	2	0	2	1	1	2	1	1	1	2	1	1	2	1	2	1	1	1	2	0	1	1	2	0	0	2	0	1
chr01_7091380	chr01	7091380	0	0	0	0	0	0	0	0	0	0	0	0	0	0	0	0	0	0	0	0	0	0	0	0	0	0	0	0	0	0	0	0	0	0	0	0	0	0	0	0	0	0	0	0	0	0	1
chr01_7091383	chr01	7091383	1	0	0	0	0	1	0	0	1	2	0	1	1	0	0	1	1	0	1	1	0	1	1	0	0	1	0	0	1	1	0	0	0	1	1	0	0	0	0	1	0	1	0	0	1	0	0
chr01_7091395	chr01	7091395	0	0	0	0	0	0	0	0	0	0	0	0	0	0	0	0	0	0	0	0	0	0	0	0	0	0	0	0	0	0	0	0	0	0	0	0	0	0	0	0	0	0	0	0	0	0	1
chr01_7091407	chr01	7091407	0	0	1	0	0	0	0	1	0	0	0	0	0	1	1	0	0	0	0	0	0	0	0	1	0	0	0	0	0	0	0	0	0	0	0	0	0	0	0	1	0	0	2	2	0	2	1
chr01_7091417	chr01	7091417	1	0	0	0	0	1	0	0	1	2	0	1	1	0	0	1	1	0	1	1	0	1	1	0	0	1	0	0	1	1	0	0	0	1	1	0	0	0	0	1	0	1	0	0	1	0	0
chr01_53440812	chr01	53440812	NA	NA	0	0	0	NA	NA	NA	NA	NA	NA	0	0	0	NA	NA	NA	NA	NA	NA	NA	NA	NA	NA	NA	0	NA	NA	NA	NA	NA	NA	NA	NA	NA	NA	0	NA	NA	NA	NA	NA	NA	NA	NA	NA	NA
chr01_53440830	chr01	53440830	NA	NA	1	0	1	NA	NA	NA	NA	NA	NA	2	0	1	NA	NA	NA	NA	NA	NA	NA	NA	NA	NA	NA	0	NA	NA	NA	NA	NA	NA	NA	NA	NA	NA	1	NA	NA	NA	NA	NA	NA	NA	NA	NA	NA
chr01_53440872	chr01	53440872	NA	NA	0	0	0	NA	NA	NA	NA	NA	NA	0	0	0	NA	NA	NA	NA	NA	NA	NA	NA	NA	NA	NA	0	NA	NA	NA	NA	NA	NA	NA	NA	NA	NA	0	NA	NA	NA	NA	NA	NA	NA	NA	NA	NA
chr01_53440873	chr01	53440873	NA	NA	0	0	1	NA	NA	NA	NA	NA	NA	0	2	0	NA	NA	NA	NA	NA	NA	NA	NA	NA	NA	NA	1	NA	NA	NA	NA	NA	NA	NA	NA	NA	NA	0	NA	NA	NA	NA	NA	NA	NA	NA	NA	NA
chr01_60383185	chr01	60383185	0	1	0	1	1	0	1	1	1	1	0	2	0	2	1	0	0	0	2	1	1	1	0	0	1	1	0	0	1	2	0	0	0	2	1	1	1	1	0	0	1	0	2	2	2	2	2
chr01_60383186	chr01	60383186	0	1	0	1	1	0	1	1	1	1	0	2	0	2	1	0	0	0	2	1	1	1	0	0	1	1	0	0	1	2	0	0	0	2	1	1	1	1	0	0	1	0	2	2	2	2	2
chr01_60383187	chr01	60383187	0	0	0	0	0	0	0	0	0	0	0	0	0	0	1	0	0	0	0	1	0	0	0	0	0	0	0	0	0	0	0	0	0	0	0	0	0	0	0	0	0	0	1	1	0	0	0
chr01_60383212	chr01	60383212	0	0	0	0	0	0	0	0	0	0	0	0	0	0	1	0	0	0	0	1	0	0	0	0	0	0	0	0	0	0	0	0	0	0	0	0	0	0	0	0	0	0	1	1	0	0	0
chr01_60383229	chr01	60383229	0	0	0	0	0	0	0	0	0	0	0	0	0	0	1	0	0	0	0	1	0	0	0	0	0	0	0	0	0	0	0	0	0	0	0	0	0	0	0	0	0	0	1	1	0	0	0
chr01_60383259	chr01	60383259	0	0	0	0	0	0	0	0	0	0	0	0	0	0	0	0	0	0	0	0	0	0	0	0	0	0	0	0	0	0	0	0	0	0	0	0	1	1	0	0	0	0	0	0	0	0	0
chr01_60383267	chr01	60383267	0	0	0	0	0	0	0	0	0	0	0	0	0	0	0	0	0	0	0	0	0	0	0	0	0	0	0	0	0	0	0	0	0	0	0	0	1	1	0	0	0	0	0	0	0	0	0
chr01_60383281	chr01	60383281	0	0	0	0	0	0	0	0	0	0	0	0	0	0	1	0	0	0	0	1	0	0	0	0	0	0	0	0	0	0	0	0	0	0	0	0	0	0	0	0	0	0	1	1	0	0	0
chr01_60383284	chr01	60383284	0	0	0	0	1	0	0	0	0	0	0	1	0	1	0	0	0	0	0	0	0	1	0	0	1	0	0	0	0	0	0	0	0	2	0	0	0	0	0	0	0	0	1	1	0	1	0
chr01_60383290	chr01	60383290	0	0	0	0	0	0	0	0	0	0	0	0	0	0	0	0	0	0	0	0	0	0	0	0	0	0	0	0	0	0	0	0	0	0	0	0	0	0	0	0	0	0	0	0	0	0	0
chr01_60383300	chr01	60383300	0	1	0	0	0	0	1	0	0	1	0	0	0	1	0	0	0	0	2	0	1	0	0	0	0	1	0	0	1	1	0	0	0	0	0	1	0	0	0	0	0	0	0	0	2	1	1
chr01_61467037	chr01	61467037	0	0	1	0	0	0	0	0	0	0	0	0	0	0	0	0	0	0	0	0	0	0	0	0	0	0	0	0	0	0	0	0	0	0	0	1	0	0	1	0	0	0	0	0	0	0	0
chr01_61467039	chr01	61467039	0	0	0	0	0	0	0	0	0	0	0	0	0	0	0	0	0	0	0	0	0	0	0	0	0	0	0	0	0	0	0	0	0	0	0	0	0	0	0	0	0	0	0	0	0	0	0
chr01_61467048	chr01	61467048	0	0	0	0	1	0	0	0	0	0	0	0	0	1	1	0	0	0	0	1	1	0	0	0	0	1	0	0	1	1	0	0	0	1	0	1	0	0	0	0	0	0	1	1	1	1	0
chr01_61467053	chr01	61467053	0	0	1	0	0	1	0	0	0	0	0	0	0	0	0	0	0	0	0	0	1	1	0	0	0	0	0	0	1	0	0	0	0	0	0	0	0	0	0	0	0	0	0	0	0	0	0
chr01_61467060	chr01	61467060	0	0	1	0	1	0	0	1	1	0	0	2	0	2	1	0	0	0	0	1	1	1	0	0	1	1	0	0	1	1	0	0	0	2	0	2	1	1	1	0	1	0	2	2	1	2	0
chr01_61467067	chr01	61467067	2	2	2	2	2	2	2	0	2	2	2	1	2	2	2	1	2	0	2	2	2	2	1	2	2	2	1	1	2	2	1	2	1	2	2	2	1	2	1	2	2	2	2	2	2	2	2
chr01_61467120	chr01	61467120	0	0	0	0	0	0	0	1	0	0	0	1	0	0	0	0	0	0	0	0	0	0	0	0	0	0	0	0	0	0	0	0	0	0	0	0	0	0	0	0	1	0	0	0	0	0	0
chr01_62551999	chr01	62551999	0	0	0	0	1	0	0	0	0	0	0	0	0	1	1	0	0	0	0	1	1	0	0	0	0	1	0	0	1	1	0	0	0	0	0	1	0	0	0	0	0	0	1	1	1	1	0
chr01_62552013	chr01	62552013	0	0	0	0	1	0	0	0	0	0	1	0	0	1	2	0	0	0	0	1	1	0	0	0	0	1	0	0	1	1	0	0	0	0	0	1	0	0	0	0	0	0	2	1	1	2	0
chr01_62552034	chr01	62552034	0	0	0	0	0	0	1	1	1	0	1	2	0	1	1	0	0	0	0	0	0	1	0	0	1	0	0	0	0	0	0	1	0	1	1	0	1	1	0	0	1	0	1	1	0	1	1
chr01_62552035	chr01	62552035	0	0	0	0	0	0	1	1	1	0	1	2	0	1	1	0	0	0	0	0	0	1	0	0	1	0	0	0	0	0	0	1	0	1	1	0	1	1	0	0	1	0	1	1	0	1	1
chr01_62552047	chr01	62552047	2	2	2	2	2	2	2	1	2	2	2	2	2	2	2	1	2	0	2	2	2	2	1	2	2	2	1	1	2	2	0	2	1	2	2	2	1	2	1	2	2	1	2	2	2	2	2
chr01_62552068	chr01	62552068	1	1	0	1	1	0	0	0	1	0	0	0	2	0	0	0	0	0	1	0	0	0	0	0	0	1	0	0	0	0	0	0	0	0	0	0	0	0	0	0	1	0	0	0	0	0	0
chr01_62552070	chr01	62552070	0	0	0	0	0	0	0	0	0	0	0	0	0	0	0	0	0	0	0	0	0	0	0	0	0	0	0	0	0	0	0	0	0	0	1	0	0	0	0	0	0	0	0	0	0	0	0
chr01_62552089	chr01	62552089	0	0	0	0	0	0	0	0	0	0	0	0	0	0	0	0	0	0	0	0	0	0	0	0	0	0	0	0	0	0	0	0	0	0	1	0	0	0	0	0	0	0	0	0	0	0	0
chr01_62552103	chr01	62552103	0	0	0	0	0	0	0	0	0	0	0	0	0	0	0	0	0	0	0	0	0	0	0	0	0	0	0	0	0	0	0	0	0	0	0	0	0	0	0	0	0	0	0	0	0	0	0
chr01_63550833	chr01	63550833	0	1	0	0	1	1	0	0	0	1	1	0	0	1	1	1	0	0	0	0	1	0	1	0	0	1	0	0	0	0	0	1	0	0	1	0	0	0	0	0	0	0	1	1	2	1	1
chr01_63550860	chr01	63550860	2	1	1	1	1	0	2	1	2	0	0	2	2	1	1	0	1	0	2	0	0	1	0	1	1	1	0	0	1	2	0	0	0	2	0	2	1	1	1	2	2	1	1	1	0	1	0
chr01_63550893	chr01	63550893	2	1	1	1	1	0	2	1	2	0	0	2	2	1	2	0	1	0	2	0	0	1	0	1	1	1	0	0	1	2	0	0	0	2	0	2	1	1	1	2	2	1	2	2	0	1	0
chr01_63550914	chr01	63550914	0	0	0	0	0	0	0	0	0	0	0	0	0	0	0	0	0	0	0	0	0	0	0	0	0	0	0	0	0	0	0	0	0	0	0	0	0	0	0	0	0	0	0	0	0	0	0
chr01_64464773	chr01	64464773	NA	NA	0	0	NA	NA	0	NA	0	0	NA	0	0	0	NA	NA	NA	NA	0	NA	0	0	NA	NA	0	NA	NA	NA	NA	0	NA	0	0	NA	NA	NA	0	NA	NA	NA	NA	NA	NA	NA	NA	NA	NA
chr01_64464774	chr01	64464774	NA	NA	0	1	NA	NA	0	NA	1	0	NA	0	1	0	NA	NA	NA	NA	1	NA	0	0	NA	NA	0	0	NA	NA	NA	0	NA	0	0	NA	NA	NA	0	NA	NA	NA	NA	NA	NA	NA	NA	NA	NA
chr01_64464788	chr01	64464788	NA	NA	0	NA	NA	NA	NA	NA	1	0	NA	1	1	1	NA	NA	NA	NA	NA	NA	NA	NA	NA	NA	NA	0	NA	NA	NA	NA	NA	NA	NA	NA	NA	NA	0	NA	NA	NA	NA	NA	NA	NA	NA	NA	NA
chr01_64464803	chr01	64464803	NA	NA	1	1	NA	NA	1	NA	0	0	NA	0	0	0	NA	NA	NA	NA	1	NA	1	1	NA	NA	1	0	NA	NA	NA	1	NA	1	1	NA	NA	NA	0	NA	NA	NA	NA	NA	NA	NA	NA	NA	NA
chr01_64464828	chr01	64464828	NA	NA	1	2	NA	NA	2	NA	2	0	NA	NA	2	1	NA	NA	NA	NA	2	NA	1	2	NA	NA	2	0	NA	NA	NA	1	NA	1	1	NA	NA	NA	1	NA	NA	NA	NA	NA	NA	NA	NA	NA	NA
chr01_64464830	chr01	64464830	NA	NA	1	2	NA	NA	2	NA	2	0	NA	NA	2	0	NA	NA	NA	NA	2	NA	1	2	NA	NA	2	NA	NA	NA	NA	1	NA	1	1	NA	NA	NA	1	NA	NA	NA	NA	NA	NA	NA	NA	NA	NA
chr01_64464844	chr01	64464844	NA	NA	0	0	NA	NA	0	NA	0	0	NA	0	0	0	NA	NA	NA	NA	0	NA	0	0	NA	NA	0	0	NA	NA	NA	0	NA	0	0	NA	NA	NA	0	NA	NA	NA	NA	NA	NA	NA	NA	NA	NA
chr01_64464847	chr01	64464847	NA	NA	1	2	NA	NA	2	NA	2	0	NA	1	2	1	NA	NA	NA	NA	2	NA	1	2	NA	NA	1	NA	NA	NA	NA	1	NA	1	1	NA	NA	NA	1	NA	NA	NA	NA	NA	NA	NA	NA	NA	NA
chr01_64464854	chr01	64464854	NA	NA	1	1	NA	NA	1	NA	0	0	NA	0	0	0	NA	NA	NA	NA	1	NA	1	1	NA	NA	1	0	NA	NA	NA	1	NA	1	1	NA	NA	NA	0	NA	NA	NA	NA	NA	NA	NA	NA	NA	NA
chr01_64464856	chr01	64464856	NA	NA	0	1	NA	NA	0	NA	1	0	NA	0	1	0	NA	NA	NA	NA	1	NA	0	0	NA	NA	0	NA	NA	NA	NA	NA	NA	0	0	NA	NA	NA	0	NA	NA	NA	NA	NA	NA	NA	NA	NA	NA
chr01_64464860	chr01	64464860	NA	NA	0	0	NA	NA	0	NA	0	0	NA	0	0	0	NA	NA	NA	NA	0	NA	0	0	NA	NA	0	0	NA	NA	NA	0	NA	0	0	NA	NA	NA	0	NA	NA	NA	NA	NA	NA	NA	NA	NA	NA
chr01_64464862	chr01	64464862	NA	NA	0	0	NA	NA	0	NA	0	0	NA	0	0	0	NA	NA	NA	NA	0	NA	0	0	NA	NA	0	0	NA	NA	NA	0	NA	0	0	NA	NA	NA	0	NA	NA	NA	NA	NA	NA	NA	NA	NA	NA
chr01_64464868	chr01	64464868	NA	NA	0	NA	NA	NA	NA	NA	0	0	NA	0	0	0	NA	NA	NA	NA	NA	NA	NA	NA	NA	NA	NA	0	NA	NA	NA	NA	NA	NA	NA	NA	NA	NA	0	NA	NA	NA	NA	NA	NA	NA	NA	NA	NA
chr01_65187598	chr01	65187598	2	1	2	2	0	1	1	1	0	2	1	0	0	0	0	1	2	2	1	1	2	1	1	2	1	1	2	2	1	1	2	2	2	0	0	1	1	1	1	2	1	2	0	0	2	2	1
chr01_65187608	chr01	65187608	0	0	0	0	0	0	0	0	1	0	0	0	0	1	1	0	0	0	0	1	0	0	0	0	0	0	0	0	0	0	0	0	0	1	0	0	1	1	0	0	0	0	1	1	0	0	0
chr01_65187609	chr01	65187609	0	0	0	0	0	0	0	0	1	0	0	0	0	1	1	0	0	0	0	1	0	0	0	0	0	0	0	0	0	0	0	0	0	1	0	0	1	1	0	0	0	0	1	1	0	0	0
chr01_65187611	chr01	65187611	0	0	0	0	0	0	0	0	1	0	0	0	0	0	1	0	0	0	0	1	0	0	0	0	0	0	0	0	0	0	0	0	0	0	0	0	0	0	0	0	0	0	1	1	0	0	0
chr01_65187617	chr01	65187617	2	1	2	2	0	1	1	1	0	2	1	0	0	0	0	2	2	2	1	1	2	1	2	2	1	1	2	2	1	1	2	2	2	0	0	1	1	1	1	2	1	2	0	0	2	2	1
chr01_65187631	chr01	65187631	2	2	2	2	1	1	2	2	2	2	2	2	1	2	1	2	2	2	2	2	2	2	2	2	2	2	2	2	2	2	2	2	2	1	2	2	2	2	2	2	2	2	1	1	2	2	1
chr01_66269929	chr01	66269929	0	0	0	0	0	0	0	1	0	0	0	1	0	0	0	0	0	0	0	0	0	0	0	0	0	0	0	0	0	0	0	0	0	0	0	0	0	0	0	0	1	0	0	0	0	0	0
chr01_66269945	chr01	66269945	0	0	0	0	0	0	0	0	0	0	1	0	1	0	1	0	0	0	0	0	0	0	0	0	0	0	0	0	0	0	0	0	0	0	0	0	0	0	0	0	0	0	1	1	0	0	0
chr01_66269947	chr01	66269947	0	0	0	0	0	0	0	0	0	0	0	0	0	0	0	0	0	0	0	0	0	0	0	0	0	0	0	0	0	0	0	0	0	0	0	0	0	0	0	0	0	0	0	0	0	0	0
chr01_66269951	chr01	66269951	0	0	0	0	0	0	0	0	0	0	0	0	0	0	1	0	0	0	0	1	0	0	0	0	0	0	0	0	0	0	0	0	0	0	0	0	0	0	0	0	0	0	1	1	0	0	0
chr01_66269964	chr01	66269964	1	0	1	0	0	0	1	1	1	0	1	2	0	1	1	0	0	0	0	1	0	1	0	0	2	0	0	0	0	0	0	1	1	1	0	1	1	1	1	0	1	0	1	1	0	1	0
chr01_66269967	chr01	66269967	1	0	1	0	0	0	1	1	1	0	1	2	0	0	1	0	0	0	0	1	0	1	0	0	2	0	0	0	0	0	0	1	1	1	0	1	1	1	1	0	1	0	1	1	0	1	0
chr01_66269973	chr01	66269973	1	0	1	0	0	0	1	1	1	0	1	2	0	0	1	0	0	0	0	1	0	1	0	0	1	0	0	0	0	0	0	1	1	0	0	1	1	1	0	0	1	0	1	1	0	1	0
chr01_66269977	chr01	66269977	1	0	1	0	0	0	1	1	1	0	1	2	0	1	1	0	0	0	0	1	0	1	0	0	2	0	0	0	0	0	0	1	1	1	0	1	1	1	1	0	1	0	1	1	0	1	0
chr01_66270002	chr01	66270002	1	0	1	0	0	0	0	0	0	0	1	0	0	0	0	0	0	0	0	0	0	0	0	0	0	0	0	0	0	0	0	1	1	0	0	1	0	0	0	0	0	0	0	0	0	1	0
chr01_66270013	chr01	66270013	1	0	1	0	0	0	1	1	1	0	1	2	0	1	1	0	0	0	0	1	0	1	0	0	1	0	0	0	0	0	0	1	1	1	0	1	1	1	1	0	1	0	1	1	0	1	0
chr01_66270026	chr01	66270026	0	0	0	0	0	0	0	0	0	0	1	0	1	0	1	0	0	0	0	0	0	0	0	0	0	0	0	0	0	0	0	0	0	0	0	0	0	0	0	0	0	0	1	1	0	0	0
chr01_66270041	chr01	66270041	0	0	0	0	0	0	0	0	0	0	0	0	0	0	0	0	0	0	0	0	0	0	0	0	0	0	0	0	0	1	0	0	0	0	0	0	0	0	0	0	0	0	0	0	0	0	0
chr01_66270050	chr01	66270050	0	0	0	0	0	0	0	0	1	0	0	0	0	0	1	0	0	0	0	1	0	0	0	0	0	0	0	0	0	0	0	0	0	0	0	0	0	0	0	0	0	0	1	1	0	0	0
chr01_67253274	chr01	67253274	0	0	0	0	0	0	1	0	1	0	0	1	0	1	1	0	0	0	0	1	0	1	0	0	0	0	0	0	0	0	0	0	0	1	0	0	0	1	1	0	1	0	1	1	0	0	0
chr01_67253287	chr01	67253287	2	0	2	2	1	2	1	1	1	2	0	1	1	1	2	1	1	0	1	2	2	1	1	1	2	1	1	1	2	1	0	1	1	1	0	2	1	1	1	0	1	0	2	2	2	0	0
chr01_67253304	chr01	67253304	0	0	0	0	0	0	1	0	1	0	0	1	0	1	1	0	0	0	0	1	0	1	0	0	0	0	0	0	0	0	0	0	0	1	0	0	0	1	1	0	1	0	1	1	0	0	0
chr01_67253316	chr01	67253316	2	2	2	2	2	2	2	1	2	2	1	2	2	2	2	1	2	0	2	2	2	2	1	2	2	1	2	1	2	2	0	2	1	2	2	2	1	2	2	2	2	1	2	2	2	1	1
chr01_68256654	chr01	68256654	0	0	0	0	0	0	0	0	1	0	0	1	0	0	1	0	0	1	0	1	0	0	0	0	0	0	0	0	0	0	1	0	0	1	0	0	0	0	1	0	1	0	1	1	0	0	0
chr01_68256656	chr01	68256656	0	0	0	0	0	0	1	0	1	0	0	1	0	1	1	0	0	1	0	1	0	1	0	0	0	0	0	0	0	0	1	0	0	1	0	0	0	0	1	0	1	0	1	1	0	0	0
chr01_68256677	chr01	68256677	0	1	0	0	1	1	0	0	0	0	0	0	0	0	0	0	0	0	0	0	0	0	0	0	0	0	0	0	0	0	0	0	0	0	0	0	0	0	0	0	0	0	0	0	0	0	0
chr01_68256710	chr01	68256710	0	0	0	0	0	0	1	0	1	0	0	1	0	1	1	0	0	1	0	1	0	1	0	0	0	0	0	0	0	0	1	0	0	1	0	0	0	0	1	0	1	0	1	1	0	0	0
chr01_68256735	chr01	68256735	0	0	0	0	0	0	0	0	1	0	0	1	0	1	1	0	0	0	0	1	0	0	0	0	0	0	0	0	0	0	0	0	0	1	0	0	0	0	1	0	0	0	1	1	0	0	0
chr01_69010084	chr01	69010084	0	0	0	0	0	0	0	0	0	0	0	0	0	0	0	0	0	0	0	0	0	0	0	0	0	1	0	0	0	0	0	0	0	0	0	0	0	0	0	0	1	0	0	0	0	0	0
chr01_69010098	chr01	69010098	0	0	0	0	0	0	0	0	0	0	0	0	0	0	0	0	0	0	0	0	0	0	0	0	0	0	0	0	0	0	0	0	0	0	0	0	0	0	0	0	0	0	0	0	0	0	0
chr01_69010115	chr01	69010115	1	1	2	0	1	1	1	0	1	0	0	1	0	0	1	0	1	1	0	1	0	1	0	1	0	1	0	0	0	0	1	1	1	1	2	1	0	0	1	2	1	1	1	1	0	0	1
chr01_69010116	chr01	69010116	1	1	2	0	1	1	1	0	1	0	0	1	0	0	1	0	1	1	0	1	0	1	0	1	0	1	1	0	0	0	1	1	1	1	2	1	0	0	1	2	1	1	1	1	0	0	1
chr01_69010124	chr01	69010124	1	1	2	0	1	1	1	0	1	0	0	1	0	0	1	0	1	1	0	1	0	1	0	1	0	0	0	0	0	0	1	1	1	1	2	1	0	0	1	2	1	1	1	1	0	0	1
chr01_69010128	chr01	69010128	0	0	0	0	0	0	0	0	0	0	0	0	0	0	0	0	0	0	0	0	0	0	0	0	0	1	0	0	0	0	0	0	0	0	0	0	0	0	0	0	1	0	0	0	0	0	0
chr01_69010155	chr01	69010155	0	0	0	0	0	0	0	0	0	0	0	0	0	0	0	0	0	1	0	0	0	0	0	0	0	0	0	0	0	0	1	0	0	0	0	0	0	0	0	0	0	0	0	0	0	0	0
chr01_69010168	chr01	69010168	0	0	0	0	0	0	0	0	0	0	0	0	0	0	0	0	0	0	0	0	0	0	0	0	0	1	0	0	0	0	0	0	0	0	0	0	0	0	0	0	1	0	0	0	0	0	0
chr01_69901155	chr01	69901155	0	0	0	0	0	0	0	0	0	0	0	0	0	0	0	0	0	0	0	0	0	0	0	0	0	0	0	0	0	0	0	0	0	0	0	0	0	0	0	0	0	0	0	0	0	0	0
chr01_69901157	chr01	69901157	1	0	1	0	1	0	0	0	1	0	0	0	0	0	0	0	0	0	0	0	0	0	0	0	0	0	0	0	0	0	0	0	1	0	0	1	0	0	0	0	0	0	0	0	0	0	0
chr01_69901165	chr01	69901165	0	1	1	0	1	1	0	0	0	0	1	0	1	0	0	0	0	0	1	0	0	0	0	0	0	0	0	0	0	0	0	0	0	1	2	0	0	0	0	0	0	0	0	0	0	1	2
chr01_69901169	chr01	69901169	0	0	0	0	0	0	0	0	0	0	0	0	0	0	0	0	0	0	0	0	0	0	0	0	0	0	0	0	0	0	0	1	0	0	0	0	0	0	0	0	0	0	0	0	0	0	0
chr01_69901172	chr01	69901172	0	0	0	0	0	0	1	0	1	0	0	1	0	0	1	0	0	1	0	1	1	1	0	0	0	0	0	0	0	0	1	1	0	0	0	0	0	0	1	0	0	0	1	1	0	0	0
chr01_69901175	chr01	69901175	1	0	1	0	1	0	1	0	1	0	0	1	0	0	1	0	0	1	0	1	1	1	0	0	0	0	0	0	0	0	1	1	1	0	0	1	0	0	1	0	0	0	1	1	0	0	0
chr01_69901178	chr01	69901178	1	0	1	0	1	0	2	0	1	0	0	1	0	0	1	0	1	1	0	1	1	1	0	1	0	0	0	0	0	0	1	1	1	0	0	1	0	0	1	2	1	1	1	1	0	0	0
chr01_69901210	chr01	69901210	2	2	2	2	2	2	2	1	2	2	2	1	2	1	2	2	2	2	2	2	2	2	2	2	2	1	2	2	2	1	2	2	2	2	2	2	2	2	2	2	2	2	2	2	2	2	2
chr01_69901225	chr01	69901225	0	0	0	0	0	0	1	0	1	0	0	1	0	0	1	0	0	1	0	1	1	1	0	0	0	0	0	0	0	0	1	1	0	0	0	0	0	0	1	0	0	0	1	1	0	0	0
chr01_71773141	chr01	71773141	0	0	0	0	0	0	0	1	0	NA	NA	0	0	1	0	1	0	1	0	0	0	0	1	0	0	1	NA	1	0	0	NA	0	NA	1	0	0	1	0	0	0	0	NA	0	0	0	1	0
chr01_71773190	chr01	71773190	1	0	0	1	1	1	0	0	0	NA	NA	0	0	1	0	1	0	0	0	1	1	1	1	0	0	0	NA	0	1	0	NA	1	NA	1	0	0	0	1	1	0	0	NA	0	0	0	0	1
chr01_71773215	chr01	71773215	1	1	0	1	1	1	1	1	1	NA	NA	1	0	2	1	1	1	1	0	2	1	1	1	0	0	1	NA	2	1	0	NA	1	NA	1	1	0	2	1	1	0	0	NA	1	1	1	1	2
chr01_72701655	chr01	72701655	0	0	0	0	0	0	0	0	1	0	0	1	0	0	1	0	0	0	0	1	0	0	0	0	0	0	0	0	0	0	0	0	0	0	0	0	0	0	1	0	0	0	1	1	0	0	0
chr01_72701665	chr01	72701665	0	0	0	0	0	0	0	0	0	0	0	0	0	0	0	0	0	0	0	0	0	0	0	0	0	1	0	0	0	1	0	0	0	1	0	0	0	0	0	0	0	0	0	0	0	0	1
chr01_72701675	chr01	72701675	0	0	0	0	0	0	0	0	0	0	0	0	0	0	0	0	0	0	0	0	0	0	0	0	0	1	0	0	0	1	0	0	0	1	0	0	0	0	0	0	0	0	0	0	0	0	1
chr01_72701722	chr01	72701722	0	0	0	0	0	0	1	0	1	0	0	1	0	0	1	1	0	1	0	1	1	1	0	0	0	0	0	0	0	0	1	0	0	0	0	0	0	0	1	0	0	0	1	1	0	0	0
chr01_72701745	chr01	72701745	0	0	0	0	0	0	0	0	0	0	0	0	0	0	0	0	0	0	0	0	0	0	0	0	0	1	0	0	0	1	0	0	0	1	0	0	0	0	0	0	0	0	0	0	0	0	1
chr01_73174067	chr01	73174067	NA	NA	0	0	1	NA	NA	NA	0	NA	NA	NA	0	0	0	NA	NA	NA	NA	NA	NA	NA	NA	NA	NA	NA	NA	NA	NA	NA	NA	NA	NA	NA	NA	NA	NA	NA	NA	NA	NA	NA	NA	NA	NA	NA	NA
chr01_73174112	chr01	73174112	NA	NA	0	0	1	NA	NA	NA	0	NA	NA	NA	0	0	0	NA	NA	NA	NA	NA	NA	NA	NA	NA	NA	NA	NA	NA	NA	NA	NA	NA	NA	NA	NA	NA	NA	NA	NA	NA	NA	NA	NA	NA	NA	NA	NA
chr01_73174124	chr01	73174124	NA	NA	0	0	1	NA	NA	NA	0	NA	NA	NA	0	0	0	NA	NA	NA	NA	NA	NA	NA	NA	NA	NA	NA	NA	NA	NA	NA	NA	NA	NA	NA	NA	NA	NA	NA	NA	NA	NA	NA	NA	NA	NA	NA	NA
chr01_73704396	chr01	73704396	2	2	1	0	1	1	1	0	2	1	1	0	2	1	1	0	2	0	2	0	1	1	1	1	1	1	1	1	2	1	0	2	1	1	2	2	0	0	0	2	1	1	1	1	2	1	2
chr01_73704420	chr01	73704420	0	2	0	0	1	0	1	0	2	0	1	0	2	1	1	0	2	0	2	0	1	1	1	1	1	0	1	0	2	1	0	2	0	1	2	2	0	0	0	2	1	1	1	1	1	0	2
chr01_74674290	chr01	74674290	1	1	1	1	1	0	0	0	0	0	0	0	2	1	1	0	1	0	2	0	1	0	0	1	1	1	1	0	1	1	1	0	0	0	2	0	0	0	1	0	1	0	1	1	0	1	0
chr01_74674293	chr01	74674293	1	2	1	2	1	0	0	0	0	0	0	0	2	1	2	1	1	1	2	1	1	0	0	1	1	2	1	0	1	1	2	0	0	1	2	0	0	0	2	0	1	0	2	2	0	2	1
chr01_74674298	chr01	74674298	0	0	0	1	0	0	0	0	0	0	0	0	0	0	0	0	0	0	0	0	0	0	0	0	0	0	0	0	0	0	0	0	0	1	0	0	0	0	0	0	0	0	0	0	0	0	0
chr01_74674300	chr01	74674300	1	1	1	2	1	0	0	0	0	0	0	0	2	1	2	1	1	1	2	1	1	0	0	1	1	2	1	0	1	1	2	0	0	1	2	0	0	0	2	0	1	0	2	2	0	2	1
chr01_74674320	chr01	74674320	1	0	1	0	0	1	0	0	1	1	0	0	0	0	0	0	1	0	0	0	0	0	0	1	0	0	0	0	1	0	0	0	1	0	0	2	0	0	0	2	0	1	0	0	2	0	0
chr01_74674330	chr01	74674330	0	0	0	0	0	0	0	0	0	0	0	0	0	0	1	1	0	1	0	1	0	0	0	0	0	1	0	0	0	0	1	0	0	0	0	0	0	0	1	0	0	0	1	1	0	1	1
chr01_74674348	chr01	74674348	1	1	1	1	1	0	0	0	0	0	0	0	2	1	1	0	1	0	2	0	1	0	0	1	1	1	1	0	1	1	1	0	0	0	2	0	0	0	1	0	1	0	1	1	0	1	0
chr01_74674354	chr01	74674354	0	0	0	1	0	0	0	0	0	0	0	0	0	0	0	0	0	0	0	0	0	0	0	0	0	0	0	0	0	0	0	0	0	1	0	0	0	0	0	0	0	0	0	0	0	0	0
chr01_74674356	chr01	74674356	0	0	0	1	0	0	0	0	0	0	0	0	0	0	0	0	0	0	0	0	0	0	0	0	0	0	0	0	0	0	0	0	0	1	0	0	0	0	0	0	0	0	0	0	0	0	0
chr01_74674370	chr01	74674370	0	0	0	0	0	0	0	0	0	0	0	0	0	0	1	0	0	0	0	1	0	0	0	0	0	1	0	0	0	0	0	0	0	0	0	0	0	0	1	0	0	0	1	1	0	1	1
chr01_75555851	chr01	75555851	0	0	0	0	0	0	0	0	0	0	0	0	0	0	0	0	0	0	0	0	0	0	0	0	0	0	0	0	0	0	0	0	0	0	0	0	0	0	0	0	0	0	0	0	0	0	0
chr01_75555862	chr01	75555862	0	0	0	0	0	0	0	0	0	0	0	0	0	0	0	1	0	0	0	0	0	0	0	0	0	0	0	0	0	0	0	0	0	0	0	0	0	0	1	0	0	0	0	0	0	0	0
chr01_75555894	chr01	75555894	0	0	0	0	0	0	0	0	0	0	0	0	0	0	0	1	0	0	0	0	0	0	0	0	0	0	0	0	0	0	0	0	0	0	0	0	0	0	1	0	0	0	0	0	0	0	0
chr01_75555911	chr01	75555911	0	0	0	0	0	0	0	0	0	0	0	0	0	0	0	1	0	0	0	0	0	0	0	0	0	0	0	0	0	0	0	0	0	0	0	0	0	0	1	0	0	0	0	0	0	0	0
chr01_75555915	chr01	75555915	0	0	0	0	0	1	0	0	0	1	1	0	0	1	0	1	0	0	0	1	1	1	0	0	0	0	0	0	0	1	0	0	1	0	0	0	1	0	0	0	1	0	0	0	0	1	0
chr01_76546930	chr01	76546930	0	0	0	0	0	1	0	0	2	1	0	0	0	0	1	1	0	0	0	1	0	0	0	0	0	0	0	0	0	0	0	0	0	0	0	0	0	0	1	0	0	0	1	1	2	1	1
chr01_76546942	chr01	76546942	0	0	0	0	0	0	0	0	1	0	0	0	0	0	0	0	0	0	0	0	0	0	0	0	0	0	0	0	0	0	0	0	0	0	0	0	0	0	0	0	0	0	0	0	0	0	1
chr01_76546957	chr01	76546957	0	0	0	0	0	1	0	0	1	1	0	0	0	0	1	1	0	0	0	1	0	0	0	0	0	0	0	0	0	0	0	0	0	0	0	0	0	0	1	0	0	0	1	1	2	1	0
chr01_76546999	chr01	76546999	0	0	0	0	0	1	0	0	2	1	0	0	0	0	1	1	0	0	0	1	0	0	0	0	0	0	0	0	0	0	0	0	0	0	0	0	0	0	1	0	0	0	1	1	2	1	1
chr01_76547014	chr01	76547014	0	0	0	0	0	1	0	0	2	1	0	0	0	0	1	1	0	0	0	1	0	0	0	0	0	0	0	0	0	0	0	0	0	0	0	0	0	0	1	0	0	0	1	1	2	1	1
chr01_77593250	chr01	77593250	0	0	0	0	0	1	0	0	1	1	0	0	0	0	0	0	0	0	0	0	0	0	0	0	0	0	0	0	0	0	0	0	0	0	0	0	0	0	0	0	0	0	0	0	2	1	0
chr01_77593286	chr01	77593286	0	0	0	0	0	1	0	0	1	1	0	0	0	0	1	1	1	0	0	1	1	0	0	1	0	0	0	0	0	0	0	0	0	0	0	0	1	0	1	1	0	1	1	1	2	1	0
chr01_77593296	chr01	77593296	0	0	0	0	0	1	0	0	1	1	0	0	0	0	1	1	1	0	0	1	1	0	0	1	0	0	0	0	0	0	0	0	0	0	0	0	1	0	1	1	0	1	1	1	2	1	0
chr01_77593299	chr01	77593299	0	0	0	0	0	0	0	0	0	0	0	0	0	0	0	0	1	0	0	0	1	0	0	1	0	0	0	0	0	0	0	0	0	0	0	0	0	0	0	1	0	1	0	0	0	0	0
chr01_78576521	chr01	78576521	0	0	0	0	0	0	0	0	0	0	0	0	0	0	0	1	0	0	0	0	0	0	0	0	0	0	0	0	0	0	0	0	0	0	0	0	0	0	0	0	0	0	0	0	0	0	0
chr01_78576526	chr01	78576526	0	0	0	0	0	0	0	0	0	0	0	0	0	0	0	0	0	1	0	0	0	0	0	0	0	0	0	1	0	0	0	1	0	0	0	0	0	0	0	0	0	1	0	0	0	0	0
chr01_78576539	chr01	78576539	1	1	0	2	1	1	1	2	2	1	2	2	1	0	1	2	2	2	2	2	1	1	1	2	1	1	2	1	1	0	2	2	1	1	0	2	2	1	2	2	1	2	1	1	2	2	2
chr01_78576568	chr01	78576568	1	1	0	1	1	0	1	2	1	0	2	2	1	0	0	0	0	1	1	1	0	1	1	1	1	0	2	0	1	0	2	1	1	1	0	2	1	1	1	1	1	0	0	0	0	1	2
chr01_78576589	chr01	78576589	0	0	0	0	0	1	0	0	1	1	0	0	0	0	0	0	0	0	0	0	0	0	0	0	0	0	0	0	0	0	0	0	0	0	0	0	0	0	0	0	0	0	0	0	2	1	0
chr01_78576597	chr01	78576597	1	1	0	1	1	0	1	2	1	0	2	2	1	0	0	0	0	1	1	1	0	1	1	1	1	0	2	0	1	0	2	1	1	1	0	2	1	1	1	1	1	0	0	0	0	1	2
chr01_78576613	chr01	78576613	0	0	0	0	0	0	0	0	0	0	0	0	0	0	0	1	0	0	0	0	0	0	0	0	0	0	0	0	0	0	0	0	0	0	0	0	0	0	0	0	0	0	0	0	0	0	0
chr01_78576614	chr01	78576614	0	0	0	1	0	1	0	0	1	1	0	0	0	0	1	2	2	0	1	1	1	0	0	1	0	1	0	0	0	0	0	0	0	0	0	0	1	0	1	1	0	2	1	1	2	1	0
chr01_79520219	chr01	79520219	0	1	1	0	1	1	2	0	1	0	1	0	2	1	1	1	1	0	0	0	0	2	1	0	1	1	1	0	0	1	0	1	1	0	2	0	1	1	0	0	1	0	1	1	0	1	0
chr01_79520293	chr01	79520293	0	1	0	0	1	0	0	0	0	0	0	1	0	0	0	0	0	0	1	0	0	0	0	0	1	0	0	0	1	1	0	0	0	1	0	1	0	0	1	0	0	0	0	0	0	0	2
chr01_79520294	chr01	79520294	0	1	0	0	1	0	0	0	0	0	0	1	0	0	0	0	0	0	1	0	0	0	0	0	1	0	0	0	1	1	0	0	0	1	0	1	0	0	1	0	0	0	0	0	0	0	2
chr01_79520315	chr01	79520315	0	1	0	1	1	0	0	0	1	0	0	1	0	0	0	0	1	0	2	0	1	0	0	1	1	1	0	0	1	1	0	0	0	1	0	1	0	0	1	1	0	1	0	0	0	1	2
chr01_80484690	chr01	80484690	0	0	1	1	0	2	0	0	0	1	0	1	1	0	2	1	1	0	0	1	0	0	0	0	0	0	0	0	0	0	0	0	0	0	0	1	1	0	1	0	1	0	1	1	2	2	0
chr01_80484699	chr01	80484699	0	0	0	0	0	0	0	0	0	0	0	0	0	0	0	0	0	0	0	0	0	0	0	0	0	0	0	0	0	0	0	0	0	0	0	0	0	0	0	0	0	0	0	0	0	0	0
chr01_80484704	chr01	80484704	0	0	0	0	0	0	0	0	0	0	0	0	0	0	0	0	0	0	0	0	0	0	0	0	0	0	0	0	0	0	0	0	0	0	0	0	0	0	0	0	0	0	0	0	0	0	0
chr01_80484730	chr01	80484730	0	1	1	2	1	1	0	1	2	1	1	2	2	0	2	1	1	0	1	1	1	0	1	2	1	1	2	1	1	0	2	1	1	0	0	0	2	1	2	1	0	1	0	1	1	2	1
chr01_80484744	chr01	80484744	0	1	1	2	1	2	0	1	2	1	1	2	2	0	2	1	1	0	1	1	1	0	1	2	1	1	2	1	1	0	2	1	1	0	0	1	2	1	2	1	1	1	1	1	2	2	1
chr01_80484746	chr01	80484746	0	0	0	0	0	0	0	0	0	0	0	0	0	0	0	0	0	0	0	0	0	0	0	0	0	0	0	0	0	0	0	0	0	0	0	0	0	0	0	0	0	0	0	0	0	0	0
chr01_81490246	chr01	81490246	NA	0	0	0	0	2	1	0	1	1	1	1	1	0	2	1	1	0	1	1	1	1	1	0	0	0	1	0	1	0	0	1	1	1	1	1	1	1	1	0	1	1	1	1	1	1	0
chr01_81490267	chr01	81490267	NA	0	0	0	0	0	0	0	0	0	0	0	0	0	0	0	0	0	0	0	0	0	0	0	0	0	0	0	0	0	0	0	0	0	0	0	0	0	0	0	0	0	0	0	0	0	0
chr01_81490270	chr01	81490270	NA	0	0	0	0	0	0	0	0	0	0	0	0	0	1	0	1	0	1	1	1	0	0	1	0	0	0	0	1	0	0	0	0	0	0	0	0	0	0	1	0	1	0	0	0	0	0
chr01_81490300	chr01	81490300	NA	0	0	0	0	0	0	0	1	0	0	0	1	0	0	0	0	0	0	0	0	0	1	0	0	0	0	0	0	0	0	0	0	0	0	0	0	1	0	0	0	0	0	0	0	0	0
chr01_81490342	chr01	81490342	NA	0	0	0	0	0	0	0	1	0	0	0	1	0	0	0	0	0	0	0	0	0	1	0	0	0	0	0	0	0	0	0	0	0	0	0	0	1	0	0	0	0	0	0	0	0	0
chr01_81490350	chr01	81490350	NA	0	0	0	0	2	1	0	1	1	1	1	1	0	2	1	2	0	1	1	1	0	1	1	0	0	1	0	1	0	1	1	1	1	1	1	1	1	1	1	1	1	1	1	1	1	0
chr01_82383313	chr01	82383313	2	2	2	1	2	2	2	1	1	2	2	1	2	2	2	2	2	2	2	2	1	2	1	1	1	2	1	2	2	2	0	2	1	1	2	2	1	1	2	2	2	2	2	2	2	2	2
chr01_82383319	chr01	82383319	0	0	0	0	0	0	0	0	1	0	0	0	1	0	0	0	0	0	0	0	0	0	1	0	0	0	0	0	0	0	0	0	0	0	1	0	0	1	0	0	0	0	0	0	0	0	0
chr01_82383369	chr01	82383369	1	2	0	0	2	0	1	0	0	1	1	0	0	1	0	1	0	1	0	0	0	2	0	0	1	2	0	1	1	2	0	0	0	1	0	1	0	0	1	1	1	0	1	1	0	1	0
chr01_83368557	chr01	83368557	2	0	2	0	0	2	1	0	1	2	2	1	2	2	2	2	2	2	2	1	2	0	2	1	1	2	1	2	1	1	1	2	1	1	2	1	1	1	2	2	1	2	1	1	2	2	1
chr01_83368609	chr01	83368609	0	0	0	0	0	0	0	0	0	0	0	0	0	0	0	0	0	0	0	0	0	0	0	0	0	0	0	0	0	0	0	0	0	0	0	0	0	0	0	0	0	0	0	0	0	0	0
chr01_83368646	chr01	83368646	1	0	1	0	0	0	0	0	0	1	1	0	0	0	0	0	0	1	0	0	1	0	0	0	1	0	0	1	0	1	1	0	0	1	0	0	0	0	1	1	0	0	0	0	0	0	0
chr01_83368647	chr01	83368647	1	0	1	0	0	0	0	0	0	1	1	0	0	0	0	0	0	1	0	0	1	0	0	0	1	0	0	1	0	1	1	0	0	1	0	0	0	0	1	1	0	0	0	0	0	0	0
chr01_83368650	chr01	83368650	2	0	2	0	0	2	1	0	1	2	2	1	2	2	2	2	2	1	2	1	2	0	2	1	1	1	1	1	1	1	1	1	1	1	2	1	1	1	2	2	1	1	1	1	2	1	1
chr01_83368651	chr01	83368651	0	0	0	0	0	0	0	0	0	0	0	0	0	0	0	0	0	1	0	0	0	0	0	0	0	1	0	1	0	0	0	1	0	0	0	0	0	0	0	0	0	1	0	0	0	1	0
chr01_83368656	chr01	83368656	2	0	2	0	0	2	1	0	1	2	2	1	2	2	2	2	2	1	2	1	2	0	2	1	1	1	1	1	1	1	1	1	1	1	2	1	1	1	2	2	1	1	1	1	2	1	1
chr01_84177600	chr01	84177600	0	0	0	0	0	1	1	0	0	0	0	0	0	1	1	0	0	0	1	0	0	0	0	0	0	1	0	0	0	0	0	0	0	0	0	0	0	0	0	0	1	0	1	1	0	0	0
chr01_84177609	chr01	84177609	0	0	0	0	0	0	0	0	1	0	0	0	1	0	0	0	0	0	0	0	0	0	0	0	0	0	0	0	0	0	0	0	0	0	0	0	0	0	0	0	0	0	0	0	0	0	0
chr01_84177615	chr01	84177615	2	2	2	2	2	2	2	2	2	1	2	2	2	2	2	2	2	2	2	2	2	2	2	2	2	2	2	1	2	1	2	2	2	2	2	2	2	2	1	2	2	2	2	2	2	2	2
chr01_84177657	chr01	84177657	0	0	0	1	0	0	0	1	0	0	0	1	0	0	0	0	0	0	0	0	0	0	1	1	1	1	1	0	0	0	1	0	1	0	0	0	1	2	0	0	0	0	0	0	0	0	0
chr01_84177663	chr01	84177663	0	1	1	1	0	1	0	1	1	1	0	1	1	1	1	0	0	0	0	1	0	0	1	1	1	1	1	0	0	0	1	0	1	0	1	0	1	2	0	0	0	0	0	0	1	1	1
chr01_84177684	chr01	84177684	2	2	2	2	2	2	2	2	2	1	2	2	2	2	2	2	2	2	2	2	2	2	2	2	2	2	2	1	2	1	2	2	2	2	2	2	2	2	1	2	2	2	2	2	2	2	2
chr01_84177692	chr01	84177692	1	2	2	2	2	2	1	2	1	1	2	2	1	2	2	1	2	0	2	2	1	0	2	2	1	2	2	0	2	0	1	1	2	0	2	2	2	2	1	2	2	1	1	1	2	1	1
chr01_85233050	chr01	85233050	NA	0	2	0	0	0	0	NA	0	NA	NA	0	0	0	NA	NA	NA	NA	NA	NA	NA	NA	NA	NA	NA	NA	NA	NA	NA	NA	NA	NA	NA	NA	NA	NA	0	NA	NA	1	NA	NA	0	NA	NA	NA	NA
chr01_85233052	chr01	85233052	NA	1	0	1	2	1	0	NA	0	NA	NA	0	1	0	NA	NA	NA	NA	NA	NA	NA	NA	NA	NA	NA	NA	NA	NA	NA	NA	NA	NA	NA	NA	NA	NA	1	NA	NA	0	NA	NA	0	NA	NA	NA	NA
chr01_85233060	chr01	85233060	NA	0	0	0	0	0	0	NA	0	NA	NA	0	0	0	NA	NA	NA	NA	NA	NA	NA	NA	NA	NA	NA	NA	NA	NA	NA	NA	NA	NA	NA	NA	NA	NA	0	NA	NA	0	NA	NA	0	NA	NA	NA	NA
chr01_85233072	chr01	85233072	NA	1	2	1	2	1	1	NA	0	NA	NA	1	2	2	NA	NA	NA	NA	NA	NA	NA	NA	NA	NA	NA	NA	NA	NA	NA	NA	NA	NA	NA	NA	NA	NA	1	NA	NA	2	NA	NA	1	NA	NA	NA	NA
chr01_85233091	chr01	85233091	NA	1	2	1	2	1	1	NA	0	NA	NA	1	2	2	NA	NA	NA	NA	NA	NA	NA	NA	NA	NA	NA	NA	NA	NA	NA	NA	NA	NA	NA	NA	NA	NA	1	NA	NA	2	NA	NA	1	NA	NA	NA	NA
chr01_85233092	chr01	85233092	NA	0	1	0	0	0	0	NA	0	NA	NA	0	0	0	NA	NA	NA	NA	NA	NA	NA	NA	NA	NA	NA	NA	NA	NA	NA	NA	NA	NA	NA	NA	NA	NA	0	NA	NA	1	NA	NA	0	NA	NA	NA	NA
chr01_85233106	chr01	85233106	NA	0	1	0	0	0	0	NA	0	NA	NA	0	0	0	NA	NA	NA	NA	NA	NA	NA	NA	NA	NA	NA	NA	NA	NA	NA	NA	NA	NA	NA	NA	NA	NA	0	NA	NA	0	NA	NA	0	NA	NA	NA	NA
chr01_85233107	chr01	85233107	NA	1	2	1	2	1	1	NA	0	NA	NA	1	2	2	NA	NA	NA	NA	NA	NA	NA	NA	NA	NA	NA	NA	NA	NA	NA	NA	NA	NA	NA	NA	NA	NA	1	NA	NA	2	NA	NA	1	NA	NA	NA	NA
chr01_85233116	chr01	85233116	NA	1	2	1	2	1	1	NA	1	NA	NA	1	2	2	NA	NA	NA	NA	NA	NA	NA	NA	NA	NA	NA	NA	NA	NA	NA	NA	NA	NA	NA	NA	NA	NA	1	NA	NA	2	NA	NA	1	NA	NA	NA	NA
chr01_85233125	chr01	85233125	NA	0	2	0	0	0	0	NA	0	NA	NA	0	0	0	NA	NA	NA	NA	NA	NA	NA	NA	NA	NA	NA	NA	NA	NA	NA	NA	NA	NA	NA	NA	NA	NA	0	NA	NA	1	NA	NA	0	NA	NA	NA	NA
chr01_86122733	chr01	86122733	0	0	0	1	2	0	0	1	0	0	1	0	1	0	0	1	0	0	0	0	0	0	0	0	0	0	1	0	0	0	0	1	0	0	0	0	0	0	0	0	0	0	0	0	0	0	0
chr01_86122734	chr01	86122734	0	1	0	0	0	1	1	0	0	1	0	0	1	1	1	0	0	0	2	0	0	0	0	0	0	2	0	0	0	0	1	0	0	0	0	0	0	0	0	0	1	0	1	1	1	2	1
chr01_86122763	chr01	86122763	0	1	0	0	0	1	1	0	0	1	0	0	1	1	1	0	0	0	2	0	0	0	0	0	0	2	0	0	0	0	1	0	0	0	0	0	0	0	0	0	1	0	1	1	1	2	1
chr01_86122786	chr01	86122786	NA	0	0	0	NA	0	0	0	0	NA	0	0	NA	NA	NA	NA	NA	0	NA	0	0	0	0	0	0	NA	NA	0	0	0	0	0	0	0	NA	0	0	0	NA	0	0	0	0	0	0	NA	0
chr01_86972786	chr01	86972786	0	0	0	0	0	0	0	0	0	0	0	0	0	0	0	0	0	0	0	0	0	0	1	0	0	0	0	0	0	0	0	0	0	0	0	0	0	1	0	0	0	0	0	0	0	0	0
chr01_86972790	chr01	86972790	0	0	0	0	0	0	0	0	0	0	0	0	0	0	0	0	0	0	0	0	0	0	1	0	0	0	0	0	0	0	0	0	0	0	0	0	0	1	0	0	0	0	0	0	0	0	0
chr01_86972792	chr01	86972792	0	1	0	0	0	1	1	0	1	1	0	0	1	1	1	0	1	0	2	0	0	0	0	0	0	2	0	0	0	0	0	0	0	0	0	0	1	0	0	0	0	1	1	1	1	1	1
chr01_86972819	chr01	86972819	1	0	0	0	0	0	0	1	0	0	0	0	0	0	0	0	1	0	0	0	1	0	0	1	0	0	0	0	1	0	0	0	0	0	1	1	0	0	1	1	0	1	0	0	0	0	0
chr01_86972825	chr01	86972825	1	1	0	0	0	1	1	1	1	1	0	0	1	1	1	0	1	0	2	0	1	0	0	1	0	2	0	0	1	0	0	0	0	0	1	1	1	0	0	1	0	1	1	1	1	2	1
chr01_86972844	chr01	86972844	0	0	0	0	0	0	0	0	0	0	0	0	0	0	1	0	0	0	0	1	0	0	0	0	0	0	0	0	0	0	0	0	0	0	0	0	0	0	0	0	0	0	0	0	0	0	0
chr01_86972852	chr01	86972852	0	1	0	0	0	1	1	0	1	1	0	0	1	1	1	0	1	0	2	0	0	0	0	0	0	2	0	0	0	0	1	0	0	0	0	0	1	0	0	0	0	1	1	1	1	1	1
chr01_86972857	chr01	86972857	0	0	0	1	2	0	0	0	1	0	1	0	1	0	0	1	0	1	0	0	0	0	0	0	0	0	1	0	0	0	0	1	1	0	0	0	0	0	0	0	0	0	0	0	0	0	0
chr01_86972873	chr01	86972873	1	0	0	1	2	0	0	1	1	0	1	1	1	1	1	2	1	1	0	1	1	1	1	1	0	0	1	0	1	0	1	1	1	0	2	1	0	1	1	1	1	1	0	0	1	0	0
chr01_86972904	chr01	86972904	0	0	0	0	0	0	0	0	0	0	0	0	0	0	1	0	0	0	0	1	0	0	0	0	0	0	0	0	0	0	0	0	0	0	0	0	0	0	0	0	0	0	0	0	0	0	0
chr01_88180874	chr01	88180874	1	1	1	2	2	2	2	2	2	1	1	2	2	1	2	2	2	2	2	2	1	2	2	2	2	2	2	2	2	1	2	2	2	1	2	1	NA	2	2	1	1	2	2	2	2	2	2
chr01_88180882	chr01	88180882	0	1	1	0	0	0	0	0	1	1	0	0	1	0	1	0	1	0	0	0	0	0	0	0	0	1	0	0	0	0	0	0	0	0	0	0	NA	0	0	0	0	0	1	1	1	2	1
chr01_88180902	chr01	88180902	1	1	1	2	2	2	2	2	2	1	1	2	2	1	2	2	2	2	2	2	1	2	2	2	2	1	2	2	2	1	2	2	2	1	2	1	NA	2	2	1	1	2	2	2	2	2	2
chr01_88180906	chr01	88180906	0	0	0	1	0	1	0	1	0	0	0	1	0	0	1	1	0	1	0	1	0	0	1	0	0	0	0	1	0	0	0	1	0	0	1	0	NA	0	1	0	1	1	0	0	0	0	0
chr01_88180910	chr01	88180910	0	1	1	0	1	0	1	1	0	0	1	1	0	1	0	1	1	1	1	1	0	0	0	1	2	1	2	1	1	1	2	1	2	1	0	0	NA	1	1	0	0	0	1	1	0	0	1
chr01_88180912	chr01	88180912	1	0	0	0	0	0	0	0	0	0	0	0	0	0	0	0	1	0	1	0	1	0	2	1	0	0	0	0	1	0	0	0	0	0	2	1	NA	1	0	1	0	1	0	0	0	0	0
chr01_88180913	chr01	88180913	1	1	1	0	0	0	0	0	1	1	0	0	1	0	1	0	1	0	1	0	1	0	2	1	0	1	0	1	1	0	0	0	0	0	2	1	NA	1	0	1	0	1	1	1	1	2	1
chr01_88180969	chr01	88180969	1	1	1	2	2	2	2	2	2	1	1	2	2	1	1	2	2	2	1	1	1	2	2	2	2	1	2	2	2	0	2	2	2	1	2	1	NA	2	2	1	1	2	2	2	2	2	1
chr01_88503819	chr01	88503819	1	1	0	1	0	2	2	1	2	2	0	1	2	0	2	1	2	2	2	2	2	2	2	1	1	2	0	2	2	1	1	1	0	1	2	1	1	1	2	1	1	2	2	2	2	2	2
chr01_88503826	chr01	88503826	0	0	0	0	0	1	1	0	0	1	0	0	0	0	0	0	0	1	1	1	1	1	0	0	1	0	0	1	1	1	1	0	0	1	0	0	0	0	1	0	0	0	1	1	1	0	1
chr01_88503831	chr01	88503831	0	0	0	1	0	1	0	0	0	0	0	0	0	0	0	0	0	1	0	0	0	0	0	0	0	0	0	1	0	0	0	1	0	0	0	0	0	0	0	0	0	1	0	0	0	0	0
chr01_88503835	chr01	88503835	0	1	0	0	0	0	0	0	1	1	0	0	1	0	1	0	0	0	0	0	0	0	0	0	0	2	0	0	0	0	0	0	0	0	0	0	0	0	0	0	0	0	1	1	1	2	1
chr01_88503849	chr01	88503849	0	0	0	0	0	0	1	0	1	0	0	0	1	0	0	0	0	0	0	0	0	0	0	0	0	0	0	0	0	0	0	0	0	0	0	0	0	0	0	0	0	0	0	0	0	0	0
chr02_18193753	chr02	18193753	0	1	1	1	1	0	1	1	0	0	2	1	1	1	1	1	0	0	1	1	2	1	2	0	1	2	1	0	1	1	0	1	1	1	1	1	1	1	1	0	2	0	1	1	0	2	2
chr02_18193790	chr02	18193790	0	1	1	0	0	0	0	0	0	0	0	0	0	0	0	0	0	0	0	0	1	0	0	0	0	0	0	0	1	0	0	0	0	0	0	1	0	0	0	0	1	0	0	0	0	1	0
chr02_18193794	chr02	18193794	0	0	0	1	0	0	0	1	0	0	1	0	0	0	0	0	0	0	0	0	0	0	0	0	0	0	0	0	0	0	0	0	0	0	0	0	0	0	0	0	0	0	0	0	0	0	0
chr02_18193796	chr02	18193796	0	0	0	0	1	0	0	0	0	0	0	0	1	1	0	0	0	0	1	0	0	0	0	0	0	1	0	0	0	0	0	0	0	0	1	0	0	0	0	0	0	0	0	0	0	1	2
chr02_18193804	chr02	18193804	0	0	0	0	0	0	0	0	0	0	0	1	0	0	1	0	0	0	0	1	0	0	0	0	0	0	0	0	0	0	0	0	0	0	0	0	0	0	1	0	0	0	0	0	0	0	0
chr02_18193805	chr02	18193805	0	0	0	0	0	0	0	0	0	0	1	0	0	0	0	1	0	0	0	0	1	1	2	0	1	1	1	0	0	0	0	1	1	1	0	0	0	1	0	0	0	0	0	0	0	0	0
chr02_18193810	chr02	18193810	0	0	0	0	0	0	1	0	0	0	1	0	0	0	0	1	0	1	0	0	1	1	2	0	1	1	1	0	0	0	1	1	1	1	0	0	1	1	0	0	1	0	1	1	0	0	0
chr02_18193826	chr02	18193826	0	0	0	0	0	0	0	0	0	0	0	0	0	0	0	0	0	0	0	0	0	0	0	0	0	0	0	0	0	0	0	0	0	0	0	0	0	0	0	0	0	0	0	0	0	0	0
chr02_18193836	chr02	18193836	0	1	1	0	0	0	0	0	0	0	0	0	0	0	0	0	0	0	0	0	1	0	0	0	0	0	0	0	1	0	0	0	0	0	0	1	0	0	0	0	1	0	0	0	0	1	0
chr02_19157493	chr02	19157493	2	2	2	2	2	2	2	2	2	2	2	1	2	2	2	2	2	2	2	2	2	2	2	2	2	2	2	2	2	2	2	2	2	1	2	2	2	2	2	2	2	2	2	2	2	2	2
chr02_19157496	chr02	19157496	2	2	2	2	2	2	2	2	2	2	2	1	2	2	2	2	2	2	2	2	2	2	2	2	2	2	2	2	2	2	2	2	2	1	2	2	2	2	2	2	2	2	2	2	2	2	2
chr02_19157506	chr02	19157506	0	0	0	0	0	0	0	0	0	0	0	0	0	0	0	0	0	1	0	0	0	0	0	0	0	0	0	0	0	0	1	0	0	0	0	0	0	0	0	0	0	0	0	0	0	0	0
chr02_19157509	chr02	19157509	1	1	0	0	0	1	0	1	1	0	0	0	0	0	0	0	1	0	1	0	0	0	0	1	0	0	0	1	0	0	0	0	0	0	0	1	0	0	1	2	0	1	0	0	0	0	0
chr02_19157510	chr02	19157510	1	1	0	0	0	1	0	1	1	0	0	0	0	0	0	0	1	0	1	0	0	0	0	1	0	0	0	1	0	0	0	0	0	0	0	1	0	0	1	2	0	1	0	0	0	0	0
chr02_19157514	chr02	19157514	2	2	2	2	2	2	2	2	2	2	2	1	2	2	2	2	2	2	2	2	2	2	2	2	2	2	2	2	2	2	2	2	2	1	2	2	2	2	2	2	2	2	2	2	2	2	2
chr02_19157532	chr02	19157532	2	2	2	2	2	2	2	2	2	2	2	1	2	2	2	2	2	2	2	2	2	2	2	2	2	2	2	2	2	2	2	2	2	1	2	2	2	2	2	2	2	2	2	2	2	2	2
chr02_19157547	chr02	19157547	2	2	2	2	2	2	2	2	2	2	2	1	2	2	2	2	2	2	2	2	2	2	2	2	2	2	2	2	2	2	2	2	2	1	2	2	2	2	2	2	2	2	2	2	2	2	NA
chr02_19157577	chr02	19157577	0	1	0	0	1	0	0	0	0	1	NA	0	1	1	1	0	0	0	1	0	0	0	0	0	0	2	0	0	0	0	0	0	0	0	1	0	0	1	0	0	0	0	0	0	0	1	2
chr02_19157578	chr02	19157578	0	1	0	0	1	0	0	0	0	1	NA	0	1	1	1	0	0	0	1	0	0	0	0	0	0	2	0	0	0	0	0	0	0	0	1	0	0	1	0	0	0	0	0	0	0	1	2
chr02_19157585	chr02	19157585	0	0	0	0	0	0	0	0	0	0	0	0	0	0	0	0	0	0	0	0	0	0	0	0	0	0	0	0	0	0	0	0	0	0	0	0	0	0	0	0	0	0	0	0	0	0	0
chr02_19157597	chr02	19157597	0	0	0	2	0	1	1	1	0	1	0	0	0	0	0	1	0	1	0	1	0	0	1	1	0	0	1	1	1	1	1	0	1	0	1	1	1	0	0	0	0	1	1	1	1	0	0
chr02_19157598	chr02	19157598	0	0	0	2	0	1	1	1	0	1	0	0	0	0	0	1	0	1	0	1	0	0	1	1	0	0	1	1	1	1	1	0	1	0	1	1	1	0	0	0	0	1	1	1	1	0	0
chr02_19157607	chr02	19157607	0	0	0	0	0	0	0	0	0	0	0	0	0	0	0	0	0	0	0	0	0	0	0	0	0	0	0	0	0	0	0	0	0	0	0	0	0	0	0	0	0	0	0	0	0	0	0
chr02_20074491	chr02	20074491	1	2	0	0	2	0	0	1	1	1	2	0	2	0	0	2	1	2	2	0	0	0	2	0	2	1	2	2	0	0	2	2	2	0	2	0	2	2	2	0	1	0	0	0	1	0	1
chr02_20074494	chr02	20074494	1	2	0	0	1	0	0	1	1	1	2	0	2	0	0	2	1	1	2	0	0	0	2	0	1	1	0	1	0	0	1	0	0	0	2	0	1	0	2	0	1	0	0	0	1	0	1
chr02_20074502	chr02	20074502	0	0	0	0	1	0	0	0	0	0	0	0	0	0	0	0	0	2	0	0	0	0	0	0	1	1	2	1	0	0	2	2	2	0	0	0	1	2	0	0	0	0	0	0	0	0	1
chr02_20074562	chr02	20074562	1	2	0	0	2	0	1	1	1	1	2	1	2	1	1	2	1	2	2	1	0	1	2	0	2	2	2	2	0	1	2	2	2	1	2	0	2	2	2	0	1	0	1	1	1	1	2
chr02_20074573	chr02	20074573	0	1	0	0	1	0	0	0	0	0	0	0	1	1	0	0	0	0	1	0	0	0	0	0	0	1	0	0	0	0	0	0	0	0	1	0	0	0	0	0	0	0	0	0	0	1	2
chr02_20959679	chr02	20959679	0	1	1	0	1	0	0	0	0	0	0	0	1	1	0	0	0	0	1	0	0	0	0	0	0	1	0	0	0	0	0	0	0	0	1	0	0	0	0	0	0	0	0	0	0	1	2
chr02_20959684	chr02	20959684	0	0	0	0	0	0	1	0	0	0	0	0	0	0	0	0	0	0	0	1	0	0	0	0	0	1	0	0	0	0	0	0	0	0	0	0	0	0	0	0	0	0	1	1	0	0	0
chr02_20959691	chr02	20959691	1	0	1	1	0	2	1	1	0	1	0	2	1	1	2	0	0	0	0	1	2	1	0	1	0	0	0	0	2	0	0	0	0	1	0	1	0	0	0	0	1	1	1	1	1	1	0
chr02_20959699	chr02	20959699	1	1	1	1	1	0	1	0	0	1	0	0	1	1	0	0	0	1	1	1	0	1	0	0	1	2	1	1	0	1	1	1	1	1	2	0	2	1	1	0	1	0	1	1	1	1	2
chr02_20959712	chr02	20959712	1	1	1	1	1	0	1	0	0	1	0	0	1	1	0	0	0	1	1	1	0	0	0	0	1	2	1	1	0	1	1	1	1	1	1	0	2	1	1	0	0	0	1	1	1	1	2
chr02_20959734	chr02	20959734	1	1	1	1	1	0	1	0	0	1	0	0	1	1	0	0	0	1	1	1	0	1	0	0	1	2	1	1	0	1	1	1	1	1	2	0	2	1	1	0	1	0	1	1	1	1	2
chr02_20959746	chr02	20959746	0	0	0	0	0	0	1	0	0	0	0	0	0	0	0	0	0	0	0	0	0	0	0	0	0	1	0	0	0	0	0	0	0	0	0	0	0	0	0	0	0	0	1	1	0	0	0
chr02_20959766	chr02	20959766	0	0	0	0	0	0	0	0	0	0	0	0	0	0	0	0	0	0	0	0	0	1	0	0	0	0	0	0	0	0	0	0	0	0	1	0	0	0	0	0	1	0	0	0	0	0	0
chr02_21700064	chr02	21700064	0	0	0	0	0	0	0	0	0	0	0	0	0	0	0	0	0	0	0	0	0	0	0	0	0	0	0	0	0	0	0	0	0	0	0	0	0	0	0	0	0	0	0	0	0	0	0
chr02_21700067	chr02	21700067	0	0	0	0	0	0	0	0	0	0	0	1	0	0	0	0	0	0	0	0	0	0	0	0	0	0	0	0	0	0	0	0	0	0	0	0	0	0	1	0	0	0	0	0	0	0	0
chr02_21700068	chr02	21700068	0	0	0	0	0	0	0	0	0	0	0	0	0	0	0	0	0	0	0	0	0	0	0	0	0	0	0	0	0	0	0	0	0	0	0	0	0	0	0	0	0	0	0	0	0	0	0
chr02_21700079	chr02	21700079	0	0	0	0	0	0	0	0	0	0	0	0	0	0	0	0	0	0	0	0	0	0	0	0	0	0	0	0	0	0	0	0	0	0	0	0	0	0	0	0	0	0	0	0	0	0	0
chr02_21700095	chr02	21700095	1	0	1	1	0	1	1	1	1	0	0	0	0	1	1	1	1	0	1	1	2	2	0	1	0	0	0	0	2	1	0	0	0	0	0	1	0	0	0	0	1	1	1	1	0	1	0
chr02_21700108	chr02	21700108	0	0	0	0	0	0	0	0	0	0	0	0	0	0	0	0	0	0	0	0	0	0	0	0	0	0	0	0	0	0	0	0	0	0	0	0	0	0	0	0	0	0	0	0	0	0	0
chr02_21700120	chr02	21700120	1	1	1	1	1	0	1	0	0	1	0	1	1	1	0	0	0	2	1	1	0	0	0	0	1	2	1	1	0	0	2	1	1	0	2	0	2	1	1	0	0	0	1	1	1	1	2
chr02_21700122	chr02	21700122	1	1	0	1	1	0	0	0	0	1	0	0	1	1	0	0	0	0	1	0	0	0	0	0	0	1	0	0	0	0	0	0	0	0	2	0	0	0	0	0	0	0	0	0	1	1	2
chr02_21700123	chr02	21700123	1	1	0	1	1	0	0	0	0	1	0	0	1	1	0	0	0	0	1	0	0	0	0	0	0	1	0	0	0	0	0	0	0	0	2	0	0	0	0	0	0	0	0	0	1	1	2
chr02_21700136	chr02	21700136	0	0	0	0	0	0	0	0	0	0	0	0	0	0	0	0	0	2	0	0	0	0	0	0	1	0	1	1	0	0	2	1	1	0	0	0	1	1	0	0	0	0	0	0	0	0	0
chr02_21700141	chr02	21700141	0	0	0	0	0	0	1	0	0	0	0	0	0	0	0	0	0	0	0	0	0	0	0	0	0	1	0	0	0	0	0	0	0	0	0	0	0	0	0	0	0	0	1	1	0	0	0
chr02_21700149	chr02	21700149	0	0	0	0	0	0	0	0	0	0	0	0	0	0	0	0	0	0	0	0	0	0	0	0	0	0	0	0	0	0	0	0	0	0	0	0	0	0	0	0	0	0	0	0	0	0	0
chr02_21700162	chr02	21700162	1	0	1	1	0	1	1	1	1	0	0	0	0	1	1	1	1	0	1	1	2	2	0	1	0	0	0	0	2	1	0	0	0	0	0	1	0	0	0	0	1	1	1	1	0	1	0
chr02_21700174	chr02	21700174	2	2	2	2	2	1	2	2	2	1	2	1	1	2	1	2	2	2	2	2	2	2	2	2	2	2	2	2	2	2	2	2	2	1	2	2	2	2	2	2	1	2	2	2	1	2	2
chr02_22766723	chr02	22766723	1	2	1	1	2	0	1	2	2	1	2	0	2	1	0	2	1	2	1	1	0	1	2	0	2	2	2	2	0	0	2	2	2	1	2	0	2	2	2	0	1	0	1	1	1	2	2
chr02_22766739	chr02	22766739	1	1	1	0	2	0	1	1	1	1	2	0	2	1	0	1	0	2	1	1	0	0	2	0	2	2	2	2	0	0	2	2	2	0	2	0	2	2	2	0	0	0	1	1	1	1	2
chr02_22766758	chr02	22766758	0	0	0	0	0	0	0	0	0	0	0	0	0	0	0	0	0	0	0	0	0	0	0	0	0	0	0	0	0	0	0	0	0	0	0	0	0	0	0	0	0	0	0	0	0	0	0
chr02_22766770	chr02	22766770	1	1	1	0	2	0	1	1	1	1	2	0	2	1	0	1	0	2	1	1	0	0	2	0	2	2	2	2	0	0	2	2	2	0	2	0	2	2	2	0	0	0	1	1	1	1	2
chr02_23784344	chr02	23784344	0	0	0	0	0	0	0	0	0	0	0	0	0	0	0	0	0	0	0	0	0	0	0	0	0	0	0	0	0	0	0	0	0	0	0	0	0	0	0	0	0	0	0	0	0	0	0
chr02_23784358	chr02	23784358	1	2	1	1	0	1	1	0	2	1	1	1	0	0	1	1	0	0	0	0	1	2	0	1	0	0	0	0	1	0	0	0	0	0	0	0	0	0	0	0	0	1	0	0	0	1	1
chr02_23784385	chr02	23784385	0	0	0	0	0	0	0	0	0	0	0	0	0	0	0	0	0	0	0	0	0	0	0	0	0	0	0	0	0	0	0	0	0	1	0	0	0	0	0	0	0	0	0	0	0	0	0
chr02_23784396	chr02	23784396	0	0	0	0	0	0	1	0	0	0	0	0	0	0	0	0	1	0	0	0	0	0	0	0	0	1	0	0	0	0	0	0	0	0	0	0	0	0	0	0	1	0	1	1	0	0	1
chr02_23784415	chr02	23784415	1	2	1	1	0	1	1	0	2	1	0	1	0	0	1	1	0	0	1	0	1	2	0	1	0	0	0	0	1	0	0	0	0	1	0	0	0	0	0	0	0	1	0	0	0	1	1
chr02_23784421	chr02	23784421	0	0	0	0	0	0	0	0	0	0	0	0	0	0	0	0	0	0	0	0	0	0	0	0	0	0	0	0	0	0	0	0	0	0	0	0	0	0	0	0	0	0	0	0	0	0	0
chr02_24470885	chr02	24470885	NA	0	0	0	0	0	0	0	0	NA	NA	0	0	0	0	NA	0	NA	0	NA	0	0	1	0	1	0	1	1	NA	0	NA	1	NA	0	0	NA	0	1	NA	0	0	NA	0	NA	NA	0	0
chr02_24470898	chr02	24470898	NA	0	0	0	0	0	0	1	0	NA	NA	0	1	0	0	NA	0	NA	0	NA	0	0	0	0	0	0	0	0	NA	0	NA	0	NA	0	0	NA	0	0	NA	0	1	NA	0	NA	NA	0	1
chr02_24470920	chr02	24470920	NA	0	0	0	0	0	0	0	0	NA	NA	0	0	0	0	NA	0	NA	0	NA	0	0	0	0	0	0	0	0	NA	0	NA	0	NA	0	0	NA	0	0	NA	0	0	NA	0	NA	NA	0	0
chr02_24470932	chr02	24470932	NA	0	0	0	0	0	0	0	0	NA	NA	0	0	0	0	NA	0	NA	0	NA	0	0	0	0	0	0	0	0	NA	0	NA	0	NA	0	0	NA	0	0	NA	0	0	NA	0	NA	NA	0	0
chr02_24470939	chr02	24470939	NA	0	0	0	0	0	0	1	0	NA	NA	0	1	0	0	NA	0	NA	0	NA	0	0	0	0	0	0	0	0	NA	0	NA	0	NA	0	0	NA	0	0	NA	0	1	NA	0	NA	NA	0	1
chr02_24470953	chr02	24470953	NA	1	0	0	0	0	0	0	0	NA	NA	0	0	0	0	NA	0	NA	1	NA	0	0	0	0	0	0	0	0	NA	0	NA	0	NA	0	0	NA	0	0	NA	0	0	NA	0	NA	NA	0	0
chr02_24470977	chr02	24470977	NA	0	0	0	0	0	0	0	0	NA	NA	0	0	0	0	NA	0	NA	0	NA	0	0	1	0	1	0	1	1	NA	0	NA	1	NA	0	0	NA	0	1	NA	0	0	NA	0	NA	NA	0	0
chr02_24470983	chr02	24470983	NA	0	0	0	1	0	1	1	0	NA	NA	0	0	0	0	NA	1	NA	1	NA	0	0	1	0	1	1	1	1	NA	0	NA	1	NA	0	1	NA	0	1	NA	0	0	NA	1	NA	NA	0	0
chr02_25397354	chr02	25397354	0	0	0	0	0	0	0	0	0	0	0	0	0	0	0	0	0	0	0	0	0	0	0	0	0	0	0	0	0	0	0	0	0	0	0	0	0	0	0	0	0	0	0	0	0	0	0
chr02_25397357	chr02	25397357	1	1	2	1	1	2	2	2	2	1	2	2	1	1	2	2	2	2	0	2	2	2	2	2	2	1	2	2	2	0	2	2	1	0	1	1	2	1	2	2	1	2	2	2	1	0	1
chr02_25397360	chr02	25397360	1	0	0	0	0	1	0	0	0	0	0	1	0	0	0	0	0	0	0	0	2	0	0	0	0	0	0	0	1	0	0	0	0	0	0	1	0	0	0	0	0	0	0	0	0	0	0
chr02_25397365	chr02	25397365	0	0	0	0	0	0	0	0	0	0	0	1	0	0	0	0	0	1	0	1	0	0	0	0	1	0	1	1	0	0	1	1	1	0	0	0	1	1	1	0	0	0	0	0	0	0	0
chr02_25397368	chr02	25397368	0	0	0	0	0	0	0	0	0	0	0	0	0	0	0	0	0	0	0	0	0	0	0	0	0	0	0	0	0	0	0	0	0	0	0	0	0	0	0	0	0	0	0	0	0	0	0
chr02_25397405	chr02	25397405	0	0	0	0	0	0	0	0	0	0	0	0	0	0	0	0	0	0	0	0	0	0	0	0	0	0	0	0	0	0	0	0	0	0	0	0	0	0	0	0	0	0	0	0	0	0	0
chr02_25397433	chr02	25397433	1	1	2	1	1	2	2	2	2	1	2	2	1	1	2	2	2	2	0	2	2	2	2	2	2	1	2	2	2	0	2	2	1	0	1	1	2	1	2	2	1	2	2	2	1	0	1
chr02_25397444	chr02	25397444	0	1	2	1	1	1	2	2	2	1	2	0	1	1	2	1	2	0	0	1	0	2	1	2	1	1	1	1	1	0	0	1	0	0	1	0	0	0	1	2	1	2	2	2	1	0	1
chr02_25399514	chr02	25399514	NA	NA	0	0	NA	NA	NA	NA	NA	NA	NA	NA	0	NA	NA	NA	NA	NA	NA	NA	NA	NA	NA	NA	NA	NA	NA	NA	NA	NA	NA	NA	NA	NA	NA	NA	0	NA	NA	NA	NA	NA	NA	NA	NA	NA	NA
chr02_25399518	chr02	25399518	NA	NA	1	0	NA	NA	NA	NA	NA	NA	NA	NA	0	NA	NA	NA	NA	NA	NA	NA	NA	NA	NA	NA	NA	NA	NA	NA	NA	NA	NA	NA	NA	NA	NA	NA	0	NA	NA	NA	NA	NA	NA	NA	NA	NA	NA
chr02_25399540	chr02	25399540	NA	NA	0	0	NA	NA	NA	NA	NA	NA	NA	NA	0	NA	NA	NA	NA	NA	NA	NA	NA	NA	NA	NA	NA	NA	NA	NA	NA	NA	NA	NA	NA	NA	NA	NA	0	NA	NA	NA	NA	NA	NA	NA	NA	NA	NA
chr02_25399541	chr02	25399541	NA	NA	0	0	NA	NA	NA	NA	NA	NA	NA	NA	0	NA	NA	NA	NA	NA	NA	NA	NA	NA	NA	NA	NA	NA	NA	NA	NA	NA	NA	NA	NA	NA	NA	NA	0	NA	NA	NA	NA	NA	NA	NA	NA	NA	NA
chr02_25399542	chr02	25399542	NA	NA	0	0	NA	NA	NA	NA	NA	NA	NA	NA	0	NA	NA	NA	NA	NA	NA	NA	NA	NA	NA	NA	NA	NA	NA	NA	NA	NA	NA	NA	NA	NA	NA	NA	0	NA	NA	NA	NA	NA	NA	NA	NA	NA	NA
chr02_25399582	chr02	25399582	NA	NA	0	0	NA	NA	NA	NA	NA	NA	NA	NA	0	NA	NA	NA	NA	NA	NA	NA	NA	NA	NA	NA	NA	NA	NA	NA	NA	NA	NA	NA	NA	NA	NA	NA	0	NA	NA	NA	NA	NA	NA	NA	NA	NA	NA
chr02_25399586	chr02	25399586	NA	NA	0	0	NA	NA	NA	NA	NA	NA	NA	NA	0	NA	NA	NA	NA	NA	NA	NA	NA	NA	NA	NA	NA	NA	NA	NA	NA	NA	NA	NA	NA	NA	NA	NA	0	NA	NA	NA	NA	NA	NA	NA	NA	NA	NA
chr02_25399594	chr02	25399594	NA	NA	0	0	NA	NA	NA	NA	NA	NA	NA	NA	0	NA	NA	NA	NA	NA	NA	NA	NA	NA	NA	NA	NA	NA	NA	NA	NA	NA	NA	NA	NA	NA	NA	NA	0	NA	NA	NA	NA	NA	NA	NA	NA	NA	NA
chr02_25399609	chr02	25399609	NA	NA	1	0	NA	NA	NA	NA	NA	NA	NA	NA	0	NA	NA	NA	NA	NA	NA	NA	NA	NA	NA	NA	NA	NA	NA	NA	NA	NA	NA	NA	NA	NA	NA	NA	0	NA	NA	NA	NA	NA	NA	NA	NA	NA	NA
chr02_25399615	chr02	25399615	NA	NA	0	0	NA	NA	NA	NA	NA	NA	NA	NA	0	NA	NA	NA	NA	NA	NA	NA	NA	NA	NA	NA	NA	NA	NA	NA	NA	NA	NA	NA	NA	NA	NA	NA	0	NA	NA	NA	NA	NA	NA	NA	NA	NA	NA
chr02_26109230	chr02	26109230	0	2	1	1	0	0	2	1	1	0	1	1	1	1	0	2	1	1	2	1	0	0	0	1	1	2	1	2	1	0	1	1	2	1	0	0	2	2	2	0	0	1	1	1	0	1	1
chr02_26109234	chr02	26109234	0	2	1	1	0	0	2	1	1	0	1	1	1	1	0	2	1	1	2	1	0	0	0	1	1	2	1	2	1	0	1	1	2	1	0	0	2	2	2	0	0	1	1	1	0	1	1
chr02_26109236	chr02	26109236	0	2	1	1	0	0	2	1	1	0	1	1	1	1	0	2	1	1	2	1	0	0	0	1	1	2	1	2	1	0	1	1	2	1	0	0	2	2	2	0	0	1	1	1	0	1	1
chr02_26109248	chr02	26109248	0	1	0	1	0	0	1	1	0	0	1	0	0	0	0	1	1	1	1	0	0	0	0	1	1	1	1	2	0	0	1	1	1	0	0	0	0	1	1	0	0	1	1	1	0	0	0
chr02_26109250	chr02	26109250	0	0	0	0	0	0	0	0	0	0	0	0	0	0	0	0	0	0	0	0	0	0	0	0	0	0	0	0	0	0	0	0	0	0	0	0	0	0	0	0	0	0	0	0	0	0	0
chr02_26109254	chr02	26109254	0	1	0	1	0	0	1	1	0	0	1	0	0	0	0	1	1	1	1	0	0	0	0	1	1	1	1	2	0	0	1	1	1	0	0	0	0	1	1	0	0	1	1	1	0	0	0
chr02_26109257	chr02	26109257	0	2	1	1	0	0	2	1	1	0	1	1	1	1	0	2	1	1	2	1	0	0	0	1	1	2	1	2	1	0	1	1	2	1	0	0	2	2	2	0	0	1	1	1	0	1	1
chr02_26109266	chr02	26109266	0	2	1	1	0	0	2	1	1	0	1	1	1	1	0	2	1	1	2	1	0	0	0	1	1	2	1	2	1	0	1	1	2	1	0	0	2	2	2	0	0	1	1	1	0	1	1
chr02_27054856	chr02	27054856	2	2	1	1	1	1	2	2	2	1	2	2	1	2	1	2	2	2	2	2	2	1	2	2	2	2	2	2	2	2	2	2	2	1	1	2	2	2	2	2	2	2	2	2	1	2	1
chr02_27054876	chr02	27054876	2	2	2	2	2	1	2	2	2	1	2	2	2	2	1	2	2	2	2	2	2	1	2	2	2	2	2	2	2	2	2	2	2	1	2	2	2	2	2	2	2	2	2	2	1	2	2
chr02_27054901	chr02	27054901	2	0	0	0	1	0	1	1	1	1	1	0	1	1	1	0	1	0	1	1	0	1	1	1	1	0	1	0	2	2	1	1	0	0	1	2	0	0	0	2	2	1	1	1	1	1	0
chr02_27054914	chr02	27054914	0	1	1	1	0	0	0	1	0	0	1	1	0	0	0	1	1	1	0	1	1	0	0	1	1	1	1	2	0	0	1	1	1	0	0	0	2	1	2	0	0	1	1	1	0	0	0
chr02_27054915	chr02	27054915	0	0	0	0	0	1	0	0	0	0	0	1	0	0	0	0	0	0	0	0	1	0	0	0	0	0	0	0	0	0	0	0	0	0	0	0	0	0	0	0	0	0	0	0	0	0	0
chr02_28040912	chr02	28040912	2	2	1	1	2	0	1	1	2	1	1	1	2	2	1	1	2	1	1	2	2	0	0	1	1	2	1	2	2	0	1	1	2	1	1	0	0	2	1	1	1	0	2	2	1	1	2
chr02_28040932	chr02	28040932	0	0	0	0	0	0	0	0	0	0	0	0	0	0	0	0	0	0	0	0	0	0	0	0	0	0	0	0	0	0	0	0	0	0	0	0	0	0	0	0	0	0	0	0	0	0	0
chr02_28040943	chr02	28040943	0	1	0	0	0	0	0	1	0	0	1	0	0	1	0	1	1	0	0	1	1	0	0	0	0	1	0	1	0	0	0	0	0	0	0	0	0	0	1	0	0	0	1	1	0	0	0
chr02_28040951	chr02	28040951	0	0	0	0	0	0	0	0	0	0	0	0	0	0	0	0	0	0	0	0	0	0	0	0	0	0	0	0	0	0	0	0	0	0	0	0	0	0	0	0	0	0	0	0	0	0	0
chr02_28040991	chr02	28040991	0	1	0	0	0	0	0	1	0	0	1	0	0	1	0	1	1	0	0	1	1	0	0	0	0	1	0	1	0	0	0	0	0	0	0	0	0	0	1	0	0	0	1	1	0	0	0
chr02_28040995	chr02	28040995	2	2	2	2	2	2	2	2	2	1	2	2	2	2	1	2	2	2	2	2	2	1	2	2	2	2	2	2	2	1	2	2	2	2	2	1	2	2	2	2	2	2	2	2	2	2	2
chr02_28041023	chr02	28041023	2	2	2	2	2	2	2	2	2	1	2	2	2	2	1	2	2	2	2	2	2	1	2	2	2	2	2	2	2	1	2	2	2	2	2	1	2	2	2	2	2	2	2	2	2	2	2
chr02_28958064	chr02	28958064	0	0	0	0	1	0	0	0	0	0	0	0	0	0	0	0	0	0	0	0	0	0	0	0	0	1	0	0	0	0	0	0	0	0	0	0	0	0	0	0	0	0	0	0	0	0	0
chr02_28958066	chr02	28958066	0	1	0	0	1	0	0	1	1	0	1	0	0	0	0	0	0	0	0	0	1	0	0	0	0	0	0	1	0	0	0	0	0	0	0	0	0	0	1	0	0	0	0	0	0	0	0
chr02_28958069	chr02	28958069	0	0	0	0	0	0	0	0	0	0	0	0	0	0	0	0	0	0	0	0	0	0	0	0	1	0	1	0	0	0	0	1	0	0	0	0	1	0	0	0	0	0	0	0	0	0	0
chr02_28958095	chr02	28958095	0	1	0	0	1	0	0	1	1	0	1	1	0	0	0	1	0	1	0	1	1	0	1	0	0	0	0	1	0	0	1	0	0	0	0	0	1	0	2	0	0	0	1	1	0	0	0
chr02_28958106	chr02	28958106	0	1	0	0	1	0	0	1	1	0	1	0	0	0	0	0	0	0	0	1	1	0	0	0	0	0	0	1	0	0	0	0	0	0	0	0	0	0	1	0	0	0	1	1	0	0	0
chr02_28958113	chr02	28958113	0	0	0	0	0	0	0	0	0	0	0	0	0	0	0	0	0	0	0	0	0	0	0	0	1	0	1	0	0	0	0	1	0	0	0	0	1	0	0	0	0	0	0	0	0	0	0
chr02_28958125	chr02	28958125	0	0	0	0	0	0	0	0	0	0	0	0	0	0	0	0	0	0	0	0	0	0	0	0	1	0	1	0	0	0	0	1	0	0	0	0	1	0	0	0	0	0	0	0	0	0	0
chr02_29965131	chr02	29965131	0	0	0	0	0	0	0	0	0	0	0	0	0	0	0	0	0	0	0	0	0	0	0	0	1	0	1	0	0	0	0	1	0	0	0	0	0	0	0	0	0	0	0	0	0	0	0
chr02_29965152	chr02	29965152	0	0	0	0	1	0	0	0	0	0	0	0	0	0	0	0	0	0	0	0	0	0	0	0	0	0	0	0	0	1	0	0	0	0	0	0	0	0	0	0	0	0	0	0	0	0	0
chr02_29965173	chr02	29965173	1	2	2	2	2	2	2	2	2	2	2	2	1	1	1	2	2	1	2	2	2	2	2	2	1	1	1	0	2	2	1	2	1	1	2	2	2	1	2	2	1	2	2	2	2	1	2
chr02_29965176	chr02	29965176	0	0	0	0	1	0	0	0	0	0	0	0	0	0	0	0	0	0	0	0	0	0	0	0	0	0	0	0	0	1	0	0	0	0	0	0	0	0	0	0	0	0	0	0	0	0	0
chr02_29965203	chr02	29965203	0	0	1	0	0	0	0	0	0	0	0	0	1	0	0	0	0	0	0	0	0	0	0	0	0	0	0	0	0	0	0	0	0	0	1	0	0	0	0	0	0	0	0	0	0	0	2
chr02_29965217	chr02	29965217	0	1	0	0	1	0	0	1	1	0	1	1	0	0	0	1	0	1	0	1	1	0	2	0	1	0	1	0	1	0	1	2	0	0	0	0	2	0	2	0	0	0	1	1	0	0	0
chr02_30852257	chr02	30852257	0	0	0	0	0	0	0	0	0	0	0	0	1	0	0	0	0	0	0	0	0	0	0	0	0	0	0	0	0	0	0	0	0	0	0	0	0	0	0	0	0	0	0	0	0	1	0
chr02_30852266	chr02	30852266	0	0	1	0	0	1	0	0	0	1	1	0	0	0	0	0	1	0	0	1	1	1	0	0	1	0	1	0	0	0	0	1	0	0	0	0	0	0	0	0	0	0	1	1	1	0	0
chr02_30852325	chr02	30852325	0	0	0	0	0	1	0	0	0	0	0	0	0	0	0	0	1	0	0	0	0	0	0	1	0	0	0	0	0	2	0	0	0	0	0	0	0	0	0	1	0	0	0	0	0	0	0
chr02_30852329	chr02	30852329	0	0	0	0	0	1	0	0	0	0	0	0	0	0	0	0	1	0	0	0	0	0	0	1	0	0	0	0	0	2	0	0	0	0	0	0	0	0	0	1	0	0	0	0	0	0	0
chr02_30852358	chr02	30852358	0	1	0	0	1	0	0	0	1	0	0	1	0	0	0	0	0	0	0	1	1	0	0	0	0	0	0	0	0	0	0	1	0	0	1	0	0	0	0	0	0	0	1	1	0	0	0
chr02_30852362	chr02	30852362	0	1	0	0	1	0	0	0	1	0	0	1	0	0	0	0	0	0	0	0	1	0	0	0	0	0	0	0	0	0	0	1	0	0	1	0	0	0	0	0	0	0	0	0	0	0	0
chr02_30852363	chr02	30852363	0	0	0	0	0	0	0	0	0	0	0	0	0	0	0	0	0	0	0	0	0	0	0	0	0	0	0	0	0	0	0	0	0	0	0	0	0	0	0	0	0	0	0	0	0	0	0
chr02_31640514	chr02	31640514	0	0	0	0	0	0	0	0	0	0	0	0	0	0	0	0	0	0	0	0	0	0	0	0	0	0	0	0	0	0	0	0	0	0	0	0	0	0	0	0	0	0	0	0	0	0	0
chr02_31640547	chr02	31640547	1	1	0	0	1	0	0	0	1	0	1	1	0	0	0	1	0	0	0	1	1	1	0	0	0	1	0	0	0	0	0	1	0	0	1	0	2	0	1	0	1	0	1	1	0	0	0
chr02_31640550	chr02	31640550	1	1	0	0	1	0	0	0	1	0	1	1	0	0	0	1	0	0	0	1	1	1	0	0	0	1	0	0	0	0	0	1	0	0	1	0	2	0	1	0	1	0	1	1	0	0	0
chr02_31640555	chr02	31640555	0	0	0	0	0	0	0	0	0	0	0	0	0	0	0	1	0	1	0	0	0	0	1	0	0	0	0	0	0	0	1	0	0	0	0	0	0	0	0	0	0	0	0	0	0	0	0
chr02_31640559	chr02	31640559	1	1	0	0	1	0	0	0	1	0	1	1	0	0	0	1	0	0	0	1	1	1	0	0	0	1	0	0	0	0	0	1	0	0	1	0	2	0	1	0	1	0	1	1	0	0	0
chr02_31640598	chr02	31640598	1	0	0	0	1	0	0	0	1	0	1	0	0	0	0	1	0	0	0	0	0	1	0	0	0	1	0	0	0	0	0	0	0	0	0	0	0	0	0	0	1	0	0	0	0	0	0
chr02_31640601	chr02	31640601	1	0	0	0	1	0	0	0	1	0	1	0	0	0	0	1	0	0	0	0	0	1	0	0	0	1	0	0	0	0	0	0	0	0	0	0	0	0	0	0	1	0	0	0	0	0	0
chr02_31640610	chr02	31640610	0	0	0	0	0	0	0	0	0	0	0	0	0	0	0	0	0	0	0	0	0	0	0	0	0	0	0	0	1	0	0	0	0	0	0	0	0	0	0	0	0	0	0	0	0	0	0
chr02_32620821	chr02	32620821	0	1	0	0	0	0	0	0	0	0	0	1	0	0	0	0	0	0	0	1	1	0	2	0	0	0	0	0	0	0	0	1	0	0	1	0	2	0	1	0	0	0	1	1	0	0	0
chr02_32620853	chr02	32620853	1	0	0	0	1	0	0	0	1	0	1	0	0	0	0	2	0	0	0	0	0	0	0	0	0	1	0	0	0	1	0	0	0	0	0	0	0	0	0	0	1	0	0	0	0	0	0
chr02_32620855	chr02	32620855	0	0	0	0	0	1	1	0	0	1	0	0	1	0	1	0	0	2	0	0	0	1	0	1	1	0	1	1	0	0	0	0	1	0	0	0	0	1	0	0	0	1	0	0	0	0	1
chr02_32620866	chr02	32620866	0	1	0	0	0	0	0	0	0	0	0	1	0	0	0	0	0	0	0	1	1	0	2	0	0	0	0	0	0	0	0	1	0	0	1	0	1	0	1	0	0	0	1	1	0	0	0
chr02_32620876	chr02	32620876	1	0	0	0	1	0	0	0	1	0	1	0	0	0	0	2	0	0	0	0	0	0	0	0	0	1	0	0	0	1	0	0	0	0	0	0	0	0	0	0	1	0	0	0	0	0	0
chr02_33521947	chr02	33521947	1	2	2	1	2	0	2	2	2	2	1	0	1	0	1	1	1	1	2	NA	1	1	1	1	1	2	2	1	1	1	1	1	1	1	2	1	0	1	1	1	1	1	1	1	1	1	1
chr02_33521957	chr02	33521957	1	2	2	1	2	0	2	2	2	2	1	0	1	0	1	1	1	1	2	NA	1	1	1	1	1	2	2	1	1	1	1	1	1	1	2	1	0	1	1	1	1	1	1	1	1	1	1
chr02_33521959	chr02	33521959	0	0	0	0	0	0	0	0	0	0	0	0	0	1	0	0	0	0	0	NA	0	0	0	0	0	0	0	0	0	0	0	0	0	0	0	0	2	0	0	0	0	0	0	0	0	0	0
chr02_33521999	chr02	33521999	1	0	0	0	1	0	0	0	1	0	1	0	1	0	0	1	0	0	0	NA	0	0	0	0	0	1	0	0	0	1	0	0	0	0	0	0	0	0	0	0	1	0	0	1	0	1	0
chr02_33522004	chr02	33522004	0	0	0	0	0	0	0	0	0	0	0	0	0	0	0	0	0	0	0	NA	0	0	0	0	1	0	0	1	0	0	0	0	1	0	0	0	0	1	0	0	0	0	0	0	1	0	0
chr02_34407036	chr02	34407036	1	1	2	1	2	0	1	1	1	0	2	0	1	1	0	2	1	2	1	1	1	0	1	0	1	1	1	0	0	1	1	0	1	0	2	0	2	1	1	1	2	1	1	1	0	2	2
chr02_34407076	chr02	34407076	1	0	0	0	0	1	1	1	1	2	0	0	1	1	1	0	1	0	1	1	0	2	0	1	1	1	0	1	1	1	0	1	1	1	0	1	0	1	0	1	0	0	1	1	2	0	0
chr02_34407101	chr02	34407101	1	1	2	1	2	0	1	1	1	0	2	0	1	1	0	2	1	2	1	1	1	0	1	0	1	1	1	0	0	1	1	0	1	0	2	0	2	1	1	1	2	1	1	1	0	2	2
chr02_34407118	chr02	34407118	1	1	2	1	2	0	1	1	1	0	2	0	1	1	0	2	1	2	1	1	1	0	1	0	1	1	1	0	0	1	1	0	1	0	2	0	2	1	1	1	2	1	1	1	0	2	2
chr02_35524133	chr02	35524133	0	1	0	1	1	0	0	0	1	0	1	0	0	0	0	1	1	1	0	0	0	0	1	0	2	1	1	1	0	0	1	0	1	1	0	0	0	1	0	0	1	0	0	0	0	0	0
chr02_35524142	chr02	35524142	0	1	0	1	1	0	0	0	1	0	1	0	0	0	0	1	1	0	0	0	0	0	0	0	2	1	1	1	0	0	0	0	1	1	0	0	0	1	0	0	1	0	0	0	0	0	0
chr02_35524164	chr02	35524164	0	1	0	1	1	0	0	0	1	0	1	0	0	0	0	1	1	1	0	0	0	0	1	0	2	1	1	1	0	0	1	0	1	1	0	0	1	1	0	0	1	0	0	0	0	0	0
chr02_35524177	chr02	35524177	0	0	0	0	0	0	0	0	0	0	0	0	0	1	0	0	0	0	0	1	0	0	0	0	0	0	0	0	0	0	0	0	0	0	0	0	0	0	0	0	0	0	1	1	0	0	0
chr02_35524195	chr02	35524195	0	1	0	2	2	0	0	2	2	0	2	0	0	1	0	1	1	2	2	1	2	0	1	1	2	2	1	1	1	1	2	1	1	1	1	2	2	1	1	1	2	1	2	2	0	1	2
chr02_35524210	chr02	35524210	1	1	2	0	0	0	1	0	0	0	0	0	0	0	0	0	0	0	0	0	0	0	0	0	0	0	0	0	1	0	0	0	1	0	0	0	0	1	0	0	0	0	0	0	0	0	0
chr02_35524226	chr02	35524226	0	0	0	0	0	0	0	0	0	0	1	0	0	0	0	0	0	0	0	0	0	0	0	0	1	0	0	0	0	0	0	0	0	0	0	0	0	0	0	0	0	0	0	0	0	0	0
chr02_35524236	chr02	35524236	0	1	0	1	1	0	0	0	1	0	1	0	0	0	0	1	1	1	0	0	0	0	1	0	2	1	1	1	0	0	1	0	1	1	0	0	1	1	0	0	1	0	0	0	0	0	0
chr02_35524238	chr02	35524238	0	0	0	0	0	0	0	0	0	0	0	0	0	0	0	0	0	0	0	0	0	0	0	0	0	0	0	0	0	0	0	0	0	0	0	0	0	0	0	0	0	0	0	0	0	0	0
chr02_36389454	chr02	36389454	0	0	0	0	0	0	0	0	0	0	0	0	0	0	0	0	0	0	0	0	0	0	0	0	0	0	0	0	0	0	0	0	0	0	0	0	0	0	0	0	0	0	0	0	0	0	0
chr02_36389459	chr02	36389459	0	0	0	0	0	0	0	0	0	0	0	0	1	1	0	0	0	0	0	0	0	0	0	0	0	0	0	0	0	0	0	0	0	0	0	0	0	0	0	0	0	0	0	0	0	1	0
chr02_36389468	chr02	36389468	0	0	0	0	0	0	0	0	0	0	0	0	0	0	0	0	0	0	0	0	0	0	0	0	0	0	0	0	0	0	0	0	0	0	0	0	0	0	0	0	0	0	0	0	0	0	0
chr02_36389470	chr02	36389470	0	0	0	0	0	0	0	0	0	0	0	0	0	0	0	0	0	0	0	0	0	0	0	0	0	0	0	0	0	0	0	0	0	0	0	0	0	0	0	0	0	0	0	0	0	0	0
chr02_36389475	chr02	36389475	0	0	0	0	0	1	0	0	0	0	0	1	1	0	0	0	1	0	0	1	0	1	0	1	0	0	1	0	0	0	1	0	0	0	0	1	0	0	0	2	0	1	0	0	0	0	0
chr02_36389478	chr02	36389478	0	0	0	0	0	0	0	0	0	0	1	0	0	0	0	1	1	0	0	0	0	0	0	0	1	1	1	0	0	0	0	0	0	0	0	1	0	0	0	0	0	0	0	0	0	0	0
chr02_36389479	chr02	36389479	2	2	2	2	2	2	2	2	2	2	2	1	2	2	1	2	2	2	2	2	2	2	1	2	2	2	2	2	2	1	2	1	2	1	1	2	2	1	1	2	2	2	2	2	2	2	2
chr02_36389510	chr02	36389510	0	0	0	0	0	0	0	0	0	0	0	0	0	0	0	0	0	0	0	0	0	0	0	0	0	0	0	0	0	0	0	0	0	0	0	0	0	0	0	0	0	0	0	0	0	0	0
chr02_36389513	chr02	36389513	0	0	0	0	0	0	0	0	0	0	0	0	0	0	0	0	0	0	0	0	0	0	0	0	0	0	0	0	0	0	0	0	0	0	0	0	0	0	0	0	0	0	0	0	0	0	0
chr02_36389524	chr02	36389524	2	2	2	2	2	2	2	2	2	2	2	1	2	2	1	2	2	2	2	2	2	2	1	2	2	2	2	2	2	1	2	1	2	1	1	2	2	1	1	2	2	2	2	2	2	2	2
chr02_36389533	chr02	36389533	2	1	2	1	1	0	1	1	1	2	1	0	1	1	1	1	1	1	1	0	2	1	1	1	0	1	1	1	1	1	1	1	1	0	1	1	0	0	1	0	1	1	1	1	1	2	2
chr02_37462113	chr02	37462113	0	0	0	0	0	0	0	0	0	0	0	0	0	0	0	0	0	1	0	0	0	0	1	0	0	0	0	0	0	0	1	0	0	0	0	0	0	0	0	0	0	0	0	0	0	0	0
chr02_37462124	chr02	37462124	1	0	2	2	1	1	1	1	0	2	1	0	1	2	1	1	1	2	1	1	2	1	1	2	2	1	2	2	1	1	2	1	2	1	1	0	2	1	1	2	1	2	1	1	2	2	2
chr02_37462128	chr02	37462128	0	0	0	0	0	0	0	0	0	0	0	0	0	0	0	0	0	0	0	0	0	0	0	0	0	0	0	0	0	0	0	0	0	0	0	0	0	0	0	0	0	0	0	0	0	0	0
chr02_37462140	chr02	37462140	1	0	1	0	0	1	1	0	0	2	0	0	1	0	1	1	0	0	0	0	0	1	0	0	0	1	1	1	0	0	0	0	0	0	0	0	1	0	0	1	1	2	0	0	2	2	0
chr02_37462151	chr02	37462151	1	0	1	0	0	1	1	0	0	2	0	0	1	0	1	1	0	0	0	0	0	1	0	0	0	1	1	1	0	0	0	0	0	0	0	0	0	0	0	1	1	2	0	0	2	2	0
chr02_37462159	chr02	37462159	2	2	1	0	1	2	2	0	1	2	1	0	2	0	1	2	1	0	1	1	0	2	0	0	0	2	1	1	1	0	0	0	0	0	0	2	0	0	0	1	1	2	1	1	2	2	0
chr02_37462204	chr02	37462204	0	0	0	1	1	0	0	1	0	0	1	0	0	1	0	0	0	1	1	0	1	0	0	1	1	0	1	0	0	0	1	0	1	0	0	0	0	0	1	0	0	0	0	0	0	0	2
chr02_38412783	chr02	38412783	0	0	0	0	0	0	0	0	0	0	0	0	0	0	0	0	0	0	0	0	0	0	0	0	0	0	0	0	0	0	0	0	0	0	0	0	0	0	0	0	0	0	0	0	0	0	0
chr02_38412810	chr02	38412810	0	1	0	0	1	0	0	0	0	1	0	0	0	0	0	0	0	0	0	1	0	1	0	0	1	0	0	0	0	1	0	0	0	0	0	0	0	0	0	0	0	0	1	1	2	0	0
chr02_38412879	chr02	38412879	0	1	0	0	1	0	0	0	0	1	0	0	0	0	0	0	0	0	0	1	0	1	0	0	1	0	0	0	0	1	0	0	0	0	0	0	0	0	0	0	0	0	1	1	2	0	0
chr02_39120602	chr02	39120602	0	0	0	0	0	0	0	0	0	0	0	0	0	0	0	0	0	0	0	0	0	0	0	0	0	0	0	0	0	1	0	0	0	0	0	0	0	0	0	0	1	0	0	0	0	0	0
chr02_39120620	chr02	39120620	0	0	0	0	0	0	0	0	0	0	0	0	0	1	0	0	0	1	0	2	0	1	1	0	0	0	0	0	0	1	1	0	0	0	0	0	2	0	0	0	1	0	2	2	0	0	1
chr02_39120624	chr02	39120624	0	0	0	0	0	0	0	0	0	0	0	0	0	0	0	0	0	1	0	NA	0	0	0	0	0	0	0	0	0	0	0	0	0	0	0	0	0	0	0	0	0	0	1	0	0	0	NA
chr02_39120636	chr02	39120636	0	1	0	1	1	0	0	1	0	0	1	0	0	1	0	0	0	2	1	2	1	1	1	1	1	0	1	1	0	1	2	0	2	0	1	0	2	1	1	0	1	0	2	2	0	0	2
chr02_39120652	chr02	39120652	0	0	0	0	0	0	0	0	0	0	0	0	0	0	0	0	0	0	0	1	0	1	0	0	0	0	0	0	0	0	0	0	0	0	0	0	0	0	0	0	0	0	1	1	0	0	0
chr02_39120653	chr02	39120653	0	1	0	1	1	0	0	1	0	0	1	0	0	1	0	0	0	2	1	2	1	1	1	1	1	0	1	1	0	0	2	0	2	0	1	0	2	1	1	0	0	0	2	2	0	0	2
chr02_39120655	chr02	39120655	0	1	0	1	1	0	0	1	0	0	1	0	0	1	0	0	0	2	1	2	1	1	1	1	1	0	1	1	0	1	2	0	2	0	1	0	2	1	1	0	1	0	2	2	0	0	2
chr02_40138425	chr02	40138425	NA	NA	NA	0	0	NA	NA	NA	NA	NA	NA	0	1	0	0	NA	NA	NA	NA	NA	NA	NA	NA	NA	NA	NA	NA	0	NA	0	NA	NA	NA	NA	NA	NA	0	NA	NA	NA	NA	NA	0	NA	NA	NA	NA
chr02_40138428	chr02	40138428	NA	NA	NA	0	0	NA	NA	NA	NA	NA	NA	1	0	1	0	NA	NA	NA	NA	NA	NA	NA	NA	NA	NA	NA	NA	0	NA	0	NA	NA	NA	NA	NA	NA	NA	NA	NA	NA	NA	NA	1	NA	NA	NA	NA
chr02_40138440	chr02	40138440	NA	0	0	0	0	1	NA	NA	1	NA	NA	0	0	0	1	NA	NA	NA	NA	NA	NA	NA	NA	NA	NA	0	NA	0	NA	1	NA	NA	NA	0	NA	NA	0	0	NA	NA	NA	NA	0	NA	NA	NA	NA
chr02_40138482	chr02	40138482	NA	0	0	0	0	0	NA	NA	0	NA	NA	0	0	1	0	NA	NA	NA	NA	NA	NA	NA	NA	NA	NA	0	NA	0	NA	0	NA	NA	NA	0	NA	NA	1	0	NA	NA	NA	NA	1	NA	NA	NA	NA
chr02_40138484	chr02	40138484	NA	0	0	0	0	1	NA	NA	1	NA	NA	0	0	0	1	NA	NA	NA	NA	NA	NA	NA	NA	NA	NA	0	NA	0	NA	1	NA	NA	NA	0	NA	NA	0	0	NA	NA	NA	NA	0	NA	NA	NA	NA
chr02_40138490	chr02	40138490	NA	0	0	0	0	0	NA	NA	0	NA	NA	0	0	0	0	NA	NA	NA	NA	NA	NA	NA	NA	NA	NA	0	NA	0	NA	0	NA	NA	NA	0	NA	NA	0	0	NA	NA	NA	NA	1	NA	NA	NA	NA
chr02_40138499	chr02	40138499	NA	2	2	1	0	1	NA	NA	2	NA	NA	2	1	2	1	NA	NA	NA	NA	NA	NA	NA	NA	NA	NA	2	NA	1	NA	0	NA	NA	NA	1	NA	NA	2	2	NA	NA	NA	NA	1	NA	NA	NA	NA
chr02_40138506	chr02	40138506	NA	2	1	0	0	1	NA	NA	1	NA	NA	1	1	1	0	NA	NA	NA	NA	NA	NA	NA	NA	NA	NA	1	NA	0	NA	0	NA	NA	NA	1	NA	NA	1	1	NA	NA	NA	NA	1	NA	NA	NA	NA
chr02_40138532	chr02	40138532	NA	0	0	0	0	0	NA	NA	0	NA	NA	0	0	1	1	NA	NA	NA	NA	NA	NA	NA	NA	NA	NA	0	NA	0	NA	0	NA	NA	NA	0	NA	NA	1	0	NA	NA	NA	NA	1	NA	NA	NA	NA
chr02_41897464	chr02	41897464	0	0	0	0	0	0	0	0	0	0	0	0	0	0	0	0	1	0	0	0	0	0	0	0	0	0	0	0	0	0	0	0	0	0	0	0	1	0	0	1	0	0	0	0	0	0	0
chr02_41897466	chr02	41897466	0	0	0	0	0	0	0	0	0	0	0	0	0	0	0	0	1	0	0	1	0	0	0	0	1	0	0	0	0	0	0	0	0	0	0	0	1	0	0	1	0	0	1	1	0	0	1
chr02_41897476	chr02	41897476	0	0	0	0	0	0	0	0	0	0	0	0	0	0	0	0	1	0	0	0	0	0	0	0	0	0	0	0	0	0	0	0	0	0	0	0	1	0	0	1	0	0	0	0	0	0	0
chr02_41897482	chr02	41897482	1	0	0	1	0	1	0	0	0	1	0	0	1	1	1	1	1	1	0	2	0	2	2	0	2	0	1	1	1	1	1	1	2	2	1	1	2	2	0	1	1	1	2	2	0	1	1
chr02_41897483	chr02	41897483	1	0	0	1	0	1	0	0	0	1	0	0	1	1	1	1	1	1	0	2	0	2	2	0	2	0	1	1	1	1	1	1	2	2	1	1	2	2	0	1	1	1	2	2	0	1	1
chr02_41897497	chr02	41897497	1	0	0	1	0	1	0	0	0	1	0	0	1	1	1	1	1	1	0	2	0	2	2	0	2	0	1	1	1	1	1	1	2	2	1	1	2	2	0	1	1	1	2	2	0	1	1
chr02_41897513	chr02	41897513	1	0	0	1	0	1	0	0	0	1	0	0	1	1	1	1	1	1	0	2	0	2	2	0	1	0	1	1	1	1	1	1	2	2	1	1	2	2	0	1	1	1	2	2	0	1	1
chr02_42928303	chr02	42928303	1	0	0	0	0	0	0	0	0	0	0	0	0	0	0	0	0	0	0	NA	0	NA	NA	0	0	0	0	0	0	0	0	0	0	0	0	1	0	0	0	0	0	0	0	0	0	NA	0
chr02_42928357	chr02	42928357	NA	1	1	0	1	0	1	0	0	0	0	0	0	0	0	0	0	0	0	NA	0	NA	NA	0	1	1	0	0	1	1	0	0	0	0	0	0	0	0	0	1	0	0	2	1	0	NA	1
chr02_42928365	chr02	42928365	NA	NA	1	1	0	0	1	0	0	0	0	0	0	0	0	0	0	0	0	NA	0	NA	NA	0	0	1	0	0	NA	1	0	0	0	0	0	0	0	0	0	0	0	0	NA	NA	0	NA	1
chr02_42928378	chr02	42928378	NA	1	1	0	1	0	1	0	0	0	0	0	0	0	0	0	0	1	0	NA	0	NA	NA	0	1	1	0	0	1	1	1	0	0	0	0	0	0	0	0	1	0	0	2	1	0	NA	1
chr02_42928379	chr02	42928379	NA	0	0	0	0	0	0	0	0	0	0	0	0	0	0	0	0	0	0	NA	0	NA	NA	0	0	0	0	0	1	0	0	0	0	0	0	0	0	0	0	1	0	0	0	0	0	NA	0
chr02_42928383	chr02	42928383	NA	1	1	0	1	0	1	0	0	0	0	0	0	0	0	0	0	1	0	NA	0	NA	NA	0	1	1	0	0	1	1	1	0	0	0	0	0	0	0	0	1	0	0	2	1	0	NA	1
chr02_43976485	chr02	43976485	0	2	1	0	1	0	1	0	0	0	0	0	0	0	0	0	1	1	0	1	0	0	1	0	2	1	0	0	1	1	1	0	1	1	0	0	1	1	0	1	0	0	1	1	0	1	1
chr02_43976546	chr02	43976546	0	1	0	0	0	0	0	0	0	0	0	0	0	0	0	0	0	0	0	0	0	0	0	0	0	1	0	0	1	1	0	0	0	1	0	0	0	0	0	0	0	0	0	0	0	1	0
chr02_44945992	chr02	44945992	0	1	1	0	0	0	0	1	0	0	0	1	1	0	0	0	0	0	0	0	0	0	0	0	0	0	0	0	0	0	0	0	0	0	0	0	1	0	1	0	0	0	0	0	0	0	0
chr02_44946011	chr02	44946011	0	1	1	0	0	0	0	1	0	0	0	1	1	0	0	0	0	0	0	0	0	0	0	0	0	0	0	0	0	0	0	0	0	0	0	0	1	0	1	0	0	0	0	0	0	0	0
chr02_44946013	chr02	44946013	0	1	1	1	1	0	1	0	0	0	0	0	0	0	0	1	0	0	0	0	0	0	0	0	0	0	1	1	0	0	0	0	0	0	0	0	0	0	0	0	0	1	0	0	0	0	0
chr02_44946022	chr02	44946022	0	0	0	0	0	0	0	0	0	0	0	0	0	0	0	0	0	0	0	1	0	0	1	0	1	0	0	0	0	0	0	0	0	0	0	0	0	1	0	0	0	0	1	1	0	0	1
chr02_44946052	chr02	44946052	0	0	0	0	0	0	0	0	0	0	0	0	0	0	0	0	0	0	0	0	0	0	0	0	0	0	0	0	0	0	0	0	0	0	0	0	0	0	0	0	0	0	0	0	0	0	0
chr02_44946071	chr02	44946071	0	0	0	0	0	0	0	1	0	0	0	1	0	0	0	0	0	0	0	0	0	0	0	0	0	1	0	0	1	1	0	0	0	1	0	0	0	0	0	0	0	0	0	0	0	2	0
chr02_44946111	chr02	44946111	1	2	2	1	1	0	1	2	0	0	1	2	1	1	1	2	2	1	1	1	0	0	2	0	2	1	1	1	1	1	1	1	2	1	0	0	2	2	1	1	0	1	1	1	0	2	1
chr02_45991136	chr02	45991136	1	1	1	1	1	0	1	1	0	0	0	1	0	0	0	1	1	1	0	1	0	0	1	1	2	1	1	1	1	1	1	0	1	1	0	1	1	1	0	1	0	1	1	1	0	2	1
chr02_45991137	chr02	45991137	1	1	1	1	1	0	1	1	0	0	0	1	0	0	0	1	1	1	0	1	0	0	1	1	2	1	1	1	1	1	1	0	1	1	0	1	1	1	0	1	0	1	1	1	0	2	1
chr02_45991140	chr02	45991140	1	1	1	1	1	2	1	1	2	2	0	1	2	1	2	0	0	0	0	1	2	2	0	0	0	0	0	0	1	1	0	1	0	1	2	1	1	0	1	1	2	1	1	1	2	0	1
chr02_45991141	chr02	45991141	1	1	1	1	1	2	1	1	2	2	0	1	2	1	2	0	0	0	0	1	2	2	0	0	0	0	0	0	1	1	0	1	0	1	2	1	1	0	1	1	2	1	1	1	2	0	1
chr02_45991145	chr02	45991145	0	1	0	0	1	0	0	0	0	0	0	0	0	0	0	0	0	0	0	0	0	0	0	0	0	0	0	0	0	0	0	0	0	0	0	0	0	0	0	0	0	0	0	0	0	0	0
chr02_45991148	chr02	45991148	1	1	1	1	1	0	1	1	0	0	0	1	0	0	0	1	1	1	0	1	0	0	1	1	2	1	1	1	1	1	1	0	1	1	0	1	1	1	0	1	0	1	1	1	0	2	1
chr02_45991156	chr02	45991156	0	0	0	0	0	0	0	0	0	0	0	0	0	0	0	0	0	0	0	0	0	0	1	0	0	0	0	0	0	0	0	0	0	0	0	0	0	0	0	0	0	0	0	0	0	0	0
chr02_45991158	chr02	45991158	0	0	0	0	0	0	0	0	0	0	0	0	0	0	0	0	0	0	0	1	0	0	0	0	1	0	0	0	0	0	0	0	0	0	0	0	0	1	0	0	0	0	1	1	0	0	1
chr02_45991171	chr02	45991171	0	0	0	0	0	0	0	0	0	0	0	0	0	0	0	0	0	1	0	0	0	0	0	0	1	0	0	0	0	0	1	0	1	0	0	1	1	0	0	0	0	0	0	0	0	0	0
chr02_45991177	chr02	45991177	0	0	0	0	0	0	0	0	0	0	0	0	0	0	0	0	0	0	0	0	0	0	0	0	0	0	0	0	0	0	0	0	0	0	0	0	0	0	0	0	0	0	0	0	0	0	0
chr02_45991192	chr02	45991192	1	0	1	1	0	0	1	1	0	0	0	1	0	0	0	1	1	0	0	0	0	0	0	1	0	1	1	1	1	1	0	0	0	1	0	0	0	0	0	1	0	1	0	0	0	2	0
chr02_45991199	chr02	45991199	1	1	1	1	1	0	1	1	0	0	2	1	0	0	0	2	2	1	2	0	0	0	1	2	0	2	2	2	1	1	1	0	0	1	0	0	0	0	1	1	0	1	0	0	0	2	0
chr02_45991240	chr02	45991240	1	0	1	1	0	0	1	1	0	0	0	1	0	0	0	1	1	0	0	0	0	0	0	1	0	1	1	1	1	1	0	0	0	1	0	0	0	0	0	1	0	1	0	0	0	2	0
chr03_337564	chr03	337564	0	0	0	0	0	0	0	0	0	0	0	0	0	0	0	0	0	0	0	0	0	0	0	0	0	0	0	0	0	0	0	0	0	0	0	0	0	0	0	0	0	0	0	0	0	0	0
chr03_337570	chr03	337570	0	0	0	0	0	0	0	0	0	0	0	1	0	0	1	1	0	0	0	0	0	0	1	1	2	0	0	0	0	0	0	0	1	1	0	0	1	0	2	1	0	1	1	1	0	1	0
chr03_337574	chr03	337574	2	1	1	2	2	2	2	2	1	2	2	1	2	0	1	1	2	2	0	1	2	2	1	1	0	2	2	1	1	1	2	2	1	1	1	0	0	2	0	1	2	1	1	1	2	1	0
chr03_337584	chr03	337584	0	0	0	0	0	0	0	0	0	0	0	0	0	0	0	0	0	0	1	0	0	0	0	0	0	0	0	0	0	0	0	0	0	0	0	0	0	0	0	0	0	0	0	0	0	0	1
chr03_337585	chr03	337585	2	1	1	2	2	2	2	2	1	2	2	1	2	0	1	1	2	2	0	1	2	2	1	1	0	2	2	1	1	1	2	2	1	1	1	0	0	2	0	1	2	1	1	1	2	1	0
chr03_337586	chr03	337586	0	0	0	0	0	0	0	0	0	0	0	1	0	0	1	1	0	0	0	0	0	0	1	1	2	0	0	0	0	0	0	0	1	1	0	0	1	0	2	1	0	1	1	1	0	1	0
chr03_337604	chr03	337604	0	0	0	0	0	0	0	0	0	0	0	1	0	0	1	1	0	0	0	0	0	0	1	1	2	0	0	0	0	0	0	0	1	1	0	0	1	0	2	1	0	1	1	1	0	1	0
chr03_337609	chr03	337609	0	0	0	0	0	0	0	0	0	0	0	1	0	0	1	1	0	0	0	0	0	0	1	1	2	0	0	0	0	0	0	0	1	1	0	0	1	0	2	1	0	1	1	1	0	1	0
chr03_337612	chr03	337612	0	0	1	0	0	0	0	0	0	0	0	0	0	1	0	0	0	0	0	0	0	0	0	0	0	0	0	1	0	1	0	0	0	0	1	1	1	0	0	0	0	0	0	0	0	0	0
chr03_337630	chr03	337630	0	0	0	0	0	0	0	0	0	0	0	1	0	0	1	1	0	0	0	0	0	0	1	1	2	0	0	0	0	0	0	0	1	1	0	0	1	0	2	1	0	1	1	1	0	1	0
chr03_337635	chr03	337635	0	0	1	0	0	0	0	0	0	0	0	0	0	1	0	0	0	0	0	0	0	0	0	0	0	0	0	1	0	1	0	0	0	0	1	1	1	0	0	0	0	0	0	0	0	0	0
chr03_337647	chr03	337647	0	0	0	0	0	0	0	0	0	0	0	1	0	0	1	1	0	0	0	0	0	0	1	1	2	0	0	0	0	0	0	0	1	1	0	0	1	0	2	1	0	1	1	1	0	1	0
chr03_1266242	chr03	1266242	0	1	0	0	0	0	0	0	0	0	0	0	0	0	1	0	0	0	1	0	0	0	0	1	0	1	0	0	0	0	0	0	1	1	0	0	0	1	0	1	0	1	1	1	0	0	0
chr03_1266243	chr03	1266243	0	2	0	2	1	0	0	2	2	0	2	1	0	1	1	2	1	1	2	1	1	0	2	1	2	2	2	2	1	2	1	1	2	2	1	1	2	2	2	1	0	1	1	1	0	1	0
chr03_1266272	chr03	1266272	0	2	0	2	1	0	0	2	2	0	2	1	0	1	1	2	1	1	2	1	1	0	2	1	2	2	2	2	1	2	1	1	2	2	1	1	2	2	2	1	0	1	1	1	0	1	0
chr03_1266275	chr03	1266275	0	2	0	2	1	0	0	2	2	0	2	1	0	1	1	2	1	1	2	1	1	0	2	1	2	2	2	2	1	2	1	1	2	2	1	1	2	2	2	1	0	1	1	1	0	1	0
chr03_1266278	chr03	1266278	0	1	0	2	0	0	0	2	1	0	1	0	0	1	0	0	0	0	1	1	0	0	0	0	0	1	1	2	0	2	1	1	1	1	1	0	1	2	0	0	0	0	0	0	0	1	0
chr03_1266299	chr03	1266299	0	0	0	0	0	0	0	0	0	0	0	0	0	0	0	0	0	0	0	0	0	0	0	1	0	0	0	0	0	0	0	0	0	1	0	0	0	0	0	1	0	1	0	0	0	0	0
chr03_1266347	chr03	1266347	0	0	0	0	0	0	0	0	0	0	0	0	0	0	0	0	0	0	0	0	0	0	0	1	0	0	0	0	0	0	0	0	0	1	0	0	0	0	0	1	0	1	0	0	0	0	0
chr03_1266353	chr03	1266353	0	1	0	2	1	0	0	2	2	0	2	1	0	1	1	2	1	1	2	1	1	0	2	1	2	1	2	2	1	2	1	1	2	2	1	1	2	2	2	1	0	1	1	1	0	1	0
chr03_2442493	chr03	2442493	2	1	0	0	1	1	1	0	1	1	1	1	0	0	2	2	1	2	2	1	1	0	2	1	2	2	1	0	1	0	0	0	1	2	0	1	1	0	2	0	0	1	2	2	0	0	0
chr03_2442508	chr03	2442508	0	1	0	0	1	0	0	0	1	0	0	0	0	0	1	0	0	0	0	0	0	0	0	1	1	1	0	0	0	0	0	0	0	1	0	0	0	0	1	1	0	1	1	1	0	0	0
chr03_2442527	chr03	2442527	2	1	0	0	1	1	1	0	1	1	1	1	0	0	2	2	1	2	2	1	1	0	2	2	2	2	1	0	1	0	0	0	1	2	0	1	1	0	2	1	0	2	2	2	0	0	0
chr03_2442533	chr03	2442533	0	0	0	0	0	0	0	0	0	0	0	0	0	0	0	0	0	0	0	0	0	0	0	0	0	1	0	0	0	0	0	0	0	0	0	0	0	0	0	0	0	0	0	0	0	0	0
chr03_2442574	chr03	2442574	0	1	0	0	1	0	0	0	1	0	0	0	0	0	0	0	0	0	0	0	0	0	0	0	1	1	0	0	0	0	0	0	0	1	0	0	0	0	1	0	0	0	0	0	0	0	0
chr03_3352545	chr03	3352545	2	1	2	1	2	2	2	1	1	1	1	2	2	1	1	1	2	1	2	2	2	0	2	0	1	1	2	1	2	1	2	2	1	0	1	2	1	1	1	1	1	1	1	1	1	2	2
chr03_3352555	chr03	3352555	0	1	0	0	0	0	0	1	1	0	0	0	0	0	0	0	0	0	0	0	0	0	0	0	1	0	0	0	0	1	0	0	0	1	0	0	0	0	1	0	0	0	0	0	0	0	0
chr03_3352576	chr03	3352576	0	1	0	1	0	0	0	1	1	1	1	0	0	1	1	1	0	0	0	0	0	2	0	1	1	1	0	1	0	1	0	0	1	1	1	0	1	1	1	1	1	1	1	1	1	0	0
chr03_3352590	chr03	3352590	0	1	0	1	0	0	0	1	1	0	0	0	0	0	1	1	0	0	0	0	0	0	0	1	0	1	0	0	0	1	0	0	0	0	0	0	0	0	0	1	0	1	1	1	0	0	0
chr03_3352599	chr03	3352599	0	1	0	1	0	0	0	1	1	0	0	0	0	0	1	1	0	0	0	0	0	0	0	1	0	1	0	0	0	1	0	0	0	0	0	0	0	0	0	1	0	1	1	1	0	0	0
chr03_3352632	chr03	3352632	0	1	0	1	0	0	0	1	1	0	0	0	0	1	1	1	0	0	0	0	0	1	0	1	1	1	0	1	0	0	0	0	1	1	1	0	1	1	1	1	1	1	1	1	1	0	0
chr03_3352644	chr03	3352644	0	1	0	1	0	0	0	1	1	0	0	0	0	0	0	0	0	0	0	0	0	0	0	0	0	1	0	0	0	0	0	0	0	0	0	0	0	0	0	0	0	0	0	0	0	0	0
chr03_4359135	chr03	4359135	2	2	1	2	2	2	2	2	1	1	1	2	2	2	1	2	2	1	1	1	2	0	2	1	2	2	2	2	1	1	2	2	2	1	0	1	2	2	2	2	1	1	2	2	1	2	1
chr03_4359139	chr03	4359139	0	0	0	0	0	0	0	0	0	0	0	0	0	0	1	0	0	0	0	0	0	0	0	0	0	0	0	0	0	0	0	0	0	0	0	0	0	0	0	0	0	0	1	1	0	0	0
chr03_4359149	chr03	4359149	0	0	0	0	0	0	0	0	0	0	0	0	0	0	1	0	0	0	0	0	0	0	0	0	0	0	0	0	0	0	0	0	0	0	0	0	0	0	0	0	0	0	1	1	0	0	0
chr03_4359155	chr03	4359155	0	0	0	0	0	0	0	0	0	0	0	0	0	0	0	0	0	0	0	0	0	0	0	0	0	0	0	0	0	0	0	0	0	0	0	0	0	0	0	0	0	0	0	0	0	0	0
chr03_4359161	chr03	4359161	0	0	0	1	0	0	0	0	0	0	0	0	0	0	0	0	0	0	0	0	0	0	0	0	0	1	0	0	0	0	0	0	0	0	0	0	0	0	0	0	1	0	0	0	0	0	1
chr03_4359168	chr03	4359168	0	0	0	0	0	0	0	0	0	0	0	0	0	0	0	0	0	0	0	0	0	0	0	0	1	0	0	0	0	0	0	0	0	1	0	0	0	0	1	0	0	0	0	0	0	0	0
chr03_4359183	chr03	4359183	0	2	1	2	2	2	2	1	1	0	1	0	0	1	1	2	2	1	1	1	2	0	1	1	1	1	2	1	1	0	2	2	2	1	0	1	1	2	1	2	1	1	1	1	0	1	1
chr03_4359189	chr03	4359189	0	2	1	1	2	2	2	1	1	0	1	0	0	1	0	1	2	1	1	1	2	0	1	0	0	0	2	1	1	0	2	2	2	0	0	1	1	2	0	1	0	0	0	0	0	0	0
chr03_4359214	chr03	4359214	2	0	0	0	0	0	0	0	0	1	0	0	1	0	0	0	0	0	0	0	0	0	0	0	0	1	0	0	0	1	0	0	0	0	0	0	0	0	0	0	0	0	1	1	1	1	0
chr03_4359216	chr03	4359216	0	0	0	1	0	0	0	0	0	0	0	0	0	0	0	0	0	0	0	0	0	0	0	0	0	1	0	0	0	0	0	0	0	0	0	0	0	0	0	0	1	0	0	0	0	0	1
chr03_4359219	chr03	4359219	0	2	1	2	2	2	2	1	1	0	1	0	0	1	1	2	2	1	1	1	2	0	1	0	1	1	2	1	1	0	2	2	2	1	0	1	1	2	1	1	1	0	1	1	0	0	1
chr03_4359248	chr03	4359248	0	0	0	0	0	0	0	0	0	0	0	0	0	0	0	0	0	0	0	0	0	0	0	0	1	0	0	0	0	0	0	0	0	1	0	0	0	0	1	0	0	0	0	0	0	0	0
chr03_5111171	chr03	5111171	0	0	0	0	0	0	0	0	0	0	0	0	0	0	0	1	0	0	0	0	0	0	0	0	0	0	0	0	0	0	0	0	0	0	0	0	0	0	0	0	0	0	0	0	0	0	0
chr03_5111182	chr03	5111182	1	1	1	0	0	1	1	0	1	0	0	1	1	2	1	0	1	1	1	0	1	1	1	1	1	1	0	1	0	1	1	0	1	1	2	0	1	1	1	1	1	1	0	0	0	1	0
chr03_5111201	chr03	5111201	0	0	0	0	0	0	0	0	0	0	0	0	0	0	1	1	0	0	0	0	0	0	0	1	1	0	0	0	0	0	0	0	0	1	0	0	0	0	1	1	0	1	1	1	0	0	0
chr03_5111212	chr03	5111212	0	0	0	0	0	0	0	0	0	0	0	0	0	0	1	1	0	0	0	0	0	0	0	1	1	0	0	0	0	0	0	0	0	1	0	0	0	0	1	1	0	1	1	1	0	0	0
chr03_5111240	chr03	5111240	0	0	0	0	0	0	0	0	0	0	0	0	0	0	1	1	0	0	0	0	0	0	0	1	1	0	0	0	0	0	0	0	0	1	0	0	0	0	1	1	0	1	1	1	0	0	0
chr03_5111260	chr03	5111260	0	1	1	0	0	1	1	0	1	0	0	1	1	1	1	0	1	0	1	0	1	1	1	0	1	0	0	0	0	0	1	0	1	1	2	0	1	1	1	1	1	0	0	0	0	1	0
chr03_5111261	chr03	5111261	0	0	0	0	0	0	0	0	0	0	0	0	1	0	1	0	0	0	0	0	0	0	0	0	0	0	0	0	0	0	0	0	0	1	1	0	0	0	0	0	0	0	0	0	0	1	0
chr03_37250334	chr03	37250334	0	1	0	0	1	0	0	0	0	0	1	0	0	0	1	0	0	0	0	0	0	1	0	0	0	0	0	0	0	0	0	0	0	1	0	0	1	0	0	0	0	0	0	0	1	0	0
chr03_37250365	chr03	37250365	0	0	0	0	0	0	0	2	1	0	0	1	1	0	0	0	0	1	0	0	0	0	0	0	0	0	0	0	0	1	0	0	0	0	0	0	0	0	0	0	0	0	0	0	0	0	1
chr03_37250410	chr03	37250410	0	0	0	0	0	0	0	2	1	0	0	1	1	0	1	0	0	1	0	0	0	1	0	0	0	0	0	0	0	0	1	0	0	0	0	0	0	0	0	0	0	0	0	0	1	0	1
chr03_37250416	chr03	37250416	0	0	0	0	0	0	0	2	1	0	0	1	1	1	1	1	0	1	0	0	0	0	0	0	1	0	0	0	0	1	1	0	0	1	0	0	0	0	1	1	0	1	1	1	0	1	1
chr03_37250422	chr03	37250422	0	1	0	0	1	0	0	2	1	0	1	1	1	1	2	1	0	1	0	0	0	1	0	0	1	0	0	0	0	1	1	0	0	2	0	0	1	0	1	1	0	1	1	1	1	1	1
chr03_38176848	chr03	38176848	0	1	0	0	0	0	1	0	0	0	1	1	1	0	0	0	0	0	0	1	0	0	0	1	0	0	0	0	0	0	0	0	0	1	1	0	0	0	0	1	0	0	0	0	0	0	0
chr03_38176856	chr03	38176856	0	1	0	0	0	0	1	0	0	0	1	1	1	0	0	0	0	0	0	1	0	0	0	1	0	0	0	0	0	0	0	0	0	1	1	0	0	0	0	1	1	0	0	0	0	0	0
chr03_38176901	chr03	38176901	0	0	0	0	0	0	0	0	0	0	0	0	0	1	0	0	0	0	0	0	0	0	0	0	1	0	0	0	0	0	0	0	0	1	0	0	0	0	1	0	0	0	0	0	0	0	0
chr03_38176902	chr03	38176902	1	0	0	1	1	1	0	1	0	1	0	0	0	1	0	0	1	1	0	0	1	0	1	0	0	1	0	0	1	1	0	0	1	0	0	1	1	1	1	0	1	0	0	1	1	0	0
chr03_38176918	chr03	38176918	1	0	0	0	1	1	0	1	0	1	0	0	0	1	0	0	1	0	1	0	1	0	1	0	0	0	1	0	1	1	0	0	1	0	0	1	1	0	1	0	1	0	0	0	1	0	0
chr03_38176926	chr03	38176926	0	0	0	0	0	0	0	0	0	0	0	0	0	0	0	0	0	0	0	0	0	0	0	0	0	0	0	0	0	0	0	0	0	0	0	0	0	0	0	0	0	0	0	0	0	0	0
chr03_38176937	chr03	38176937	0	1	0	0	0	0	1	0	0	0	1	1	1	0	0	0	0	0	0	1	0	0	0	1	0	0	0	0	0	0	0	0	0	1	1	0	0	0	0	1	0	0	0	0	0	0	0
chr03_38950028	chr03	38950028	0	0	0	0	0	0	0	0	0	0	0	0	0	0	0	0	0	0	0	0	0	0	0	0	0	0	0	0	0	0	0	0	0	0	0	0	0	0	0	0	0	0	0	0	0	0	0
chr03_38950037	chr03	38950037	0	0	0	0	0	0	0	0	1	1	0	0	0	1	1	1	0	1	1	0	0	0	0	0	1	0	0	0	0	1	1	0	0	1	0	0	0	0	1	1	0	1	2	2	1	0	1
chr03_38950042	chr03	38950042	0	0	0	0	0	0	0	0	0	0	0	0	0	0	0	0	0	0	0	0	0	0	1	0	0	0	0	0	0	1	0	0	0	0	0	0	0	0	0	0	0	0	0	0	0	0	0
chr03_38950049	chr03	38950049	0	0	0	0	0	0	0	0	0	0	0	0	0	0	0	0	0	0	0	0	0	0	0	0	0	0	0	0	0	0	0	0	0	0	0	0	0	0	0	0	0	0	0	0	0	0	0
chr03_38950058	chr03	38950058	0	0	0	0	0	0	0	0	1	1	0	0	0	1	1	1	0	1	1	0	0	0	0	0	1	0	0	0	0	1	1	0	0	1	0	0	0	0	1	1	0	1	2	2	1	0	1
chr03_38950063	chr03	38950063	0	0	0	0	0	0	0	0	0	0	0	0	0	0	0	0	0	0	0	0	0	0	0	0	0	0	0	0	0	0	0	0	0	0	0	0	0	0	0	0	0	0	0	0	0	0	0
chr03_38950097	chr03	38950097	0	0	0	0	0	0	0	0	1	1	0	0	0	1	0	1	0	1	1	0	0	0	0	0	1	0	0	0	0	1	1	0	0	1	0	0	0	0	1	1	0	1	2	1	1	0	1
chr03_38950115	chr03	38950115	0	0	0	0	0	0	0	0	1	0	0	0	0	0	0	0	0	0	0	0	0	0	0	0	0	0	0	0	0	0	0	0	0	0	0	0	0	0	0	0	0	0	0	0	0	0	1
chr03_38950119	chr03	38950119	0	0	0	0	0	0	0	0	0	0	0	0	0	0	0	0	0	0	0	0	0	0	0	0	0	0	0	0	0	0	0	0	0	0	0	0	0	0	0	0	0	0	0	0	0	0	0
chr03_38950142	chr03	38950142	0	0	0	0	0	0	0	0	0	0	0	0	0	0	0	0	0	0	0	0	0	0	0	0	0	0	0	0	0	0	0	0	0	0	0	0	0	0	0	0	0	0	0	0	0	0	0
chr03_38950145	chr03	38950145	0	0	0	0	0	0	0	0	0	0	0	0	0	0	0	1	0	0	0	0	0	0	0	0	0	0	0	0	0	0	1	0	0	0	0	0	0	0	0	0	0	0	0	0	0	0	0
chr03_38950154	chr03	38950154	0	0	0	0	0	0	0	0	0	0	0	0	0	0	0	1	0	0	0	0	0	0	0	0	0	0	0	0	0	0	1	0	0	0	0	0	0	0	0	0	0	0	0	0	0	0	0
chr03_39610602	chr03	39610602	0	0	0	0	0	0	0	0	0	0	0	0	0	1	0	1	0	0	0	0	0	0	0	0	1	0	0	0	0	0	1	0	0	1	0	0	0	0	1	0	0	0	0	0	0	0	0
chr03_39610624	chr03	39610624	0	0	0	0	0	0	0	0	0	0	0	0	0	0	0	0	0	0	0	0	0	0	0	0	0	0	0	0	0	0	0	0	0	0	0	0	0	0	0	0	0	0	0	0	0	0	0
chr03_39610632	chr03	39610632	0	0	0	0	0	0	0	0	0	0	0	0	0	0	0	0	0	0	0	0	0	0	0	0	0	0	0	0	0	0	0	0	0	0	0	0	0	0	0	0	0	0	0	0	0	0	0
chr03_39610659	chr03	39610659	1	0	1	1	1	1	1	1	0	0	0	1	1	1	0	1	1	0	2	0	1	0	1	0	0	0	1	0	1	0	0	0	1	0	1	1	1	1	1	0	0	1	0	0	0	1	0
chr03_39610662	chr03	39610662	0	0	0	0	0	0	0	0	1	0	0	0	0	1	1	1	0	0	0	0	0	0	0	0	0	0	0	0	0	0	1	0	0	1	0	0	0	0	1	1	0	1	1	1	0	0	1
chr03_39610665	chr03	39610665	0	0	0	0	0	0	0	0	1	0	0	0	0	0	1	0	0	0	0	0	0	0	0	0	0	0	0	0	0	0	0	0	0	0	0	0	0	0	0	1	0	1	1	1	0	0	1
chr03_39610671	chr03	39610671	0	0	0	0	0	0	0	0	0	0	0	0	0	0	0	1	0	0	0	0	0	0	0	0	0	0	0	0	0	0	1	0	0	0	0	0	0	0	0	0	0	0	0	0	0	0	0
chr03_39610676	chr03	39610676	0	0	0	0	0	0	0	0	1	0	0	0	0	0	1	0	0	0	0	0	0	0	0	0	0	0	0	0	0	0	0	0	0	0	0	0	0	0	0	1	0	1	1	1	0	0	1
chr03_39610680	chr03	39610680	0	0	0	0	0	0	0	0	1	0	0	0	0	0	1	0	0	0	0	0	0	0	0	0	0	0	0	0	0	0	0	0	0	0	0	0	0	0	0	1	0	1	1	1	0	0	1
chr03_39610693	chr03	39610693	0	0	0	0	0	0	0	0	0	0	0	0	0	1	0	1	0	0	0	0	0	0	0	0	0	0	0	0	0	0	1	0	0	1	0	0	0	0	1	0	0	0	0	0	0	0	0
chr03_39610694	chr03	39610694	0	0	0	0	0	0	0	0	0	0	0	0	0	0	0	0	0	0	0	0	0	0	0	0	0	0	0	0	0	0	0	0	0	0	0	0	0	0	0	0	0	0	0	0	0	0	0
chr03_40410522	chr03	40410522	0	0	0	0	0	1	0	0	1	1	0	0	0	0	0	0	0	0	0	1	0	0	0	0	0	0	0	0	0	0	0	0	0	0	0	0	0	0	0	0	1	0	0	0	1	0	1
chr03_40410525	chr03	40410525	1	0	1	1	1	1	0	1	1	1	0	0	0	2	2	2	1	0	1	1	1	0	2	0	1	0	1	0	1	1	1	0	1	1	1	2	1	1	2	1	1	1	1	1	1	1	1
chr03_40410533	chr03	40410533	0	0	0	0	0	1	0	0	1	1	0	0	0	0	0	0	0	0	0	1	0	0	0	0	0	0	0	0	0	0	0	0	0	0	0	0	0	0	0	0	1	0	0	0	1	0	1
chr03_40410542	chr03	40410542	0	0	0	0	0	0	0	0	0	0	0	0	0	0	0	0	0	0	0	0	0	0	0	0	0	0	0	0	0	0	0	0	0	0	0	0	0	0	0	0	0	0	0	0	0	0	0
chr03_40410549	chr03	40410549	1	0	1	1	1	0	0	1	0	0	0	0	0	1	1	1	1	0	1	0	1	0	2	0	0	0	1	0	1	1	0	0	1	0	1	1	1	1	1	0	0	0	0	0	0	1	0
chr03_40410572	chr03	40410572	0	0	0	0	0	1	0	0	1	1	0	0	0	0	0	0	0	0	0	1	0	0	0	0	0	0	0	0	0	0	0	0	0	0	0	0	0	0	0	0	1	0	0	0	1	0	1
chr03_40410577	chr03	40410577	1	0	1	1	1	1	0	1	1	1	0	0	0	2	2	2	1	0	1	1	1	0	2	0	1	0	1	0	1	1	1	0	1	1	1	2	1	1	2	1	1	1	1	1	1	1	1
chr03_40410579	chr03	40410579	0	0	0	0	0	1	0	0	1	1	0	0	0	0	0	0	0	0	0	1	0	0	0	0	0	0	0	0	0	0	0	0	0	0	0	0	0	0	0	0	1	0	0	0	1	0	1
chr03_40410582	chr03	40410582	0	0	0	0	0	0	0	0	0	0	0	0	0	0	1	0	0	0	0	0	0	0	0	0	0	0	0	0	0	0	0	0	0	0	0	0	0	0	0	1	0	1	1	1	0	0	0
chr03_40410588	chr03	40410588	0	0	0	1	0	0	0	0	0	0	1	0	0	0	0	0	0	0	0	0	0	1	0	1	1	1	1	2	0	1	1	1	0	0	0	0	0	0	0	0	1	1	0	0	0	0	0
chr03_40410589	chr03	40410589	1	1	1	2	2	1	1	1	2	1	1	0	0	2	2	2	1	0	1	1	1	2	2	1	2	2	2	2	1	2	2	2	2	1	2	2	1	2	2	1	2	1	1	1	1	2	2
chr03_40410590	chr03	40410590	0	1	0	0	1	0	1	0	1	0	0	0	0	0	0	0	0	0	0	0	0	1	0	0	0	1	0	0	0	0	0	1	1	0	1	0	0	1	0	0	0	0	0	0	0	1	1
chr03_40410621	chr03	40410621	0	0	0	0	0	0	0	0	0	0	0	0	0	0	1	0	0	0	0	0	0	0	0	0	0	0	0	0	0	0	0	0	0	0	0	0	0	0	0	1	0	1	1	1	0	0	0
chr03_41301966	chr03	41301966	0	0	0	0	0	1	0	0	1	1	0	0	1	1	1	1	0	0	0	1	0	0	0	0	1	0	0	0	0	0	1	0	0	1	0	0	1	0	1	1	1	1	1	1	1	0	1
chr03_41301988	chr03	41301988	2	2	2	1	2	1	1	2	2	2	1	1	2	2	2	1	2	2	1	2	2	2	1	1	1	2	1	0	1	2	1	0	2	2	2	2	2	2	2	2	2	1	2	2	2	2	2
chr03_41301995	chr03	41301995	2	2	2	1	2	1	1	2	2	2	1	1	2	2	2	1	2	2	1	2	2	2	1	1	1	2	1	0	1	2	1	0	2	2	2	2	2	2	2	2	2	1	2	2	2	2	2
chr03_41302012	chr03	41302012	0	0	0	0	0	0	0	0	0	0	0	0	0	0	0	0	0	0	0	0	0	0	0	0	0	0	0	0	0	0	0	0	0	0	0	0	0	0	0	0	0	0	0	0	0	0	0
chr03_41302030	chr03	41302030	0	0	0	0	0	1	0	0	1	1	0	0	1	1	1	1	0	0	0	1	0	0	0	0	1	0	0	0	0	0	1	0	0	1	0	0	1	0	1	1	1	1	1	1	1	0	1
chr03_41302043	chr03	41302043	1	0	1	1	1	0	0	1	0	1	0	0	1	1	1	0	1	1	1	1	1	1	1	0	0	0	1	0	1	1	0	0	1	0	1	2	1	1	1	0	0	0	1	1	1	1	0
chr03_41302050	chr03	41302050	1	1	1	0	0	0	0	1	0	0	1	1	0	0	0	0	1	1	0	0	1	0	0	1	0	0	0	0	0	0	0	0	0	1	0	0	0	0	0	1	0	0	0	0	0	0	0
chr03_41302055	chr03	41302055	0	0	0	0	0	1	0	0	1	1	0	0	1	0	0	0	0	0	0	1	0	0	0	0	0	0	0	0	0	0	0	0	0	0	0	0	0	0	0	0	1	0	0	0	1	0	1
chr03_42866231	chr03	42866231	0	0	0	0	0	0	0	0	0	0	0	0	0	1	1	0	0	0	0	0	0	0	0	0	0	0	0	0	0	0	0	0	0	1	0	0	0	0	1	1	0	1	1	1	0	0	0
chr03_42866241	chr03	42866241	0	0	0	0	1	0	0	0	0	0	0	0	0	0	0	0	0	0	0	0	0	0	0	0	0	0	0	0	0	0	0	0	1	1	0	0	0	1	0	0	0	0	0	0	0	1	0
chr03_42866256	chr03	42866256	0	0	0	0	0	0	0	0	1	1	0	0	0	1	1	0	0	0	0	0	0	0	0	0	0	0	0	0	0	0	0	0	0	1	0	0	0	0	1	1	0	1	1	1	0	0	1
chr03_42866260	chr03	42866260	1	0	0	0	0	0	0	0	1	1	0	1	0	1	1	0	0	0	0	0	0	0	0	0	1	0	0	0	0	0	0	0	0	1	0	0	1	0	1	1	0	1	1	1	0	0	1
chr03_42938199	chr03	42938199	0	NA	0	0	0	1	1	0	1	0	0	1	0	1	0	0	0	0	0	1	0	0	0	0	1	1	0	0	0	0	0	0	0	1	0	0	NA	0	0	1	0	1	0	0	0	0	1
chr03_42938212	chr03	42938212	0	NA	0	0	0	0	0	0	0	0	0	0	0	0	0	0	0	0	0	0	0	0	0	0	0	0	0	0	0	0	0	0	0	0	0	0	NA	0	0	0	0	0	0	0	0	0	0
chr03_42938215	chr03	42938215	0	NA	0	0	0	0	0	0	0	0	0	0	0	0	0	0	0	0	0	0	0	0	0	0	0	0	0	0	0	0	0	0	0	0	0	0	NA	0	0	0	0	0	0	0	0	0	0
chr03_42938229	chr03	42938229	0	NA	0	0	0	1	1	0	1	0	0	0	0	0	0	0	0	0	0	1	0	0	0	0	0	1	0	0	0	0	0	0	0	0	0	0	NA	0	0	0	0	0	0	0	0	0	1
chr03_42938234	chr03	42938234	0	NA	1	0	1	1	1	1	2	1	0	2	0	1	1	0	1	0	0	2	1	1	0	1	1	1	0	0	0	2	0	0	1	2	0	0	NA	1	1	2	1	1	0	0	1	2	1
chr03_42938244	chr03	42938244	0	NA	1	0	1	1	1	0	1	1	0	2	0	1	1	0	1	0	0	1	1	1	0	1	1	1	0	0	0	0	0	0	0	1	0	0	NA	0	1	2	0	1	0	0	1	2	1
chr03_42938251	chr03	42938251	0	NA	1	0	1	1	1	1	2	1	0	2	0	1	1	0	1	0	0	2	1	1	0	1	1	1	0	0	0	2	0	0	1	2	0	0	NA	1	1	2	1	1	0	0	1	2	1
chr03_42938253	chr03	42938253	0	NA	0	0	0	1	1	0	1	0	0	0	0	0	0	0	0	0	0	1	0	0	0	0	0	1	0	0	0	0	0	0	0	0	0	0	NA	0	0	0	0	0	0	0	0	0	1
chr03_42938292	chr03	42938292	0	NA	0	0	0	0	0	0	0	0	0	0	0	1	0	0	0	0	0	0	0	0	0	0	1	0	0	0	0	0	0	0	0	1	0	0	NA	0	0	1	0	1	0	0	0	0	0
chr03_42938323	chr03	42938323	0	NA	1	0	1	1	1	0	1	1	0	2	0	1	1	0	1	0	0	1	1	1	0	1	1	1	0	0	0	0	0	0	0	1	0	0	NA	0	1	2	0	1	0	0	1	2	1
chr03_44040474	chr03	44040474	0	0	0	0	0	0	0	0	0	0	0	0	0	0	0	0	0	0	0	0	0	0	0	0	1	0	0	0	0	0	0	0	0	0	0	0	1	0	0	0	0	0	0	0	0	0	0
chr03_44040475	chr03	44040475	0	0	0	0	0	0	0	0	0	0	0	0	0	0	0	0	0	0	0	1	0	0	0	0	0	0	0	0	0	0	0	0	0	0	0	0	0	0	0	0	0	0	0	0	0	0	0
chr03_44040490	chr03	44040490	0	0	0	0	1	0	0	0	0	0	0	0	0	1	0	0	0	0	0	1	0	0	0	0	1	0	0	0	0	1	0	0	0	1	0	0	1	0	0	0	0	0	0	0	0	0	0
chr03_44040538	chr03	44040538	0	0	0	0	0	0	0	0	0	0	0	0	0	0	1	0	0	0	0	0	0	0	0	0	0	0	0	0	0	0	0	0	0	0	0	0	0	0	0	1	0	1	0	0	0	0	0
chr03_44040545	chr03	44040545	1	1	1	0	1	0	0	0	0	1	0	1	0	0	0	0	1	0	0	0	1	1	0	1	0	1	0	0	0	0	0	0	1	0	1	0	0	1	1	1	1	0	1	1	1	2	1
chr03_44040546	chr03	44040546	0	0	0	0	1	0	0	0	0	0	0	0	0	1	0	0	0	0	0	0	0	0	0	0	1	0	0	0	0	1	0	0	0	1	0	0	1	0	0	0	0	0	0	0	0	0	0
chr03_45076941	chr03	45076941	0	0	0	1	0	1	1	0	0	1	1	0	0	0	0	0	0	0	0	0	0	0	0	1	1	0	1	2	0	0	1	1	0	0	0	0	0	0	0	0	0	1	1	1	1	0	0
chr03_45076981	chr03	45076981	0	0	0	0	0	0	0	0	1	0	0	0	0	0	0	0	0	0	0	0	0	0	0	0	0	0	0	0	0	0	0	0	0	0	0	0	0	0	0	0	0	0	0	0	0	0	1
chr03_45076983	chr03	45076983	0	0	0	0	0	0	0	0	1	0	0	0	0	0	0	0	0	0	0	0	0	0	0	0	0	0	0	0	0	0	0	0	0	0	0	0	0	0	0	0	0	0	0	0	0	0	1
chr03_45077015	chr03	45077015	0	0	0	0	1	0	0	0	0	0	0	0	0	0	0	0	0	0	0	0	0	0	0	0	0	0	0	0	0	1	0	0	0	0	0	0	0	0	0	0	0	0	0	0	0	0	0
chr03_45077034	chr03	45077034	0	0	0	0	0	0	0	0	1	0	0	1	0	0	0	0	0	0	0	0	0	0	0	0	0	0	0	0	0	0	0	0	0	0	0	0	1	0	0	0	0	0	0	0	0	0	1
chr03_45077040	chr03	45077040	0	2	2	2	2	2	2	2	2	2	2	2	2	2	2	2	2	2	2	2	2	2	2	2	2	2	2	2	2	2	2	2	2	2	2	1	2	2	2	2	2	2	2	2	2	2	2
chr03_46058754	chr03	46058754	0	0	0	0	0	0	0	0	1	1	0	0	0	0	1	0	0	0	0	0	0	0	0	0	0	0	0	0	0	0	0	0	0	0	0	0	0	0	0	1	0	1	1	1	0	0	1
chr03_46058758	chr03	46058758	1	0	0	0	1	0	0	0	1	1	0	1	0	1	1	0	0	0	0	0	0	0	0	0	1	0	0	0	0	1	0	0	1	1	0	0	1	1	0	1	0	1	1	1	0	0	1
chr03_46058764	chr03	46058764	0	0	0	0	1	0	0	0	0	0	0	0	0	0	0	0	0	0	0	0	0	0	0	0	0	0	0	0	0	1	0	0	1	0	0	0	0	1	0	0	0	0	0	0	0	0	0
chr03_46058788	chr03	46058788	0	1	1	0	0	1	1	1	1	0	0	1	0	0	0	0	1	1	0	1	1	1	1	1	0	1	0	0	0	0	0	0	0	1	1	0	0	0	1	1	1	0	0	0	1	2	1
chr03_47024929	chr03	47024929	0	0	0	0	1	0	0	0	0	0	0	0	0	0	0	0	0	0	0	0	0	0	0	0	0	0	0	0	0	0	0	0	0	0	0	0	1	0	0	0	0	0	0	0	0	0	0
chr03_47024960	chr03	47024960	0	0	0	0	0	0	0	0	0	0	0	0	0	1	1	0	0	0	0	0	0	0	0	0	0	0	0	0	0	0	0	0	0	1	0	0	0	0	0	1	0	1	1	1	0	0	0
chr03_47024967	chr03	47024967	1	2	1	1	1	2	2	1	2	2	1	2	0	1	1	0	1	1	0	1	1	1	1	2	2	2	1	2	0	2	1	1	0	2	1	0	1	0	1	2	1	2	2	2	2	2	2
chr03_47024968	chr03	47024968	1	1	1	1	0	2	2	1	1	1	1	1	0	0	0	0	1	1	0	1	1	1	1	2	1	1	1	2	0	2	1	1	0	1	1	0	0	0	1	1	1	1	1	1	2	2	1
chr03_47024974	chr03	47024974	0	1	0	0	1	0	0	0	1	1	0	1	0	1	1	0	0	0	0	0	0	0	0	0	1	1	0	0	0	0	0	0	0	1	0	0	1	0	0	1	0	1	1	1	0	0	1
chr03_47025022	chr03	47025022	0	0	0	0	1	0	0	0	0	0	0	0	0	0	0	0	0	0	0	0	0	0	0	0	0	0	0	0	0	0	0	0	0	0	0	0	0	0	0	0	0	0	0	0	0	0	0
chr03_47918666	chr03	47918666	0	0	0	0	0	0	0	0	0	0	0	0	0	0	0	0	0	0	0	0	0	0	0	0	0	0	0	0	0	0	0	0	0	0	0	0	0	0	0	0	0	0	0	0	0	0	0
chr03_47918688	chr03	47918688	1	0	0	0	0	0	0	0	0	1	0	1	0	1	1	0	0	0	0	0	0	0	0	0	1	0	0	0	0	0	0	0	0	1	0	0	1	0	1	1	0	1	1	1	0	0	0
chr03_47918690	chr03	47918690	1	0	0	0	0	0	0	0	0	1	0	0	0	1	1	0	0	0	0	0	0	0	0	0	1	0	0	0	0	0	0	0	0	1	0	0	0	0	1	1	0	1	1	1	0	0	0
chr03_47918708	chr03	47918708	0	0	0	0	0	0	0	0	0	0	0	0	0	0	0	0	0	0	0	0	0	0	0	0	0	0	0	0	0	0	0	0	0	0	0	0	0	0	0	0	0	0	0	0	0	0	0
chr03_49750165	chr03	49750165	0	0	0	0	1	0	0	1	0	0	0	0	0	0	0	0	0	0	0	0	0	0	0	0	0	0	0	0	0	1	0	0	1	1	0	0	2	1	1	0	0	0	0	0	0	0	0
chr03_49750222	chr03	49750222	1	2	0	1	2	2	2	2	2	0	1	1	0	0	0	0	0	0	1	1	0	0	0	1	2	2	1	2	1	2	1	2	2	2	1	0	2	2	1	0	1	2	0	0	0	2	2
chr03_49750230	chr03	49750230	0	0	0	0	1	0	0	1	0	0	0	0	0	0	0	0	0	0	0	0	0	0	0	0	0	0	0	0	0	1	0	0	1	0	0	0	1	1	1	0	0	0	0	0	0	0	0
chr03_49750237	chr03	49750237	0	0	0	0	0	0	0	0	0	0	0	0	0	0	1	0	0	0	0	1	0	0	0	0	1	0	0	0	0	0	0	0	0	0	0	0	0	0	0	1	0	1	0	0	0	0	0
chr03_50724616	chr03	50724616	0	0	1	0	2	0	0	1	1	1	0	0	0	0	0	1	2	0	0	0	0	1	1	1	0	0	1	0	0	0	0	0	2	1	0	0	1	1	1	1	0	0	0	0	1	1	2
chr03_50724619	chr03	50724619	0	0	1	0	2	0	0	1	1	1	0	0	0	0	0	1	2	0	0	0	0	1	1	1	0	0	1	0	0	0	0	0	2	0	0	0	1	1	1	1	0	0	0	0	1	1	2
chr03_50724655	chr03	50724655	0	0	1	0	2	0	0	1	1	1	0	0	0	0	0	1	2	0	0	0	0	1	1	1	0	0	1	0	0	0	0	0	2	1	0	0	1	1	1	1	0	0	0	0	1	1	2
chr03_50724661	chr03	50724661	0	0	0	0	0	0	0	0	0	0	0	1	0	0	0	0	0	0	0	0	0	0	0	0	0	0	0	0	0	0	0	0	0	0	0	0	1	0	0	0	0	0	0	0	0	0	0
chr03_50724670	chr03	50724670	0	0	1	0	2	0	0	1	1	1	0	0	0	0	0	1	2	0	0	0	0	1	1	1	0	0	1	0	0	0	0	0	2	1	0	0	1	1	1	1	0	0	0	0	1	1	2
chr03_50724691	chr03	50724691	0	1	1	0	2	0	0	1	1	1	0	0	0	1	0	1	2	0	0	0	0	1	1	1	0	0	1	0	0	0	0	0	2	1	1	0	1	1	1	1	0	0	0	0	1	1	2
chr03_50724715	chr03	50724715	0	0	1	0	2	0	0	1	1	1	0	0	0	0	0	1	2	0	0	0	0	1	1	1	0	0	1	0	0	0	0	0	2	1	0	0	1	1	1	1	0	0	0	0	1	1	2
chr03_51661754	chr03	51661754	0	0	0	0	0	0	1	0	0	0	0	0	0	1	0	0	0	0	0	0	0	0	0	0	0	1	0	0	1	0	0	0	0	0	0	0	0	0	0	0	0	0	0	0	1	0	0
chr03_51661776	chr03	51661776	0	1	1	0	0	1	1	0	2	1	0	1	0	2	1	0	1	0	0	2	0	2	0	1	1	1	0	0	1	0	0	0	0	1	0	0	0	0	0	2	0	1	1	1	1	0	1
chr03_51661777	chr03	51661777	0	1	1	0	0	1	1	0	2	1	0	1	0	2	1	0	1	0	0	2	0	2	0	1	1	1	0	0	1	0	0	0	0	1	0	0	0	0	0	2	0	1	1	1	1	0	1
chr03_51661813	chr03	51661813	0	1	1	0	0	1	1	0	2	1	0	1	0	2	1	0	1	0	0	2	0	2	0	1	1	1	0	0	1	0	0	0	0	1	0	0	0	0	0	2	0	1	1	1	1	0	1
chr03_51661846	chr03	51661846	0	0	1	0	0	1	0	0	2	1	0	0	0	0	0	0	1	0	0	1	0	1	0	1	0	0	0	0	0	0	0	0	0	0	0	0	0	0	0	1	0	0	0	0	0	0	1
chr03_52578410	chr03	52578410	0	0	0	0	0	0	0	0	0	0	0	0	0	0	0	0	0	0	0	0	0	0	0	0	0	0	0	0	0	0	0	0	0	0	0	0	0	0	0	0	0	0	0	0	0	0	0
chr03_52578435	chr03	52578435	0	1	1	0	0	1	0	0	2	0	0	0	0	0	1	0	1	0	0	2	0	2	0	1	0	0	0	0	0	0	0	0	0	0	0	0	0	0	0	2	0	1	1	1	0	0	1
chr03_52578457	chr03	52578457	0	0	0	0	0	1	1	0	0	0	1	0	0	0	0	0	0	0	0	0	1	0	0	0	0	0	0	0	1	0	0	0	0	0	0	0	0	0	0	0	0	0	0	0	0	0	0
chr03_52578459	chr03	52578459	2	0	0	0	0	0	0	1	0	1	0	1	1	0	1	0	0	1	1	0	0	0	1	0	0	0	0	0	0	1	0	0	0	1	1	0	0	0	1	0	1	0	1	1	1	0	0
chr03_52578467	chr03	52578467	0	1	1	2	2	0	0	1	0	1	1	0	1	0	0	2	1	1	1	0	1	0	1	1	1	1	2	2	0	1	2	2	2	0	0	2	2	2	1	0	1	1	0	0	0	1	1
chr03_52578474	chr03	52578474	0	1	1	2	2	0	0	1	0	1	1	0	1	0	0	2	1	1	1	0	1	0	1	1	1	1	2	2	0	0	2	2	2	0	0	2	2	2	1	0	1	1	0	0	0	1	1
chr03_52578485	chr03	52578485	0	1	1	2	2	0	0	1	0	1	1	0	1	0	0	2	1	1	1	0	1	0	1	1	1	1	2	2	0	1	2	2	2	0	0	2	2	2	1	0	1	1	0	0	0	1	1
chr03_52578507	chr03	52578507	0	0	0	0	0	0	0	0	0	0	0	0	0	0	0	0	0	0	0	0	0	0	0	0	0	0	0	0	0	0	0	0	0	0	0	0	0	0	0	0	0	0	0	0	0	0	0
chr03_53511648	chr03	53511648	1	1	1	1	0	1	1	1	2	0	1	0	0	0	1	2	1	0	0	1	0	2	1	2	1	2	2	2	1	1	2	1	2	0	0	0	2	2	1	2	0	2	1	1	1	0	1
chr03_53511681	chr03	53511681	1	1	1	1	0	1	1	1	2	0	1	1	0	1	1	2	1	0	0	2	0	2	1	2	2	2	2	2	1	1	2	1	2	1	1	0	2	2	1	2	0	2	1	1	1	1	2
chr03_53511688	chr03	53511688	1	1	1	1	0	1	1	1	2	0	1	1	0	1	1	2	1	0	0	2	0	2	1	2	2	2	2	2	1	1	2	1	2	1	1	0	2	2	1	2	0	2	1	1	1	1	2
chr03_53511734	chr03	53511734	1	1	1	1	0	1	1	1	2	0	1	1	0	1	1	2	1	0	0	2	0	2	1	2	2	2	2	2	1	1	2	1	2	1	1	0	2	2	1	2	0	2	1	1	1	1	2
chr03_54519426	chr03	54519426	0	0	0	0	0	1	1	0	0	0	0	0	0	0	0	0	0	0	0	0	0	0	0	0	0	0	0	0	0	0	0	0	0	0	0	0	0	0	0	0	0	0	0	0	0	1	0
chr03_54519467	chr03	54519467	0	0	0	1	1	1	1	1	2	1	1	2	0	0	0	2	1	0	1	2	0	2	1	2	2	2	2	2	2	2	2	2	2	2	0	1	2	2	2	2	0	2	0	0	2	0	1
chr03_54519479	chr03	54519479	1	2	2	0	0	0	0	0	0	0	0	0	0	0	1	0	0	0	0	0	0	0	0	0	0	0	0	0	0	0	0	0	0	0	0	1	0	0	0	0	0	0	1	0	0	0	0
chr03_54519480	chr03	54519480	0	0	0	0	0	1	1	0	0	0	0	0	0	0	0	0	0	0	0	0	0	0	0	0	0	0	0	0	0	0	0	0	0	0	0	0	0	0	0	0	0	0	0	0	0	1	0
chr03_54519512	chr03	54519512	2	2	2	1	1	2	2	2	2	1	1	2	1	1	1	2	1	1	1	2	1	2	2	2	2	2	2	2	2	2	2	2	2	2	1	2	2	2	2	2	0	2	1	1	2	1	2
chr03_54519524	chr03	54519524	1	2	2	0	0	0	0	0	0	0	0	0	0	0	1	0	0	0	0	0	0	0	0	0	0	0	0	0	0	0	0	0	0	0	0	1	0	0	0	0	0	0	0	0	0	0	0
chr03_54519535	chr03	54519535	1	0	0	1	1	2	2	2	2	1	1	2	1	0	0	2	1	0	1	2	0	2	1	2	2	2	2	2	2	2	2	2	2	2	0	1	2	2	2	2	0	2	0	0	2	1	2
chr03_54519537	chr03	54519537	0	0	0	1	1	1	1	1	2	1	1	1	0	0	0	2	1	0	1	1	0	2	1	2	2	2	2	2	2	2	2	2	2	1	0	1	2	2	2	2	0	2	0	0	2	0	1
chr03_54519545	chr03	54519545	1	1	1	1	1	2	2	2	2	1	1	2	1	0	0	2	1	0	1	1	1	2	2	2	2	2	2	2	2	2	2	2	2	2	1	1	2	2	2	2	0	2	0	0	2	0	2
chr03_55428187	chr03	55428187	1	0	1	2	1	0	1	2	0	1	1	2	1	1	0	2	1	1	1	1	0	0	2	2	2	2	1	2	1	1	1	2	2	1	1	0	2	2	2	1	0	1	0	0	2	1	1
chr03_55428202	chr03	55428202	1	0	0	1	1	0	1	0	0	1	0	1	0	0	0	0	0	1	1	0	0	0	1	0	0	0	0	0	1	0	0	0	0	0	0	0	0	0	1	0	0	0	0	0	2	0	0
chr03_55428228	chr03	55428228	2	2	2	2	2	2	2	2	2	2	2	2	2	2	1	2	2	2	2	2	2	2	2	2	2	2	2	2	1	2	2	2	2	2	2	2	2	2	2	1	1	1	1	1	2	2	2
chr03_55428230	chr03	55428230	0	0	0	1	0	0	0	2	0	0	1	0	1	0	0	1	0	0	0	0	0	0	1	1	1	0	1	2	0	1	1	2	2	0	0	0	2	2	1	0	0	1	0	0	0	1	1
chr03_55428247	chr03	55428247	1	0	1	2	1	0	1	2	0	1	1	2	1	1	0	2	1	1	1	1	0	0	2	2	2	2	1	2	1	1	1	2	2	1	1	0	2	2	2	1	0	1	0	0	2	1	1
chr03_56397655	chr03	56397655	2	1	2	1	1	1	1	0	2	0	0	0	0	1	2	0	1	2	1	0	1	2	1	2	0	0	1	0	1	0	0	0	1	1	1	1	0	1	0	2	1	1	2	2	1	1	1
chr03_56397694	chr03	56397694	2	1	2	1	0	1	1	0	2	0	0	0	0	0	2	0	1	2	0	0	0	1	1	2	0	0	1	0	1	0	0	0	1	1	1	1	0	1	0	2	1	1	2	2	0	1	1
chr03_56397702	chr03	56397702	2	1	2	1	0	1	1	0	2	0	0	0	0	0	2	0	1	2	0	0	0	1	1	2	0	0	1	0	1	0	0	0	1	1	1	1	0	1	0	2	1	1	2	2	0	1	1
chr03_56397704	chr03	56397704	2	1	2	1	1	1	1	0	2	0	0	0	0	1	2	0	1	2	1	0	0	2	1	2	0	0	1	0	1	0	0	0	1	1	1	1	0	1	0	2	1	1	2	2	1	1	1
chr03_57489440	chr03	57489440	0	0	0	0	0	0	0	1	0	0	0	0	0	1	0	0	0	0	0	0	1	0	0	0	1	0	0	1	0	0	0	0	0	0	0	1	1	0	0	0	0	0	0	0	0	0	1
chr03_57489469	chr03	57489469	0	0	0	0	0	0	0	1	0	0	0	0	0	1	0	0	0	0	0	0	1	0	0	0	1	0	0	1	0	0	0	0	0	0	0	1	1	0	0	0	0	0	0	0	0	0	1
chr03_57489497	chr03	57489497	0	0	0	0	0	0	0	1	0	0	0	0	0	1	0	0	0	0	0	0	0	0	0	0	1	0	0	1	0	0	0	0	0	0	0	0	1	0	0	0	0	0	0	0	0	0	0
chr03_57489512	chr03	57489512	0	0	0	0	0	0	0	1	0	0	0	0	0	1	0	0	0	0	0	0	1	0	0	0	1	0	0	1	0	0	0	0	0	0	0	1	1	0	0	0	0	0	0	0	0	0	1
chr03_57489524	chr03	57489524	0	0	0	0	0	0	0	1	0	0	0	0	0	1	0	0	0	0	0	0	1	0	0	0	1	0	0	1	0	0	0	0	0	0	0	1	1	0	0	0	0	0	0	0	0	0	1
chr03_58369023	chr03	58369023	0	0	0	1	0	0	0	2	2	0	1	1	0	0	0	1	0	0	1	0	0	0	1	0	1	1	1	2	0	1	1	2	1	0	0	0	2	1	1	0	0	1	0	0	0	1	1
chr03_58369063	chr03	58369063	2	2	0	1	2	2	2	2	2	2	2	2	2	2	2	2	2	2	2	2	0	2	2	1	2	2	2	2	1	2	2	2	2	2	2	1	2	2	2	1	2	2	2	2	2	2	2
chr03_58369069	chr03	58369069	0	0	0	1	0	0	0	2	2	0	1	2	0	0	0	2	0	0	1	1	0	0	1	0	2	1	1	2	0	1	1	2	1	1	0	0	2	1	2	0	0	1	0	0	0	1	1
chr03_58369084	chr03	58369084	0	0	0	1	0	0	0	2	1	0	1	1	0	0	0	1	0	0	1	0	0	0	1	0	1	1	1	2	0	1	1	2	1	0	0	0	2	1	1	0	0	1	0	0	0	0	0
chr03_58369110	chr03	58369110	0	0	0	1	0	0	0	2	1	0	1	1	0	0	0	1	0	0	1	0	0	0	1	0	1	1	1	2	0	1	1	2	1	0	0	0	2	1	1	0	0	1	0	0	0	0	0
chr03_58369113	chr03	58369113	2	2	0	1	2	2	2	2	2	2	2	2	2	2	2	2	2	2	2	2	0	2	2	1	2	2	2	2	1	2	2	2	2	2	2	1	2	2	2	1	2	2	2	2	2	2	2
chr03_59353397	chr03	59353397	0	1	0	0	2	0	1	0	0	0	0	0	0	1	0	1	0	0	1	1	2	0	0	0	0	1	0	0	0	1	0	0	0	1	0	1	0	0	0	0	0	0	0	0	0	0	0
chr03_59353412	chr03	59353412	0	1	0	0	2	0	1	0	0	0	0	1	0	1	0	1	0	0	1	1	2	0	0	0	1	1	0	0	0	1	0	0	0	1	0	1	0	0	0	0	0	0	0	0	0	0	0
chr03_59353414	chr03	59353414	0	1	0	0	2	0	1	0	0	0	0	0	0	1	0	0	0	0	1	0	0	0	0	0	0	1	0	0	0	1	0	0	0	0	0	0	0	0	0	0	0	0	0	0	0	0	0
chr03_59353418	chr03	59353418	0	1	0	0	2	0	1	0	0	0	0	1	0	1	0	1	0	0	1	1	2	0	0	0	1	1	0	0	0	1	0	0	0	1	0	1	0	0	0	0	0	0	0	0	0	0	0
chr03_59353471	chr03	59353471	0	0	0	0	0	0	0	0	0	0	0	0	0	0	0	0	0	0	0	1	0	0	0	0	0	0	0	0	0	0	0	0	0	1	0	0	0	0	0	0	0	0	0	0	0	0	0
chr03_59353488	chr03	59353488	0	0	0	0	0	0	0	0	0	0	1	0	0	0	0	0	0	0	1	0	0	0	1	0	1	1	1	2	0	1	1	1	1	0	0	0	1	1	1	0	0	1	0	0	0	0	0
chr03_60284684	chr03	60284684	2	2	2	1	2	1	2	2	2	2	1	2	0	2	2	2	1	1	2	1	2	0	2	2	1	2	1	0	1	2	1	1	2	2	2	1	2	1	2	1	1	0	2	2	2	2	2
chr03_60284687	chr03	60284687	0	1	1	0	0	0	0	2	1	0	1	2	0	0	0	2	0	0	2	0	2	0	2	0	0	1	0	0	0	1	1	1	2	0	0	0	2	1	2	0	0	0	0	0	0	0	1
chr03_60284691	chr03	60284691	0	0	0	1	0	0	0	0	0	0	0	0	0	0	1	0	0	1	0	0	0	0	0	1	0	0	1	0	0	0	0	0	0	0	1	0	0	0	0	0	0	0	1	1	0	0	0
chr03_60284746	chr03	60284746	2	2	2	0	2	1	2	2	2	1	1	2	0	2	1	2	1	0	2	2	2	0	2	1	1	2	0	0	1	2	1	1	2	1	1	0	2	1	2	1	1	0	1	1	2	2	2
chr03_60284761	chr03	60284761	2	2	2	0	2	1	2	2	2	1	1	2	0	2	1	2	1	0	2	2	2	0	2	1	1	2	0	0	1	2	1	1	2	1	1	0	2	1	2	1	1	0	1	1	2	2	2
chr03_60284781	chr03	60284781	0	0	0	1	0	0	0	0	0	0	0	0	0	0	1	0	0	1	0	0	0	0	0	1	0	0	1	0	0	0	0	0	0	0	1	0	0	0	0	0	0	0	1	1	0	0	0
chr03_60284787	chr03	60284787	2	2	2	0	2	1	2	2	2	2	1	2	0	2	1	2	1	0	2	2	2	0	2	1	1	2	0	0	1	2	1	1	2	1	1	0	2	1	2	1	1	0	1	1	2	2	2
chr04_1152407	chr04	1152407	0	0	0	0	0	0	0	0	0	0	0	0	0	0	0	0	0	0	0	0	0	0	1	0	0	0	0	0	0	0	0	0	0	0	0	0	0	0	0	0	1	0	0	0	0	0	0
chr04_1152409	chr04	1152409	0	0	0	0	0	0	0	0	0	0	0	1	0	0	1	0	0	0	0	1	0	0	0	0	1	0	0	0	0	0	0	0	0	0	0	0	0	0	0	0	0	0	1	1	0	0	0
chr04_1152411	chr04	1152411	0	0	0	0	0	0	0	0	0	0	0	0	0	1	0	0	0	0	0	0	0	0	0	0	0	0	0	0	0	1	0	0	1	1	0	0	0	1	0	0	0	0	0	0	0	0	0
chr04_1152426	chr04	1152426	1	0	0	0	0	1	1	0	0	0	0	0	0	0	0	0	0	1	0	0	1	1	0	0	0	0	0	0	0	0	0	1	0	0	0	0	0	0	0	0	0	0	0	0	0	0	0
chr04_1152491	chr04	1152491	0	0	1	0	0	1	0	0	0	1	0	0	2	0	0	1	0	0	0	1	0	0	0	0	0	1	0	0	0	0	1	0	0	0	1	0	0	0	0	0	0	0	0	0	0	0	2
chr04_2161516	chr04	2161516	0	0	0	0	0	0	0	0	0	0	0	0	0	0	0	0	0	0	0	1	0	0	0	0	0	0	0	0	0	0	0	0	0	0	0	0	0	0	0	0	0	0	1	1	0	0	0
chr04_2161522	chr04	2161522	0	0	1	0	0	0	0	0	0	0	0	0	0	0	0	0	0	0	0	0	0	0	0	0	0	0	0	0	0	0	0	0	0	0	0	0	0	0	0	0	0	0	0	0	0	0	1
chr04_2161536	chr04	2161536	1	2	1	1	2	1	2	2	2	0	2	2	0	1	1	2	2	2	1	1	2	2	1	1	2	2	2	2	1	1	2	2	2	1	1	0	2	2	2	1	2	1	1	1	1	1	1
chr04_2161554	chr04	2161554	1	2	1	1	1	1	2	2	2	0	2	2	0	1	1	2	2	2	1	1	2	2	1	1	2	1	2	2	1	1	2	2	2	1	1	0	2	2	2	1	2	1	1	1	0	2	1
chr04_2161563	chr04	2161563	0	0	1	0	0	0	0	0	0	0	0	0	0	0	0	0	0	0	0	0	0	0	0	0	0	0	0	0	0	0	0	0	0	0	0	0	0	0	0	0	0	0	0	0	0	0	1
chr04_2161566	chr04	2161566	1	2	1	1	2	1	2	2	2	0	2	2	0	1	0	2	1	2	1	1	1	2	1	1	2	2	2	2	1	1	2	2	2	1	1	0	2	2	2	0	2	1	1	1	1	2	1
chr04_2161596	chr04	2161596	0	0	0	0	0	0	1	0	0	0	0	0	0	0	0	0	0	0	0	0	0	0	0	0	0	0	0	0	0	0	0	0	0	0	0	0	0	0	0	0	0	0	0	0	0	1	0
chr04_2161625	chr04	2161625	0	0	0	0	0	0	1	0	0	0	0	0	0	0	1	0	0	0	0	0	0	0	1	0	0	0	0	0	0	0	0	0	0	0	1	0	0	0	0	0	0	0	0	0	0	2	0
chr04_3601280	chr04	3601280	0	1	0	0	0	1	0	0	1	1	0	1	2	0	0	0	0	0	1	1	0	0	0	0	0	0	0	0	0	0	0	0	0	0	2	1	0	0	0	0	0	0	0	0	1	0	1
chr04_3601301	chr04	3601301	0	1	0	0	0	1	0	0	1	1	0	1	2	0	0	0	0	0	1	1	0	0	0	0	0	0	0	0	0	0	0	0	0	0	2	1	0	0	0	0	0	0	0	0	1	0	1
chr04_3601303	chr04	3601303	1	1	0	1	0	0	1	2	0	0	1	1	0	1	1	1	1	1	0	1	1	1	1	1	2	0	2	1	1	0	2	2	1	0	0	0	1	1	1	1	1	1	1	1	0	0	1
chr04_3601306	chr04	3601306	1	1	0	0	0	0	1	2	0	0	0	1	0	0	1	0	1	0	0	1	1	1	1	0	2	0	1	1	1	0	1	0	1	0	0	0	1	1	1	1	1	1	1	1	0	0	1
chr04_3601309	chr04	3601309	1	1	0	1	0	0	1	2	0	0	1	1	0	1	1	0	1	1	0	1	1	1	1	1	2	0	2	1	1	0	1	1	1	0	0	0	1	1	1	1	1	1	1	1	0	0	1
chr04_3601325	chr04	3601325	0	0	0	1	0	0	0	0	0	0	1	0	0	1	0	0	0	1	0	0	0	0	0	1	0	0	1	1	0	0	0	1	0	0	0	0	0	0	0	0	0	0	0	0	0	0	0
chr04_3601337	chr04	3601337	1	1	0	1	0	0	1	2	0	0	1	0	0	1	1	0	1	1	0	0	1	1	0	1	2	0	2	1	1	0	1	1	1	0	0	0	1	1	1	1	1	1	0	0	0	1	0
chr04_3601345	chr04	3601345	0	0	0	1	1	0	0	0	0	0	0	0	0	0	0	0	0	1	0	0	0	1	0	0	0	1	0	0	0	0	0	0	0	0	0	0	0	0	0	0	1	0	0	0	0	1	0
chr04_3601357	chr04	3601357	0	1	0	0	0	1	0	0	1	1	0	1	2	0	0	0	0	0	1	1	0	0	0	0	0	0	0	0	0	0	0	0	0	0	2	1	0	0	0	0	0	0	0	0	1	0	1
chr04_3601361	chr04	3601361	0	1	0	0	0	0	0	0	0	0	0	0	0	0	0	0	0	0	0	0	0	0	0	0	0	0	0	0	0	0	0	0	0	0	0	0	0	0	0	0	0	0	0	0	0	0	1
chr04_3601365	chr04	3601365	1	1	0	2	1	1	0	0	1	1	1	1	2	1	0	0	0	2	1	1	0	1	0	1	0	1	1	1	0	0	0	1	0	0	2	1	0	0	0	0	1	0	0	0	1	1	1
chr04_3601386	chr04	3601386	0	1	0	0	0	1	0	0	1	1	0	1	2	0	0	0	0	0	1	1	0	0	0	0	0	0	0	0	0	0	0	0	0	0	2	1	0	0	0	0	0	0	0	0	1	0	1
chr04_3601390	chr04	3601390	1	2	0	1	0	1	1	1	1	1	1	2	2	1	1	1	1	1	1	2	2	1	1	1	1	0	2	1	1	0	2	2	0	0	2	1	0	1	0	1	1	1	1	1	1	0	2
chr04_4616713	chr04	4616713	0	0	0	1	0	0	0	0	1	0	1	0	1	1	0	0	0	1	0	0	0	0	0	1	0	0	1	1	0	0	0	1	0	0	0	0	0	0	0	0	0	0	0	0	0	0	1
chr04_4616714	chr04	4616714	0	0	0	1	0	0	0	0	0	0	1	0	1	1	0	0	0	1	0	0	0	0	0	1	0	0	1	1	0	0	0	0	0	0	0	0	0	0	0	0	0	0	0	0	0	0	1
chr04_4616747	chr04	4616747	0	0	0	0	0	1	0	0	0	0	0	1	0	1	0	0	0	1	1	0	0	0	0	0	0	0	0	0	0	1	0	0	0	1	0	0	0	0	1	0	0	0	0	0	0	0	0
chr04_4616754	chr04	4616754	0	0	0	0	0	0	0	0	0	0	0	0	0	0	0	0	0	0	0	0	0	0	0	0	0	0	0	0	0	0	0	0	0	0	0	0	0	0	0	0	0	0	0	0	0	0	0
chr04_4616758	chr04	4616758	0	0	0	1	0	0	0	0	0	0	0	0	0	0	0	0	0	0	0	0	0	0	0	0	1	0	1	1	0	0	1	0	0	0	0	0	0	1	0	0	0	1	0	0	0	0	0
chr04_4616768	chr04	4616768	0	0	0	0	0	0	0	0	0	0	0	0	0	0	0	0	0	0	0	0	0	0	0	0	0	0	0	0	0	0	0	0	0	0	0	0	0	0	0	0	0	0	0	0	0	0	0
chr04_4616770	chr04	4616770	0	1	0	0	0	0	1	0	1	0	0	0	1	0	0	0	0	0	0	0	1	0	0	0	0	0	0	0	0	0	0	0	1	0	0	0	0	1	0	0	0	0	0	0	0	0	0
chr04_4616796	chr04	4616796	1	0	0	0	0	0	1	0	0	0	1	0	0	0	0	1	1	0	0	0	0	0	1	1	0	0	0	0	0	0	0	0	0	1	0	0	1	0	0	1	0	1	0	0	0	0	0
chr04_4616802	chr04	4616802	0	0	1	0	0	0	0	0	0	0	0	0	0	0	0	0	0	0	0	0	0	0	0	0	0	0	0	0	1	0	0	0	0	0	0	1	0	0	0	0	0	0	0	0	0	0	0
chr04_4616827	chr04	4616827	0	0	0	0	0	0	0	0	0	0	0	0	0	0	0	0	0	0	0	0	0	0	0	0	0	0	0	0	0	0	0	0	0	0	0	0	0	0	0	0	0	0	0	0	0	0	0
chr04_4616829	chr04	4616829	0	0	0	0	1	0	0	0	0	0	0	0	0	0	0	0	1	0	0	0	1	0	0	0	0	0	0	0	0	0	0	0	0	0	0	0	0	0	0	1	0	0	0	0	0	1	0
chr04_5945828	chr04	5945828	0	1	0	0	0	0	0	0	0	0	0	1	0	0	0	0	0	0	0	0	0	0	0	0	0	0	0	0	0	0	0	0	0	0	0	0	0	0	0	0	0	0	0	0	0	0	0
chr04_5945835	chr04	5945835	1	1	0	1	2	0	1	2	2	1	0	1	1	1	1	1	0	1	0	1	2	1	1	0	2	1	2	1	1	0	2	1	2	0	1	0	1	2	2	0	1	1	1	1	1	2	1
chr04_5945850	chr04	5945850	0	0	0	0	0	0	1	0	0	0	0	0	0	0	0	0	0	0	0	0	0	0	0	0	0	0	0	0	0	0	0	0	0	0	0	0	0	0	0	0	0	0	0	0	0	0	0
chr04_5945853	chr04	5945853	0	0	0	0	0	0	0	0	0	1	0	0	0	0	0	0	0	0	0	1	0	0	0	0	0	0	0	0	0	0	0	0	1	0	0	0	0	1	0	0	0	0	0	0	1	0	0
chr04_5945864	chr04	5945864	0	0	0	0	0	0	0	0	0	1	0	0	0	0	0	0	0	0	0	1	0	0	0	0	0	0	0	0	0	0	0	0	1	0	0	0	0	1	0	0	0	0	0	0	1	0	0
chr04_5945879	chr04	5945879	0	0	0	0	0	0	0	0	0	0	0	0	0	0	0	0	0	0	0	0	0	0	0	0	0	0	0	0	0	0	0	0	0	0	0	0	0	0	0	0	0	0	0	0	0	0	0
chr04_5945882	chr04	5945882	0	0	0	0	0	0	0	0	0	1	0	0	0	0	0	0	0	0	0	1	0	1	0	0	0	0	0	0	0	0	0	0	1	0	0	0	0	1	0	0	0	0	0	0	1	0	0
chr04_5945901	chr04	5945901	0	0	0	0	0	0	0	0	0	1	0	0	0	0	0	0	0	0	0	1	0	0	0	0	0	0	0	0	0	0	0	0	1	0	0	0	0	1	0	0	0	0	0	0	1	0	0
chr04_7119955	chr04	7119955	NA	0	0	1	0	1	1	NA	1	NA	NA	1	1	0	0	NA	NA	NA	NA	NA	1	0	1	1	1	1	NA	1	NA	0	NA	1	NA	1	1	1	1	2	NA	0	NA	NA	0	NA	NA	NA	2
chr04_7119982	chr04	7119982	NA	1	0	0	0	0	1	NA	0	NA	NA	0	1	0	0	NA	NA	NA	NA	NA	1	1	1	1	0	1	NA	0	NA	NA	NA	0	NA	0	0	0	0	0	NA	0	NA	NA	0	NA	NA	NA	0
chr04_7119991	chr04	7119991	NA	0	0	0	0	0	0	NA	0	NA	NA	0	0	0	0	NA	NA	NA	NA	NA	0	0	0	0	0	0	NA	0	NA	0	NA	0	NA	0	0	0	1	0	NA	0	NA	NA	0	NA	NA	NA	0
chr04_7119997	chr04	7119997	NA	0	0	0	0	0	0	NA	0	NA	NA	0	0	0	0	NA	NA	NA	NA	NA	0	0	0	0	0	0	NA	0	NA	0	NA	0	NA	0	0	0	0	0	NA	0	NA	NA	0	NA	NA	NA	0
chr04_7120004	chr04	7120004	NA	1	0	1	0	1	1	NA	0	NA	NA	1	0	1	0	NA	NA	NA	NA	NA	0	0	0	1	0	0	NA	1	NA	1	NA	1	NA	1	0	0	0	0	NA	1	NA	NA	0	NA	NA	NA	0
chr04_7120007	chr04	7120007	NA	1	1	1	0	1	1	NA	0	NA	NA	1	1	0	0	NA	NA	NA	NA	NA	1	1	1	1	1	1	NA	1	NA	0	NA	1	NA	1	1	1	1	2	NA	1	NA	NA	0	NA	NA	NA	1
chr04_7120025	chr04	7120025	NA	0	0	0	0	0	0	NA	0	NA	NA	0	0	0	0	NA	NA	NA	NA	NA	0	0	0	0	0	0	NA	0	NA	0	NA	0	NA	0	0	0	0	0	NA	0	NA	NA	0	NA	NA	NA	0
chr04_7584012	chr04	7584012	0	1	0	0	0	0	0	0	0	0	0	0	1	1	0	0	0	1	0	0	1	0	1	0	0	1	0	0	0	0	0	0	0	0	0	0	1	0	0	0	0	0	0	0	0	0	0
chr04_7584031	chr04	7584031	1	2	2	2	2	2	2	2	2	1	2	2	2	2	1	1	2	2	2	2	2	1	1	2	2	2	2	2	2	2	2	2	2	2	2	2	2	2	2	2	2	2	1	1	2	2	2
chr04_7584053	chr04	7584053	0	0	0	1	0	1	0	0	1	0	0	1	1	0	0	1	0	0	0	1	0	0	0	1	1	0	2	1	0	0	2	1	0	0	1	0	0	1	0	0	0	1	0	0	1	0	2
chr04_8283916	chr04	8283916	1	1	1	1	2	0	2	1	1	0	2	0	1	1	1	0	2	2	2	0	1	1	1	1	1	1	0	1	1	0	0	1	2	1	1	1	2	0	2	2	1	1	1	1	0	2	1
chr04_8283934	chr04	8283934	0	0	1	0	1	0	0	0	0	0	0	0	0	0	0	0	1	0	1	0	0	0	0	0	0	0	0	0	0	0	0	0	0	0	0	1	0	0	0	1	1	0	0	0	0	0	1
chr04_8283968	chr04	8283968	0	0	0	1	0	1	0	0	1	0	0	1	1	0	0	2	0	0	0	2	0	0	1	1	1	1	2	1	0	0	2	1	0	0	1	0	0	2	0	0	1	1	0	0	2	0	1
chr04_8283994	chr04	8283994	0	1	0	0	1	0	0	0	0	0	0	0	0	0	0	0	0	0	0	0	0	1	0	0	0	0	0	0	0	0	0	0	0	0	0	0	0	0	1	0	0	0	0	0	0	1	0
chr04_8284034	chr04	8284034	1	1	1	1	2	0	2	1	1	0	2	0	1	1	1	0	2	2	2	0	1	1	1	1	1	1	0	1	1	0	0	1	2	1	1	1	2	0	2	2	1	1	1	1	0	2	1
chr04_9416165	chr04	9416165	1	2	1	2	2	2	1	2	2	NA	2	2	2	1	1	1	1	1	1	2	1	1	1	1	2	1	2	2	1	2	2	2	2	1	1	1	2	2	2	1	1	1	1	1	2	2	2
chr04_9416179	chr04	9416179	0	2	0	NA	2	NA	0	NA	2	NA	NA	NA	NA	0	0	NA	1	NA	NA	NA	0	1	0	NA	NA	0	NA	NA	NA	NA	NA	NA	NA	0	0	0	NA	1	NA	0	NA	NA	0	0	NA	NA	NA
chr04_9416197	chr04	9416197	0	0	0	0	0	0	0	0	0	NA	0	0	0	0	0	0	0	0	1	0	0	0	0	0	0	0	0	0	0	0	0	0	0	0	0	0	0	0	0	0	0	0	0	0	0	0	0
chr04_9416207	chr04	9416207	1	1	0	1	1	1	1	2	2	NA	1	1	1	0	1	1	0	0	1	2	1	1	1	1	2	0	1	1	1	0	1	1	2	1	1	0	1	1	2	0	1	1	1	1	2	1	1
chr04_9416208	chr04	9416208	0	0	1	1	1	0	0	0	0	NA	1	1	1	1	0	0	1	1	1	0	0	0	1	0	0	1	0	1	0	0	0	1	0	0	1	1	1	0	0	0	1	0	0	0	0	0	0
chr04_9416209	chr04	9416209	0	0	0	0	0	0	0	0	0	NA	0	0	0	0	0	0	0	0	0	0	0	0	0	0	0	0	0	0	0	0	0	0	0	0	0	0	0	0	0	0	0	0	0	0	0	0	0
chr04_9416211	chr04	9416211	0	0	1	1	1	0	0	0	0	NA	1	1	1	1	0	0	1	1	1	0	0	0	1	0	0	1	0	1	0	0	0	1	0	0	1	1	1	0	0	0	1	0	0	0	0	0	0
chr04_9416221	chr04	9416221	2	2	2	2	2	2	2	2	2	NA	2	2	2	2	2	2	1	1	1	2	1	2	2	2	2	1	2	2	2	2	2	2	2	2	2	2	2	2	2	1	2	2	2	2	2	2	2
chr04_9416246	chr04	9416246	0	0	0	0	0	0	0	0	0	NA	0	0	0	0	0	0	0	0	0	0	0	0	0	0	0	0	0	0	0	0	0	0	0	0	0	0	0	0	0	0	0	0	0	0	0	0	0
chr04_9416250	chr04	9416250	0	0	0	1	0	1	1	1	1	NA	0	1	1	0	0	1	1	0	0	1	0	0	0	1	1	0	1	1	0	0	1	1	0	0	0	0	0	1	0	1	1	1	0	0	1	0	1
chr04_9416258	chr04	9416258	0	0	1	1	1	0	0	0	0	NA	1	1	1	1	0	0	1	1	1	0	0	0	1	0	0	1	0	1	0	0	0	1	0	0	1	1	1	0	0	0	1	0	0	0	0	0	0
chr04_10996601	chr04	10996601	1	1	2	2	2	1	2	2	2	2	2	2	2	2	2	2	2	1	2	2	2	2	1	2	2	2	2	2	2	0	2	2	2	1	2	2	2	2	2	2	2	2	2	2	2	1	1
chr04_10996621	chr04	10996621	1	0	1	0	0	0	1	0	0	0	0	0	0	0	0	1	0	0	0	0	2	0	1	1	0	0	0	0	1	0	0	0	0	1	1	1	0	0	0	1	0	1	0	0	0	0	0
chr04_10996627	chr04	10996627	0	0	0	0	0	0	0	0	0	1	0	0	0	0	1	0	1	0	0	0	0	1	0	0	0	0	0	0	0	0	0	0	0	0	0	0	0	0	0	1	0	0	1	1	0	0	0
chr04_10996660	chr04	10996660	0	0	0	0	0	0	0	0	0	1	0	0	0	0	1	0	1	0	0	0	0	1	0	0	0	0	0	0	0	0	0	0	0	0	0	0	0	0	0	1	0	0	1	1	0	0	0
chr04_10996693	chr04	10996693	1	1	2	2	2	1	2	2	2	2	2	2	2	2	2	2	2	1	2	2	2	2	1	2	2	2	2	2	2	0	2	2	2	1	2	2	2	2	2	2	2	2	2	2	2	1	1
chr04_48956907	chr04	48956907	0	0	0	0	0	0	1	1	0	0	0	0	0	0	1	0	0	0	0	1	0	0	0	0	1	0	0	0	1	0	0	0	0	0	1	0	0	0	1	0	0	0	1	1	0	0	0
chr04_48956923	chr04	48956923	0	0	0	0	0	0	1	1	0	0	0	0	0	0	1	0	0	0	0	1	0	0	0	0	1	0	0	0	1	0	0	0	0	0	1	0	0	0	1	0	0	0	1	1	0	0	0
chr04_48956953	chr04	48956953	0	0	0	0	0	0	1	1	0	0	0	0	0	0	1	0	0	0	0	1	0	0	0	0	1	0	0	0	1	0	0	0	0	0	1	0	0	0	1	0	0	0	1	1	0	1	0
chr04_48957011	chr04	48957011	0	0	0	0	0	0	1	1	0	0	0	0	0	0	1	0	0	0	0	1	0	0	0	0	1	0	0	0	1	0	0	0	0	0	1	0	0	0	1	0	0	0	1	1	0	1	0
chr04_49817499	chr04	49817499	1	2	2	2	2	2	0	2	1	1	2	2	2	1	2	2	2	2	2	2	1	2	2	1	1	2	2	1	2	1	2	2	2	2	1	2	2	2	2	1	2	1	2	2	2	2	2
chr04_49817507	chr04	49817507	0	0	0	2	1	0	0	0	0	0	2	0	1	0	0	1	1	0	0	0	0	0	0	0	0	0	1	1	0	0	1	2	0	1	0	0	0	0	0	0	0	0	0	0	0	0	1
chr04_49817508	chr04	49817508	1	2	1	0	1	2	0	0	1	1	0	1	1	1	1	0	1	2	2	1	0	2	1	1	0	2	1	0	0	1	1	0	2	1	1	1	2	2	1	1	2	1	1	1	2	2	1
chr04_49817513	chr04	49817513	0	0	0	2	1	0	0	0	0	0	2	0	1	0	0	1	1	0	0	0	0	0	0	0	0	0	1	1	0	0	1	2	0	1	0	0	0	0	0	0	0	0	0	0	0	0	1
chr04_49817524	chr04	49817524	0	0	0	2	1	0	0	0	0	0	2	0	1	0	0	1	1	0	0	0	0	0	0	0	0	0	1	1	0	0	1	2	0	1	0	0	0	0	0	0	0	0	0	0	0	0	1
chr04_49817532	chr04	49817532	1	2	2	2	2	2	0	2	1	1	2	2	2	1	2	2	2	2	2	2	1	2	2	1	1	2	2	1	2	1	2	2	2	2	1	2	2	2	2	1	2	1	2	2	2	2	2
chr04_49817538	chr04	49817538	0	0	0	0	0	0	0	0	0	0	0	0	0	0	1	0	0	0	0	1	0	0	0	0	1	0	0	0	0	0	0	0	0	0	0	0	0	0	1	0	0	0	1	1	0	0	0
chr04_49817543	chr04	49817543	0	0	0	2	1	0	0	0	0	0	2	0	1	0	0	1	1	0	0	0	0	0	0	0	0	0	1	1	0	0	1	2	0	1	0	0	0	0	0	0	0	0	0	0	0	0	1
chr04_49817544	chr04	49817544	0	0	0	0	0	0	0	0	0	0	0	0	0	0	1	0	0	0	0	1	0	0	0	0	1	0	0	0	0	0	0	0	0	0	0	0	0	0	1	0	0	0	1	1	0	0	0
chr04_49817564	chr04	49817564	1	2	2	2	2	2	0	2	1	1	2	2	2	1	2	2	2	2	2	2	1	2	2	1	1	2	2	1	2	1	2	2	2	2	1	2	2	2	2	1	2	1	2	2	2	2	2
chr04_49817595	chr04	49817595	1	2	1	0	1	2	0	0	1	1	0	1	1	1	1	0	1	2	2	1	0	2	1	1	0	2	1	0	0	1	1	0	2	1	1	1	2	2	1	1	2	1	1	1	2	2	1
chr04_49817597	chr04	49817597	0	0	0	0	0	0	0	0	0	0	0	0	0	0	1	0	0	0	0	1	0	0	0	0	1	0	0	0	0	0	0	0	0	0	0	0	0	0	1	0	0	0	1	1	0	0	0
chr04_50752801	chr04	50752801	0	0	0	0	0	1	0	1	0	0	0	1	0	0	0	0	0	0	0	0	0	0	0	0	0	0	0	0	0	0	0	0	1	1	0	0	1	0	0	0	0	0	0	0	0	0	0
chr04_50752829	chr04	50752829	1	2	1	1	2	0	1	0	1	1	1	0	1	0	1	1	1	1	2	0	0	1	0	2	0	2	2	0	0	1	2	1	0	1	2	1	1	1	1	2	0	2	0	0	0	1	2
chr04_50752840	chr04	50752840	0	0	0	0	0	0	0	0	1	0	0	0	0	1	0	0	0	0	0	0	0	0	0	0	1	0	0	1	0	0	0	0	0	0	0	0	0	0	0	0	0	0	0	0	0	0	0
chr04_50752846	chr04	50752846	2	2	1	1	2	2	2	2	2	2	1	2	2	1	2	1	1	2	2	2	1	2	1	2	2	2	2	1	0	1	2	1	2	2	2	1	2	2	2	2	1	2	2	2	2	2	2
chr04_50752867	chr04	50752867	2	2	1	1	2	1	1	1	2	1	1	2	2	1	1	1	1	1	2	0	0	2	0	2	1	2	2	1	0	1	2	1	1	2	2	1	2	1	1	2	1	2	1	1	1	1	2
chr04_51987640	chr04	51987640	1	1	1	1	1	1	1	1	1	2	1	1	0	0	0	0	2	1	1	0	0	0	1	1	1	1	1	2	0	1	1	1	2	1	1	1	2	2	1	2	1	2	0	1	1	1	1
chr04_51987643	chr04	51987643	0	0	0	0	0	0	0	0	0	0	1	0	0	0	0	0	0	0	0	0	0	0	1	0	0	0	0	0	0	0	0	0	0	0	0	0	0	0	0	0	0	0	0	0	0	0	0
chr04_51987688	chr04	51987688	1	0	1	1	1	1	1	1	1	0	1	1	2	1	2	1	0	0	1	2	2	2	1	1	1	1	1	0	2	1	1	1	0	0	1	1	0	0	1	0	1	0	2	1	1	0	1
chr04_51987727	chr04	51987727	1	0	1	1	1	1	1	1	1	0	1	1	2	1	2	1	0	0	1	2	2	2	1	0	1	1	1	0	2	1	1	1	0	0	1	1	0	0	1	0	1	0	2	1	1	0	1
chr04_52698767	chr04	52698767	0	0	0	0	0	0	0	0	0	0	0	0	0	0	1	0	0	0	0	1	0	0	0	0	1	0	0	0	1	0	0	0	0	0	0	0	0	0	1	0	0	0	1	1	0	0	0
chr04_52698809	chr04	52698809	1	0	0	0	0	0	1	1	0	0	0	1	1	0	1	0	0	0	0	1	0	1	0	0	1	0	0	0	1	0	0	0	0	0	0	0	0	0	1	0	1	0	2	2	1	0	0
chr04_52698857	chr04	52698857	0	0	0	0	0	0	0	0	0	0	0	0	0	2	0	0	0	0	0	0	0	0	0	0	0	0	0	0	0	1	0	0	0	0	0	0	0	0	0	0	0	0	0	0	0	0	0
chr04_52698860	chr04	52698860	1	0	0	0	0	0	1	1	0	0	0	1	1	0	1	0	0	0	0	1	0	1	0	0	1	0	0	0	1	0	0	0	0	0	0	0	0	0	1	0	1	0	2	2	1	0	0
chr04_53197932	chr04	53197932	1	2	1	2	2	1	1	2	2	1	2	2	2	0	0	2	2	2	2	2	1	1	2	1	2	2	2	2	0	1	2	2	1	2	1	1	1	2	2	1	2	1	2	2	2	2	2
chr04_53198019	chr04	53198019	1	2	1	2	2	1	1	2	2	1	2	2	2	0	0	2	2	2	2	2	1	1	2	1	2	2	2	2	0	1	2	2	1	2	1	1	1	2	2	1	2	1	2	2	2	2	2
chr04_53198033	chr04	53198033	1	0	0	0	0	0	1	1	0	0	0	1	1	0	0	0	0	0	0	0	0	1	0	0	0	0	0	0	0	0	0	0	0	0	0	0	0	0	0	0	0	0	2	2	1	0	1
chr04_53198036	chr04	53198036	0	2	1	1	0	1	0	1	2	1	1	1	1	0	0	1	2	2	1	2	0	0	2	1	2	2	1	1	0	1	1	1	1	1	1	1	1	2	2	1	1	1	0	0	1	1	1
chr04_53198037	chr04	53198037	0	2	1	1	0	1	0	1	2	1	1	1	1	0	0	1	2	2	1	2	0	0	2	1	2	2	1	1	0	1	1	1	1	1	1	1	1	2	2	1	1	1	0	0	1	1	1
chr04_53614096	chr04	53614096	0	0	0	0	0	0	1	0	0	0	0	0	0	0	0	0	0	0	0	0	0	0	0	0	1	0	0	0	0	0	0	0	0	0	0	0	0	0	1	0	0	0	0	0	0	0	0
chr04_53614158	chr04	53614158	0	0	0	0	0	0	0	0	0	0	0	0	0	0	1	0	0	0	0	1	0	0	0	0	0	0	0	0	1	0	0	0	0	0	0	0	0	0	0	0	0	0	1	1	0	0	0
chr04_53614161	chr04	53614161	0	1	0	0	0	1	0	0	0	0	0	0	0	1	0	0	0	0	0	1	0	0	0	0	0	1	0	0	0	0	0	0	0	0	1	0	0	0	0	0	0	0	0	0	0	0	0
chr04_53614183	chr04	53614183	0	0	0	0	0	0	1	0	0	0	0	0	0	0	0	0	0	0	0	0	0	0	0	0	0	0	0	0	0	0	0	0	0	0	0	0	0	0	0	0	0	0	0	0	0	0	0
chr04_53614193	chr04	53614193	0	0	0	1	2	0	0	0	0	0	1	0	0	0	0	1	1	0	1	0	1	0	0	0	0	0	1	2	0	0	1	2	0	1	0	0	0	0	0	0	1	0	0	0	0	1	0
chr04_54549730	chr04	54549730	0	1	0	0	0	0	0	1	1	1	0	1	0	0	0	0	0	2	0	0	0	0	1	1	1	0	1	0	0	0	1	0	1	0	0	0	1	2	1	0	0	1	0	0	1	0	0
chr04_54549796	chr04	54549796	1	1	0	0	0	0	1	2	1	2	0	2	0	2	1	1	0	2	0	0	0	1	2	2	1	0	1	0	0	1	1	0	2	1	1	0	2	2	1	1	0	2	0	0	1	1	0
chr04_54549806	chr04	54549806	2	2	0	0	2	2	2	2	2	2	1	2	1	2	2	2	0	2	2	2	1	2	2	2	2	1	1	1	1	1	2	1	2	2	2	0	2	2	2	1	2	2	2	2	2	2	1
chr04_54549835	chr04	54549835	0	0	0	0	2	0	0	0	0	0	1	0	0	0	0	1	0	0	2	0	1	0	0	0	0	0	0	1	0	0	1	1	0	1	0	0	0	0	0	0	2	0	0	0	0	1	0
chr04_55402948	chr04	55402948	1	1	2	1	0	2	1	2	0	0	0	2	2	1	1	0	1	0	0	2	1	1	0	0	1	2	0	0	1	1	1	0	1	1	1	2	1	0	1	1	1	0	2	2	1	1	1
chr04_55402962	chr04	55402962	1	1	0	0	0	1	1	1	0	0	0	1	1	0	1	0	0	0	0	1	0	1	0	0	1	1	0	0	1	0	0	0	0	0	0	0	0	0	1	0	0	0	1	1	1	0	1
chr04_55403002	chr04	55403002	2	2	2	2	2	2	1	2	2	1	1	2	2	2	2	2	1	2	1	2	1	2	2	2	2	2	2	1	2	2	2	2	2	2	2	2	2	2	1	2	1	2	2	2	2	1	2
chr04_55403017	chr04	55403017	1	1	0	0	0	1	0	1	0	0	0	1	1	0	0	0	0	0	0	1	0	1	0	0	0	1	0	0	1	0	0	0	0	0	0	0	0	0	0	0	0	0	1	1	1	0	1
chr04_55403018	chr04	55403018	1	1	0	0	0	1	1	1	0	0	0	1	1	0	1	0	0	0	0	1	0	1	0	0	1	1	0	0	1	0	0	0	0	0	0	0	0	0	0	0	0	0	1	1	1	0	1
chr04_55403019	chr04	55403019	1	1	0	0	0	1	0	1	0	0	0	1	1	0	0	0	0	0	0	1	0	1	0	0	1	1	0	0	1	0	0	0	0	0	0	0	0	0	0	0	0	0	1	1	1	0	1
chr04_56409363	chr04	56409363	1	0	0	0	0	0	1	0	0	1	0	0	0	0	0	1	0	0	0	0	0	0	1	1	0	0	0	0	0	1	0	0	0	0	0	0	0	0	0	1	0	0	0	0	0	0	0
chr04_56409364	chr04	56409364	0	0	0	0	0	0	0	0	0	0	0	0	0	1	0	0	0	0	0	0	0	0	0	0	0	0	0	0	0	0	0	0	0	0	0	0	0	0	0	0	0	0	0	0	0	0	0
chr04_56409413	chr04	56409413	0	0	0	0	0	0	0	0	0	0	0	0	0	0	0	0	0	0	0	0	0	0	0	0	1	0	0	0	0	0	0	0	0	0	0	0	0	0	1	0	0	0	0	0	0	0	0
chr04_57584674	chr04	57584674	0	0	0	0	0	0	0	0	1	0	0	0	0	0	1	0	0	0	0	1	0	0	0	0	1	0	0	0	0	0	0	0	0	0	0	0	0	0	0	0	0	0	1	1	0	0	0
chr04_57584709	chr04	57584709	0	0	0	0	0	0	0	0	0	0	0	0	0	0	1	0	0	0	0	1	0	0	0	0	1	0	0	0	0	0	0	0	0	0	0	0	0	0	0	0	0	0	1	1	0	0	0
chr04_57584726	chr04	57584726	0	0	0	0	0	0	0	0	1	0	0	0	0	0	1	0	0	0	0	1	0	0	0	0	1	0	0	0	0	0	0	0	0	0	0	0	0	0	0	0	0	0	1	1	0	0	0
chr04_57584732	chr04	57584732	0	0	0	0	0	0	0	0	1	0	0	0	0	0	1	0	0	0	0	1	0	0	0	0	1	0	0	0	0	0	0	0	0	0	0	0	0	0	0	0	0	0	1	1	0	0	0
chr04_57584748	chr04	57584748	0	0	0	0	0	0	0	0	1	0	0	0	0	0	1	0	0	0	0	1	0	0	0	0	1	0	0	0	0	0	0	0	0	0	0	0	0	0	0	0	0	0	1	1	0	0	0
chr04_58215640	chr04	58215640	1	1	2	1	1	1	0	1	0	1	1	1	2	0	0	0	1	0	1	2	1	1	0	0	1	2	1	1	2	1	1	1	0	2	1	1	0	1	1	1	1	1	1	1	1	0	1
chr04_58215657	chr04	58215657	0	0	0	1	0	0	0	0	0	0	1	0	0	0	0	0	1	0	0	0	0	0	0	0	0	0	0	1	0	0	1	1	0	0	0	0	0	0	0	0	0	0	0	0	0	0	0
chr04_58215664	chr04	58215664	0	0	0	0	0	0	1	0	1	0	0	0	0	0	1	0	0	0	0	0	0	0	0	0	1	0	0	0	0	0	0	0	0	0	0	0	0	0	0	0	0	0	1	1	0	0	0
chr04_58215715	chr04	58215715	0	0	0	0	0	0	1	0	1	0	0	0	0	0	1	0	0	0	0	0	0	0	0	0	1	0	0	0	0	0	0	0	0	0	0	0	0	0	0	0	0	0	1	1	0	0	0
chr04_58215718	chr04	58215718	0	0	0	0	0	0	1	0	1	0	0	0	0	0	1	0	0	0	0	0	0	0	0	0	1	0	0	0	0	0	0	0	0	0	0	0	0	0	0	0	0	0	1	1	0	0	0
chr04_59064141	chr04	59064141	0	1	2	1	1	1	0	0	0	0	1	0	1	0	0	0	1	0	1	2	1	0	1	0	0	2	0	0	1	1	1	1	0	2	2	2	0	0	0	1	1	1	0	0	1	1	1
chr04_59064146	chr04	59064146	0	1	2	1	1	1	0	0	0	0	1	0	1	0	0	0	1	0	1	2	1	0	1	0	0	2	0	0	1	1	1	1	0	2	2	2	0	0	0	1	1	1	0	0	1	1	1
chr04_59064162	chr04	59064162	0	0	0	0	0	0	0	0	0	0	0	0	0	0	0	0	0	1	0	0	1	0	0	1	0	0	1	0	0	0	0	0	0	0	0	0	0	0	1	0	0	1	0	0	0	0	0
chr04_59064163	chr04	59064163	0	0	0	0	0	0	0	0	0	0	0	0	0	0	0	0	0	1	0	0	1	0	0	1	0	0	1	0	0	0	0	0	0	0	0	0	0	0	1	0	0	1	0	0	0	0	0
chr04_59064175	chr04	59064175	0	1	2	1	1	1	0	0	0	0	1	0	1	0	0	0	1	0	1	2	1	0	1	0	0	2	0	0	1	1	1	1	0	2	2	2	0	0	0	1	1	1	0	0	1	1	1
chr04_59064196	chr04	59064196	1	1	2	1	2	1	0	2	0	0	1	2	2	1	0	0	1	0	2	2	1	1	1	0	0	2	0	0	2	1	1	1	2	2	2	2	1	1	1	1	2	1	1	1	1	2	2
chr04_59064204	chr04	59064204	1	2	2	1	2	2	2	2	1	2	1	2	2	1	1	1	1	2	2	2	2	1	1	1	2	2	2	1	2	1	1	1	2	2	2	2	2	2	2	1	2	2	2	2	2	2	2
chr04_59064205	chr04	59064205	0	1	2	1	1	1	0	0	0	0	1	0	1	0	0	0	1	0	1	2	1	0	1	0	0	2	0	0	1	1	1	1	0	2	2	2	0	0	0	1	1	1	0	0	1	1	1
chr04_59064234	chr04	59064234	0	1	0	0	0	1	1	0	1	1	0	0	0	0	0	1	0	1	0	0	0	0	0	0	1	0	1	1	0	0	0	0	0	0	0	0	1	1	0	0	0	0	0	0	0	0	0
chr04_59989350	chr04	59989350	1	2	2	2	2	2	2	2	2	2	2	2	2	1	2	2	2	1	2	2	1	2	2	0	2	2	1	2	2	2	2	2	2	2	2	2	2	2	1	1	2	1	2	2	2	2	2
chr04_59989376	chr04	59989376	0	1	0	0	1	0	0	1	1	0	0	1	0	0	0	0	0	0	1	0	0	0	0	0	0	0	0	0	0	0	0	0	1	0	0	0	1	0	1	0	0	0	0	0	0	0	1
chr04_59989412	chr04	59989412	0	0	0	0	0	0	0	0	0	0	0	0	0	0	0	0	0	0	0	0	0	0	0	0	0	0	0	0	0	0	0	0	0	0	0	0	0	0	0	0	0	0	0	0	0	0	0
chr04_59989426	chr04	59989426	0	1	0	1	0	1	1	0	1	1	1	0	0	0	1	2	1	1	0	0	0	1	1	0	1	0	1	2	0	1	1	1	0	0	0	0	1	1	0	0	0	0	0	0	0	1	0
chr04_59989440	chr04	59989440	0	0	2	1	1	1	0	0	0	0	1	0	1	0	0	0	1	0	1	2	1	0	1	0	0	2	0	0	1	1	1	1	0	2	2	2	0	0	0	1	1	1	0	0	1	1	1
chr04_59989457	chr04	59989457	1	2	2	2	2	2	2	2	2	2	2	2	2	1	2	2	2	1	2	2	1	2	2	0	2	2	1	2	2	2	2	2	2	2	2	2	2	2	1	1	2	1	2	2	2	2	2
chr04_61028920	chr04	61028920	1	2	0	0	0	1	0	1	1	NA	1	1	1	0	1	1	1	1	0	0	0	1	0	0	1	0	1	1	0	0	NA	0	0	0	0	0	1	1	0	0	1	0	1	1	1	1	0
chr04_61028935	chr04	61028935	0	0	NA	2	0	0	1	NA	0	NA	NA	0	0	1	1	0	0	0	0	NA	0	1	0	1	0	NA	0	1	NA	NA	NA	NA	0	NA	NA	NA	0	0	0	0	NA	0	0	0	NA	0	0
chr04_61028957	chr04	61028957	0	0	2	1	1	1	0	1	0	NA	1	0	0	0	0	0	1	0	0	1	1	0	1	0	1	1	0	0	1	1	NA	1	0	2	2	2	0	0	0	1	1	1	0	0	1	0	0
chr04_61856200	chr04	61856200	0	0	0	0	0	0	0	0	0	0	0	0	0	0	0	0	0	0	0	0	0	0	0	0	1	0	0	0	0	0	0	0	0	0	0	0	0	0	0	0	0	0	1	1	0	0	0
chr04_61856218	chr04	61856218	0	0	0	0	0	0	0	0	0	0	0	0	0	0	0	0	0	1	0	0	1	0	0	0	0	0	1	0	0	0	0	0	1	0	0	0	0	1	1	0	0	1	0	0	0	0	1
chr04_61856255	chr04	61856255	0	0	2	1	1	1	0	1	1	0	1	0	0	0	0	0	1	1	0	2	2	0	1	0	2	1	2	1	1	1	1	1	1	2	2	1	0	1	1	1	1	2	0	0	1	0	2
chr04_61856256	chr04	61856256	0	0	0	0	0	0	0	0	0	0	0	0	0	0	0	0	0	1	0	0	1	0	0	0	0	0	1	0	0	0	0	0	1	0	0	0	0	1	1	0	0	1	0	0	0	0	1
chr04_61856279	chr04	61856279	2	2	2	2	2	2	2	2	2	2	2	2	2	2	2	2	2	2	2	2	2	2	2	2	2	2	2	2	2	2	2	2	2	2	2	2	2	2	2	2	2	2	2	2	2	2	2
chr04_61856282	chr04	61856282	0	0	1	1	1	1	0	1	0	0	1	0	0	0	0	0	0	0	0	2	1	0	1	0	1	1	1	1	1	1	1	1	0	2	2	1	0	0	0	0	1	0	0	0	1	0	0
chr04_61856283	chr04	61856283	2	2	2	2	2	2	2	2	2	2	2	2	2	2	2	2	2	2	2	2	2	2	2	2	2	2	2	2	2	2	2	2	2	2	2	2	2	2	2	2	2	2	2	2	2	2	2
chr04_62692111	chr04	62692111	1	1	0	1	0	0	0	2	0	1	0	0	0	0	1	1	0	1	0	0	1	0	0	1	0	0	0	0	1	1	0	0	0	0	0	0	0	0	0	1	0	0	0	0	0	0	0
chr04_62692137	chr04	62692137	0	0	1	0	2	1	1	0	1	0	1	1	2	1	0	0	0	0	1	2	1	1	1	0	2	2	1	1	1	1	1	1	0	2	2	2	0	0	0	0	2	0	1	1	1	1	0
chr04_62692145	chr04	62692145	0	0	1	0	1	1	0	0	0	0	1	0	1	0	0	0	0	0	0	2	1	0	1	0	1	1	1	1	1	1	1	1	0	2	2	1	0	0	0	0	1	0	0	0	1	1	0
chr04_62692153	chr04	62692153	0	1	1	0	0	1	0	0	1	0	1	1	0	0	0	1	2	1	1	0	0	0	1	0	0	0	1	0	0	0	0	0	2	0	0	0	2	2	2	1	0	2	0	0	0	1	2
chr04_62692154	chr04	62692154	0	1	1	0	0	1	0	0	1	0	1	1	0	0	0	1	2	1	1	0	0	0	1	0	0	0	1	0	0	0	0	0	2	0	0	0	2	2	2	1	0	2	0	0	0	1	2
chr04_62692183	chr04	62692183	0	0	0	0	0	0	0	0	1	0	0	0	0	0	0	0	0	0	0	0	0	0	0	0	1	0	0	0	0	0	0	0	0	0	0	0	0	0	0	0	0	0	0	0	0	0	0
chr04_62692189	chr04	62692189	0	0	1	0	1	1	0	0	0	0	1	0	1	0	0	0	0	0	0	2	1	0	1	0	1	1	1	1	1	1	1	1	0	2	2	1	0	0	0	0	1	0	0	0	1	1	0
chr04_63535432	chr04	63535432	NA	1	0	1	1	0	0	NA	2	NA	NA	0	1	0	1	NA	NA	NA	NA	NA	0	NA	NA	0	1	1	NA	1	NA	NA	NA	NA	0	NA	0	0	NA	NA	NA	0	NA	NA	0	NA	NA	NA	0
chr04_63535436	chr04	63535436	NA	2	1	1	1	1	1	NA	2	NA	NA	2	2	0	1	NA	NA	NA	NA	NA	1	NA	NA	0	1	1	NA	1	NA	NA	NA	NA	1	NA	2	1	NA	NA	NA	0	NA	1	1	NA	NA	NA	1
chr04_63535446	chr04	63535446	NA	2	1	1	1	1	1	NA	2	NA	NA	2	2	0	1	NA	NA	NA	NA	NA	1	NA	NA	0	1	1	NA	1	NA	NA	NA	NA	1	NA	2	1	NA	NA	NA	0	NA	1	1	NA	NA	NA	1
chr04_63535454	chr04	63535454	NA	2	1	1	1	1	1	NA	2	NA	NA	2	2	0	1	NA	NA	NA	NA	NA	1	NA	NA	0	2	2	NA	1	NA	NA	NA	NA	1	NA	2	2	NA	NA	NA	0	NA	1	1	NA	NA	NA	1
chr04_63535531	chr04	63535531	NA	2	1	1	1	1	1	NA	2	NA	NA	2	2	0	1	NA	NA	NA	NA	NA	1	NA	NA	0	2	1	NA	1	NA	NA	NA	NA	1	NA	2	1	NA	NA	NA	0	NA	1	1	NA	NA	NA	1
chr04_63535542	chr04	63535542	NA	2	1	1	1	1	1	NA	2	NA	NA	2	2	0	1	NA	NA	NA	NA	NA	1	NA	NA	0	2	1	NA	1	NA	NA	NA	NA	1	NA	2	1	NA	NA	NA	0	NA	1	1	NA	NA	NA	1
chr04_64388597	chr04	64388597	0	1	0	1	1	0	1	2	1	1	1	0	0	0	1	1	0	1	1	0	0	0	1	0	0	0	0	0	1	1	1	1	0	0	0	0	0	0	0	0	0	0	0	0	0	1	0
chr04_64388622	chr04	64388622	0	0	0	0	0	0	0	0	0	0	0	0	0	0	0	0	0	0	0	0	0	0	0	0	1	0	0	0	0	0	0	0	1	0	0	0	1	0	0	0	0	0	0	0	0	0	0
chr04_64388640	chr04	64388640	2	2	1	2	1	1	1	2	2	1	1	2	1	0	2	2	0	1	1	1	0	0	2	1	1	0	0	1	1	2	2	2	1	1	2	1	1	0	1	0	1	0	2	2	1	1	1
chr04_64388642	chr04	64388642	2	2	1	2	1	1	1	2	2	1	1	2	1	0	2	2	0	1	1	1	0	0	2	1	1	0	0	1	1	2	2	2	1	1	2	1	1	0	1	0	1	0	2	2	1	1	1
chr04_64388644	chr04	64388644	0	0	0	1	0	0	0	0	0	0	0	0	0	0	0	1	0	0	0	0	0	0	1	1	0	0	0	1	0	0	1	1	0	0	0	0	0	0	0	0	0	0	0	0	0	0	0
chr04_64388658	chr04	64388658	0	0	0	0	0	0	1	0	0	1	0	0	0	0	0	0	0	0	0	0	0	1	0	0	0	0	0	0	0	0	0	0	0	0	0	0	0	0	0	0	0	0	0	0	1	0	0
chr04_64388680	chr04	64388680	2	1	1	0	0	1	0	0	1	0	0	2	1	0	1	0	0	0	0	1	0	0	0	0	0	0	0	0	0	1	0	0	0	0	2	1	0	0	1	0	1	0	1	1	1	0	1
chr04_64388713	chr04	64388713	2	1	1	0	0	1	0	0	1	0	0	2	1	0	1	0	0	0	0	1	0	0	0	0	0	0	0	0	0	1	0	0	0	0	2	1	0	0	1	0	1	0	1	1	1	0	1
chr04_65274618	chr04	65274618	0	1	0	0	0	0	0	0	0	0	0	0	0	0	0	0	0	0	0	0	0	0	0	0	0	0	0	0	0	0	0	0	0	0	0	0	0	0	0	0	0	0	0	0	0	0	0
chr04_65274627	chr04	65274627	1	1	0	1	0	1	2	1	1	2	1	1	0	1	1	1	1	2	2	2	2	2	1	1	0	2	2	0	1	0	1	0	0	1	2	1	1	0	1	1	1	1	1	1	2	1	0
chr04_65274636	chr04	65274636	1	0	0	1	0	0	0	1	0	0	0	1	0	0	1	0	0	0	0	1	0	0	0	0	0	1	0	0	0	0	0	0	0	0	2	0	0	0	0	0	1	0	0	0	1	0	0
chr04_65274640	chr04	65274640	1	0	0	1	0	0	0	1	0	0	0	1	0	0	1	0	0	0	0	1	0	0	0	0	0	1	0	0	0	0	0	0	0	0	2	0	0	0	0	0	1	0	0	0	1	0	0
chr04_65274648	chr04	65274648	0	1	0	0	0	1	2	0	1	2	1	0	0	1	0	1	1	2	2	1	2	2	1	1	0	1	2	0	1	0	1	0	0	1	0	1	1	0	1	1	0	1	1	1	1	1	0
chr04_65274655	chr04	65274655	0	0	0	0	0	1	1	0	0	1	0	0	0	1	0	1	1	2	1	1	2	2	0	1	0	1	2	0	0	0	0	0	0	1	0	1	1	0	1	1	0	1	0	0	1	0	0
chr04_65274665	chr04	65274665	1	0	0	1	0	0	0	1	0	0	0	1	0	0	1	0	0	0	0	1	0	0	0	0	0	1	0	0	0	0	0	0	0	0	2	0	0	0	0	0	1	0	0	0	1	0	0
chr04_65274674	chr04	65274674	1	0	0	1	0	0	0	1	0	0	0	1	0	0	1	0	0	0	0	1	0	0	0	0	0	1	0	0	0	0	0	0	0	0	2	0	0	0	0	0	1	0	0	0	1	0	0
chr04_65274677	chr04	65274677	0	1	0	0	0	1	2	0	1	2	1	0	0	1	0	1	1	2	2	1	2	2	1	1	0	1	2	0	1	0	1	0	0	1	0	1	1	0	1	1	0	1	1	1	1	1	0
chr04_65274678	chr04	65274678	1	0	0	1	0	0	0	1	0	0	0	1	0	0	1	0	0	0	0	1	0	0	0	0	0	1	0	0	0	0	0	0	0	0	2	0	0	0	0	0	1	0	0	0	1	0	0
chr04_65274685	chr04	65274685	1	0	0	1	0	0	0	1	0	0	0	1	0	0	1	0	0	0	0	1	0	0	0	0	0	1	0	0	0	0	0	0	0	0	2	0	0	0	0	0	1	0	0	0	1	0	0
chr04_65274691	chr04	65274691	0	1	0	0	0	1	2	0	0	1	0	0	0	1	0	1	1	2	1	2	2	2	0	1	0	2	2	0	0	0	0	0	0	1	1	1	1	0	1	1	0	1	1	1	2	0	0
chr04_65274696	chr04	65274696	1	0	0	1	0	0	0	1	0	0	0	1	0	0	1	0	0	0	0	1	0	0	0	0	0	1	0	0	0	0	0	0	0	0	2	0	0	0	0	0	1	0	1	1	1	0	0
chr04_65274703	chr04	65274703	1	0	0	1	0	0	0	1	0	0	0	1	0	0	1	0	0	0	0	1	0	0	0	0	0	1	0	0	0	0	0	0	0	0	2	0	0	0	0	0	1	0	1	1	1	0	0
chr04_65274729	chr04	65274729	2	1	1	1	0	1	0	1	1	0	0	1	1	0	2	0	0	0	0	1	0	0	0	0	0	1	0	0	0	2	0	0	1	0	2	1	0	1	0	0	2	0	2	2	1	0	1
chr04_66181191	chr04	66181191	1	0	0	1	0	0	0	1	0	0	0	0	0	0	1	0	0	0	0	0	0	0	0	0	0	1	0	0	1	0	0	0	0	0	2	0	0	0	0	0	1	0	0	0	1	0	0
chr04_66181217	chr04	66181217	1	0	0	1	0	0	0	1	0	0	0	1	0	0	1	0	0	0	0	0	0	0	0	0	0	1	0	0	1	0	0	0	0	0	2	0	0	0	0	0	1	0	0	0	1	0	0
chr04_66181227	chr04	66181227	0	0	0	0	0	0	0	0	0	0	0	0	0	0	0	0	0	0	0	0	0	0	0	0	0	0	0	0	0	0	0	0	0	0	0	0	0	0	0	0	0	0	0	0	0	1	0
chr04_66181259	chr04	66181259	1	0	0	1	0	0	0	1	0	0	0	0	0	0	1	0	0	0	0	0	0	0	0	0	0	1	0	0	1	0	0	0	0	0	2	0	0	0	0	0	1	0	0	0	1	0	0
chr04_66181268	chr04	66181268	0	0	0	0	0	0	0	0	0	0	0	0	0	0	0	0	0	0	0	0	0	0	0	0	0	0	0	0	0	0	0	0	0	0	0	0	0	0	0	0	0	0	0	0	0	1	0
chr04_67100059	chr04	67100059	0	0	0	0	0	0	0	0	0	0	0	2	0	1	0	1	0	0	0	NA	0	0	1	0	0	0	0	0	0	0	NA	0	0	0	0	0	0	0	1	0	0	0	NA	NA	0	0	0
chr04_67100066	chr04	67100066	0	0	0	2	0	0	0	1	NA	0	NA	NA	0	0	0	NA	0	0	0	NA	0	0	NA	0	0	0	0	0	0	0	NA	0	0	0	0	0	0	0	0	0	0	NA	NA	NA	0	0	0
chr04_67100084	chr04	67100084	0	0	0	0	0	0	0	0	0	0	0	2	0	1	0	1	0	0	0	NA	0	0	1	0	0	0	0	0	0	0	NA	0	0	0	0	0	0	0	1	0	0	0	NA	NA	0	0	0
chr04_67100089	chr04	67100089	0	1	1	0	1	0	0	0	2	1	1	2	0	1	0	1	0	1	1	NA	0	0	2	0	0	0	0	1	1	0	NA	0	0	0	0	0	0	0	1	1	0	1	NA	NA	0	0	0
chr04_67100110	chr04	67100110	1	1	1	0	1	0	0	0	2	1	1	2	0	1	0	1	0	1	1	NA	0	0	2	0	0	0	0	1	1	0	NA	0	0	0	0	0	0	0	1	1	0	1	NA	NA	0	0	0
chr04_67100154	chr04	67100154	2	2	2	2	1	2	2	2	2	2	2	2	1	2	2	2	1	2	2	NA	2	2	2	2	2	2	2	2	2	2	NA	2	2	1	2	2	2	2	2	2	1	2	NA	NA	2	1	1
chr04_68007009	chr04	68007009	0	1	0	0	0	0	0	0	0	0	0	0	0	0	0	0	0	0	1	0	0	0	0	0	0	0	0	0	1	1	0	0	0	0	0	0	0	0	0	0	0	0	0	0	0	0	0
chr04_68007016	chr04	68007016	1	0	0	0	0	0	0	0	0	0	0	0	0	1	0	1	0	1	0	0	0	0	0	0	0	0	2	0	0	0	1	1	0	0	0	0	0	0	1	0	0	0	0	0	0	0	0
chr04_68007017	chr04	68007017	0	0	0	0	2	0	0	0	2	1	1	1	0	0	0	0	0	1	0	0	0	0	0	0	0	0	0	0	0	0	0	0	0	0	0	0	0	0	1	0	0	0	0	0	0	0	0
chr04_68007019	chr04	68007019	0	1	0	0	0	1	0	1	0	1	0	0	1	0	1	0	1	0	1	1	1	1	0	1	1	1	0	1	2	2	0	1	1	0	0	0	0	1	0	1	1	0	0	0	1	0	0
chr04_68007028	chr04	68007028	0	0	0	0	0	0	0	0	0	0	0	0	0	0	0	0	0	0	0	0	0	0	0	0	0	0	0	0	0	0	0	0	0	0	0	0	0	0	0	0	0	0	0	0	0	0	0
chr04_68007030	chr04	68007030	2	2	0	1	2	1	1	2	2	2	2	2	1	1	2	1	2	2	1	2	1	1	0	1	2	1	2	1	2	2	1	2	2	1	1	0	1	2	2	1	1	0	2	2	2	1	1
chr04_68007051	chr04	68007051	0	1	0	0	0	0	0	0	0	0	0	0	0	0	0	0	0	0	1	0	0	0	0	0	0	0	0	0	1	1	0	0	0	0	0	0	0	0	0	0	0	0	0	0	0	0	0
chr04_68007067	chr04	68007067	0	1	0	0	0	0	0	0	0	0	0	0	0	0	0	0	0	0	1	0	0	0	0	0	0	0	0	0	1	1	0	0	0	0	0	0	0	0	0	0	0	0	0	0	0	0	0
chr04_68007079	chr04	68007079	1	0	0	0	0	0	0	0	0	0	0	0	0	1	0	1	0	1	0	0	0	0	0	0	0	0	2	0	0	0	1	1	0	0	0	0	0	0	1	0	0	0	0	0	0	0	0
chr04_68007085	chr04	68007085	1	1	0	0	0	1	0	1	0	1	0	0	1	1	1	1	1	1	1	1	1	1	0	1	1	1	2	1	2	2	1	2	1	0	0	0	0	1	1	1	1	0	0	0	1	1	1
chr04_68007094	chr04	68007094	0	0	0	0	0	0	0	0	0	0	1	0	0	0	0	0	1	0	0	0	0	0	0	0	1	0	0	0	0	0	0	0	1	1	0	0	1	1	0	0	0	0	1	1	0	0	0
chr04_68007105	chr04	68007105	1	1	0	0	0	0	0	0	0	0	0	0	0	1	0	1	0	1	1	0	0	0	0	0	0	0	2	0	1	1	1	1	0	0	0	0	0	0	1	0	0	0	0	0	0	1	1
chr04_68007124	chr04	68007124	1	0	0	0	0	0	0	0	0	0	0	0	0	1	0	1	0	1	0	0	0	0	0	0	0	0	2	0	0	0	1	1	0	0	0	0	0	0	1	0	0	0	0	0	0	0	0
chr04_68007128	chr04	68007128	0	1	0	0	0	0	0	0	0	0	0	0	0	0	0	0	0	0	1	0	0	0	0	0	0	0	0	0	1	1	0	0	0	0	0	0	0	0	0	0	0	0	0	0	0	1	0
chr04_68007133	chr04	68007133	0	0	0	0	0	0	0	0	0	0	1	0	0	0	0	0	1	0	0	0	0	0	0	0	1	0	0	0	0	0	0	0	1	1	0	0	1	1	0	0	0	0	1	1	0	0	0
chr04_68984343	chr04	68984343	1	2	1	1	0	0	1	0	0	0	1	0	0	0	2	0	1	0	2	1	0	0	1	1	1	0	1	1	0	1	1	1	1	1	2	2	1	1	0	1	0	2	2	2	1	0	1
chr04_68984377	chr04	68984377	1	2	1	1	0	0	1	0	0	0	1	0	0	0	1	0	1	0	2	0	0	0	1	1	1	0	1	1	0	1	1	1	1	1	1	2	1	1	0	1	0	2	0	0	0	1	1
chr04_68984400	chr04	68984400	1	1	0	0	0	0	0	0	0	0	0	0	0	0	1	0	0	0	0	0	0	0	0	0	0	0	0	0	0	1	0	0	0	0	1	2	0	0	0	0	0	1	2	2	0	0	0
chr05_1186587	chr05	1186587	1	1	0	0	0	0	0	0	0	1	1	0	0	0	0	0	0	1	0	0	0	1	0	1	1	0	2	0	0	0	1	0	0	0	0	0	1	1	0	0	1	1	0	0	0	0	0
chr05_1186605	chr05	1186605	0	1	0	0	0	0	0	1	0	0	1	1	0	1	1	2	0	0	0	1	1	0	1	0	0	1	0	0	0	0	1	1	1	1	0	0	0	1	0	0	0	0	1	1	0	1	0
chr05_1186607	chr05	1186607	0	0	0	0	0	0	0	0	0	0	0	0	0	0	0	1	0	0	0	0	0	0	0	0	0	0	0	0	0	0	1	0	0	0	0	0	0	0	0	0	0	0	0	0	0	0	0
chr05_1186616	chr05	1186616	1	1	0	0	0	0	0	0	0	1	1	0	0	0	0	0	0	1	0	0	0	1	0	1	1	0	2	0	0	0	1	0	0	0	0	0	1	1	0	0	1	1	0	0	0	0	0
chr05_1186657	chr05	1186657	0	0	0	0	0	0	1	0	0	0	0	0	0	0	1	0	1	0	1	0	0	1	0	0	1	0	0	0	0	0	0	0	0	0	0	1	0	0	0	1	0	1	0	0	0	0	0
chr05_1186666	chr05	1186666	0	0	0	0	0	1	0	0	0	0	0	0	0	0	0	0	0	0	0	1	0	0	0	0	0	0	0	0	0	0	0	0	0	0	0	0	0	0	0	0	0	0	0	0	0	0	0
chr05_1186678	chr05	1186678	1	1	0	0	0	0	0	0	0	1	1	1	0	0	0	0	0	1	0	0	0	1	0	1	1	0	2	0	0	0	1	0	1	0	1	0	1	1	1	0	2	1	0	0	0	0	0
chr05_2087063	chr05	2087063	0	0	1	0	1	1	0	2	0	0	1	1	0	1	1	1	1	0	1	1	2	0	1	0	0	1	0	1	1	0	0	1	1	1	0	0	0	0	2	0	0	0	0	0	0	0	0
chr05_2087072	chr05	2087072	0	0	0	0	0	0	0	0	0	0	0	0	0	0	0	0	0	0	0	0	0	0	0	0	0	0	0	0	0	0	0	0	0	0	0	0	0	0	0	0	1	0	0	0	0	0	0
chr05_2087087	chr05	2087087	0	0	1	0	0	1	0	1	0	0	1	0	0	1	0	1	1	0	0	1	2	0	1	0	0	1	0	0	1	0	0	1	1	1	0	0	0	0	1	0	0	0	0	0	0	0	0
chr05_2087092	chr05	2087092	1	1	1	1	2	1	1	1	0	1	1	2	1	1	1	0	1	1	2	0	0	0	1	1	1	1	0	2	1	0	0	1	1	0	0	2	1	0	1	2	1	1	0	0	1	1	1
chr05_2087095	chr05	2087095	2	2	1	2	2	1	2	1	0	2	1	2	2	1	2	1	1	2	2	1	0	2	1	2	2	1	2	2	1	0	2	1	1	0	1	2	2	2	1	2	2	2	2	2	2	1	2
chr05_2087101	chr05	2087101	1	1	1	1	2	1	1	1	1	1	1	2	1	1	1	0	1	1	2	0	0	0	1	1	1	1	0	2	1	0	0	1	1	0	0	2	1	0	1	2	1	1	0	0	1	1	1
chr05_2087105	chr05	2087105	0	0	0	0	1	0	0	1	0	0	0	1	0	0	1	0	0	0	1	0	0	0	0	0	0	0	0	1	0	0	0	0	0	0	0	0	0	0	1	0	0	0	0	0	0	0	0
chr05_2087111	chr05	2087111	1	1	0	1	0	0	1	0	0	1	1	0	1	0	1	0	0	1	0	1	0	2	0	1	1	0	2	0	0	0	1	0	0	0	1	0	1	2	0	0	1	1	2	2	0	0	1
chr05_2087123	chr05	2087123	2	2	1	2	2	1	2	1	1	2	1	2	2	1	2	1	1	2	2	1	0	2	1	2	2	1	2	2	1	0	2	1	1	0	1	2	2	2	1	2	2	2	2	2	2	1	2
chr05_2087144	chr05	2087144	0	0	1	0	0	1	0	1	0	0	1	0	0	1	0	1	1	0	0	1	2	0	1	0	0	1	0	0	1	0	0	1	1	1	0	0	0	0	1	0	0	0	0	0	0	0	0
chr05_2996909	chr05	2996909	0	0	0	0	0	0	0	0	0	0	0	0	0	0	0	0	0	0	0	0	0	0	0	0	0	0	0	0	0	0	0	0	0	0	0	0	0	0	0	0	0	0	0	0	0	0	0
chr05_2996944	chr05	2996944	1	1	2	1	2	1	2	1	1	1	0	1	2	1	0	0	1	1	2	0	2	1	1	1	1	1	0	2	2	0	1	1	1	1	0	2	1	0	1	2	0	1	0	0	2	1	2
chr05_2996947	chr05	2996947	0	0	0	0	0	0	0	0	0	0	0	0	0	0	0	0	0	0	0	0	0	0	0	0	0	0	0	0	0	0	0	0	0	0	0	0	0	0	0	0	0	0	0	0	0	0	0
chr05_2996956	chr05	2996956	2	2	2	2	2	1	2	1	2	2	1	2	2	2	2	2	1	2	2	1	2	2	2	2	2	1	2	2	2	2	1	2	2	2	2	2	2	2	2	2	2	2	2	2	2	2	2
chr05_2996970	chr05	2996970	1	1	2	1	2	1	2	1	0	1	0	1	2	1	0	0	1	1	2	0	2	1	1	1	1	2	0	2	2	0	2	1	1	1	0	2	1	0	1	2	0	1	0	0	2	1	2
chr05_2996992	chr05	2996992	1	0	0	1	0	0	0	0	0	1	1	0	0	0	1	0	0	1	0	0	0	1	0	1	1	0	2	0	0	0	0	0	0	0	0	0	1	1	0	0	1	1	1	1	0	0	0
chr05_2996998	chr05	2996998	0	0	0	0	0	0	0	0	0	0	0	1	0	0	0	0	0	0	0	0	0	0	0	0	0	0	0	0	0	0	0	0	0	0	0	0	0	0	0	0	0	0	0	0	0	0	0
chr05_2997000	chr05	2997000	0	0	0	0	0	0	0	0	0	0	0	0	0	1	0	1	0	0	0	0	0	0	1	0	0	0	0	0	0	0	0	1	0	0	0	0	0	0	1	0	0	0	0	0	0	0	0
chr05_2997001	chr05	2997001	0	0	0	0	0	0	0	0	1	0	0	0	0	0	0	0	0	0	0	1	0	0	0	0	0	0	0	0	0	2	0	0	0	1	2	0	0	1	0	0	0	0	1	1	0	1	0
chr05_3981784	chr05	3981784	0	1	0	1	1	0	0	1	1	0	1	0	1	2	0	1	1	0	1	0	0	1	1	0	1	1	0	1	0	0	0	2	0	1	0	1	1	0	2	0	0	0	0	0	0	0	1
chr05_3981804	chr05	3981804	1	2	0	1	2	2	1	2	2	1	1	2	2	2	1	2	2	0	2	2	1	1	1	1	1	2	0	2	1	2	2	2	2	2	2	2	1	1	2	2	1	1	1	1	2	2	2
chr05_3981805	chr05	3981805	2	0	2	2	2	2	2	2	1	1	2	2	2	2	1	1	2	2	2	1	2	2	2	2	2	2	2	2	2	2	2	2	0	2	2	2	2	2	2	2	2	2	2	2	1	1	2
chr05_3981808	chr05	3981808	1	0	2	1	0	0	1	0	0	1	1	0	0	0	1	0	0	2	0	0	1	1	1	1	1	0	2	0	1	0	0	0	0	0	0	0	1	1	0	0	1	1	1	1	0	0	0
chr05_3981842	chr05	3981842	0	0	0	0	1	0	0	0	1	0	0	0	0	0	0	0	0	0	0	0	0	0	0	0	0	0	0	0	0	0	0	0	0	0	0	1	0	0	0	0	0	0	0	0	0	0	0
chr05_3981843	chr05	3981843	0	0	0	0	1	0	0	0	1	0	0	0	0	0	0	0	0	0	0	0	0	0	0	0	0	0	0	0	0	0	0	0	0	0	0	1	0	0	0	0	0	0	0	0	0	0	0
chr05_4941385	chr05	4941385	0	1	1	1	0	0	0	1	0	0	1	0	1	0	0	1	0	1	0	0	1	1	2	1	1	0	1	0	1	0	0	0	0	0	0	0	1	1	1	0	0	1	0	0	0	0	0
chr05_4941391	chr05	4941391	1	2	2	1	1	1	1	2	1	1	2	1	2	1	1	2	2	2	2	1	1	1	2	2	2	2	2	2	2	1	1	1	1	1	2	1	1	1	2	2	1	2	0	0	2	2	0
chr05_4941406	chr05	4941406	1	2	2	1	1	1	1	2	1	1	2	1	2	1	1	2	2	2	2	1	1	1	2	2	2	2	2	2	2	1	1	1	1	1	2	1	1	1	2	2	1	2	0	0	2	2	0
chr05_4941447	chr05	4941447	0	0	0	0	0	0	0	0	0	0	0	0	1	0	0	0	0	0	0	0	0	0	0	0	0	0	0	1	0	0	0	0	0	0	0	0	0	0	1	0	0	0	0	0	0	1	0
chr05_4941464	chr05	4941464	1	1	0	0	0	1	0	0	0	1	1	0	0	0	0	0	1	0	1	1	0	0	0	1	1	1	0	0	0	1	0	0	1	0	1	1	0	0	0	2	0	1	0	0	1	1	0
chr05_6204149	chr05	6204149	0	0	0	0	0	0	0	0	1	0	1	0	0	1	0	0	1	0	0	0	0	0	0	0	0	0	0	0	0	0	0	0	0	0	0	0	0	0	0	0	0	0	0	0	0	0	0
chr05_6204150	chr05	6204150	1	0	0	0	0	0	0	0	1	0	0	0	0	0	0	0	1	0	0	0	0	0	0	1	1	0	0	0	0	0	0	0	0	0	0	1	0	0	0	2	0	1	0	0	0	0	0
chr05_6204154	chr05	6204154	0	0	0	1	1	0	0	0	0	0	0	0	1	0	1	0	0	0	1	1	0	1	0	0	0	1	0	1	0	1	1	1	1	1	0	0	1	1	1	0	0	0	2	2	0	0	1
chr05_6204168	chr05	6204168	2	1	2	2	2	1	1	2	1	2	1	2	2	1	2	1	1	2	1	2	2	2	2	2	2	2	2	1	1	2	1	2	2	2	1	2	2	2	2	2	2	2	2	2	1	2	2
chr05_6204179	chr05	6204179	2	1	2	2	2	1	1	2	1	2	1	2	2	1	2	2	1	2	1	2	2	2	2	2	2	2	2	1	1	2	1	2	2	2	1	2	2	2	2	2	2	2	2	2	1	2	2
chr05_6204201	chr05	6204201	2	1	2	2	2	1	1	2	1	2	1	2	2	1	2	2	1	2	1	2	2	2	2	2	2	2	2	1	1	2	1	2	2	2	1	2	2	2	2	2	2	2	2	2	1	2	2
chr05_6204216	chr05	6204216	2	1	2	2	2	1	1	2	1	2	1	2	2	1	2	1	1	2	1	2	2	2	2	2	2	2	2	1	1	2	1	2	2	2	1	2	2	2	2	2	2	2	2	2	1	2	2
chr05_6204217	chr05	6204217	2	1	2	2	2	1	1	2	1	2	1	2	2	1	2	1	1	2	1	2	2	2	2	2	2	2	2	1	1	2	1	2	2	2	1	2	2	2	2	2	2	2	2	2	1	2	2
chr05_7251476	chr05	7251476	0	0	0	0	0	0	0	0	0	0	0	0	1	0	0	0	0	0	1	0	0	0	0	0	0	0	0	0	0	0	0	0	0	0	0	0	0	0	0	0	0	0	0	0	0	0	0
chr05_7251481	chr05	7251481	1	1	0	0	0	0	0	0	0	0	0	0	1	0	0	0	0	0	1	0	0	0	0	0	0	0	0	0	0	0	0	0	0	0	1	0	0	0	0	0	0	0	0	0	0	0	1
chr05_7251482	chr05	7251482	0	0	0	0	0	0	0	0	0	0	0	1	0	0	0	0	0	0	0	0	0	0	0	0	0	0	0	0	0	0	0	0	1	0	0	0	0	0	0	0	0	0	0	0	0	0	0
chr05_7251491	chr05	7251491	1	2	0	1	1	1	1	2	2	2	1	2	2	1	2	2	0	2	2	2	0	1	2	1	1	0	2	2	2	1	2	0	2	0	2	0	1	2	2	0	2	1	1	1	2	0	1
chr05_7251504	chr05	7251504	1	1	0	0	0	0	0	0	0	0	0	0	1	0	0	0	0	0	1	0	0	0	0	0	0	0	0	0	0	0	0	0	0	0	1	0	0	0	0	0	0	0	0	0	0	0	1
chr05_7251529	chr05	7251529	0	0	0	0	0	0	0	0	0	0	0	1	0	0	0	0	0	0	0	0	0	0	0	0	0	0	0	0	0	0	0	0	1	0	0	0	0	0	0	0	0	0	0	0	0	0	0
chr05_7251555	chr05	7251555	1	2	0	1	1	1	1	2	2	2	1	2	2	1	2	2	0	2	2	2	0	1	2	1	1	0	2	2	2	1	2	0	2	0	2	0	1	2	2	0	2	1	1	1	2	0	1
chr05_8341334	chr05	8341334	0	1	0	NA	0	0	NA	NA	NA	NA	NA	0	0	0	0	NA	0	1	NA	0	0	0	NA	1	0	0	NA	0	NA	0	NA	0	NA	0	0	0	0	0	1	0	1	NA	0	0	0	0	0
chr05_8341385	chr05	8341385	0	0	0	NA	0	0	NA	NA	NA	NA	NA	0	0	0	0	NA	0	0	NA	0	0	0	NA	0	0	0	NA	1	NA	1	NA	0	NA	0	0	0	0	0	0	0	0	NA	0	0	0	0	0
chr05_8341404	chr05	8341404	0	1	0	NA	0	0	NA	NA	NA	NA	NA	0	0	0	0	NA	0	1	NA	0	0	0	NA	0	0	0	NA	0	NA	0	NA	0	NA	0	1	0	0	0	0	0	1	NA	0	0	0	0	0
chr05_9281288	chr05	9281288	0	0	0	1	0	0	0	0	0	0	0	0	0	0	0	0	0	1	1	0	0	0	0	1	0	0	1	0	0	0	0	0	0	0	0	0	0	0	1	0	0	1	0	0	0	0	0
chr05_9281300	chr05	9281300	0	0	0	1	0	0	0	0	1	1	1	1	1	0	1	1	0	1	1	1	0	1	2	1	0	1	1	0	1	0	1	0	0	0	1	0	0	0	1	0	1	1	0	0	0	0	0
chr05_9281306	chr05	9281306	1	0	0	0	0	1	1	0	0	1	1	0	1	0	0	0	0	1	0	1	1	0	0	0	0	0	0	0	0	0	1	0	1	0	0	1	0	1	1	0	1	0	1	1	1	0	0
chr05_9281315	chr05	9281315	0	0	0	0	0	0	0	0	0	1	1	0	0	0	0	1	0	0	0	0	0	0	2	0	0	0	0	0	1	0	0	0	0	0	0	0	0	0	0	0	1	0	0	0	0	0	0
chr05_9281327	chr05	9281327	1	0	0	1	0	1	1	1	1	2	1	2	2	0	1	2	1	2	1	2	1	1	2	1	0	1	1	0	1	0	1	0	2	1	1	1	0	1	2	0	2	1	1	1	1	0	1
chr05_9281345	chr05	9281345	0	0	0	0	0	0	0	0	0	0	0	0	0	0	0	0	0	0	0	0	0	0	0	0	0	0	0	0	0	0	0	1	0	0	0	0	0	0	0	0	0	0	0	0	0	0	0
chr05_9281351	chr05	9281351	0	1	0	0	1	0	0	0	0	0	0	0	0	0	0	1	0	0	1	0	0	1	0	0	0	0	0	0	0	0	0	0	0	0	1	0	0	0	0	0	0	0	1	1	0	1	0
chr05_9281354	chr05	9281354	1	1	0	0	0	0	0	0	0	0	0	0	0	0	0	0	0	0	0	0	0	0	0	0	0	1	0	0	0	1	0	0	0	1	1	0	0	0	0	0	0	0	0	0	0	0	1
chr05_9281357	chr05	9281357	1	2	0	0	1	0	0	0	0	0	0	0	0	0	0	0	0	0	1	0	0	1	0	0	0	1	0	0	0	1	0	0	0	1	1	0	0	0	0	0	0	0	1	1	0	1	1
chr05_9281363	chr05	9281363	0	0	0	0	0	0	0	0	0	0	0	0	0	0	0	0	0	0	0	0	0	0	0	0	0	0	0	1	0	1	1	0	0	0	0	0	0	0	0	0	0	0	0	0	0	0	0
chr05_9281375	chr05	9281375	1	2	0	1	1	0	0	1	1	1	1	2	1	0	1	2	0	1	2	1	0	2	2	1	0	2	1	0	1	1	1	0	1	1	2	0	0	0	1	0	1	1	1	1	1	2	1
chr05_9281387	chr05	9281387	1	0	0	0	0	1	1	0	0	2	1	0	1	0	0	1	1	1	0	1	1	0	2	0	0	0	0	1	1	1	2	0	1	0	0	1	0	1	1	0	2	0	1	1	1	0	1
chr05_9281408	chr05	9281408	0	0	0	0	0	0	0	0	0	0	0	0	1	0	0	0	0	0	0	0	0	1	0	0	0	1	0	0	0	0	0	0	0	0	0	0	0	0	0	0	0	0	0	0	0	0	0
chr05_9281409	chr05	9281409	0	0	0	0	0	0	0	0	0	1	1	0	0	0	0	1	0	0	0	0	0	0	2	0	0	0	0	0	1	0	1	0	0	0	0	0	0	0	0	0	1	0	0	0	0	0	0
chr05_9281410	chr05	9281410	0	0	0	0	0	0	0	0	0	0	0	0	0	0	0	0	0	0	0	0	0	0	0	0	0	0	0	1	0	1	1	0	0	0	0	0	0	0	0	0	0	0	0	0	0	0	0
chr05_10182176	chr05	10182176	0	0	0	0	0	0	0	0	0	0	0	0	1	0	0	0	0	0	0	0	0	2	0	0	0	0	0	0	0	0	0	0	0	0	0	0	0	0	0	0	0	0	1	1	0	1	1
chr05_10182199	chr05	10182199	0	0	0	1	0	0	0	0	1	0	0	0	0	0	0	0	0	1	0	0	0	0	0	1	1	0	1	0	0	0	0	0	0	0	0	0	0	0	1	0	0	1	0	0	0	0	0
chr05_10182231	chr05	10182231	0	1	1	0	0	1	1	0	1	1	1	0	1	0	0	1	0	1	2	1	1	0	1	0	0	0	0	1	1	0	2	0	1	0	1	1	0	1	0	0	1	0	1	1	0	0	0
chr05_10182236	chr05	10182236	0	1	1	1	0	1	1	1	2	1	1	2	2	0	1	2	0	2	2	2	2	2	2	1	1	0	1	1	1	1	2	0	2	0	1	1	1	1	1	0	1	1	2	2	0	1	1
chr05_10182246	chr05	10182246	0	0	0	0	0	0	0	1	0	0	0	1	0	0	1	0	0	0	0	1	0	0	0	0	0	0	0	0	0	0	0	0	1	0	0	0	0	0	0	0	0	0	0	0	0	0	0
chr05_10182270	chr05	10182270	0	1	1	1	0	1	1	1	2	1	1	2	2	0	1	2	0	2	2	2	2	2	2	1	1	0	1	1	1	1	2	0	2	0	1	1	0	1	1	0	1	1	2	2	0	1	1
chr05_10182284	chr05	10182284	0	0	1	0	0	0	0	0	0	0	0	0	0	0	0	0	0	0	0	0	0	0	0	1	1	0	0	0	0	0	0	0	0	0	0	1	0	0	0	1	0	0	0	0	0	0	0
chr05_10738565	chr05	10738565	0	0	0	0	0	0	0	0	0	0	0	0	0	0	0	0	0	0	0	0	1	0	0	0	0	0	0	0	0	0	0	0	0	0	0	0	0	0	0	0	0	0	0	0	0	0	0
chr05_10738587	chr05	10738587	0	0	0	0	0	0	0	0	0	0	0	0	0	0	1	0	0	0	0	1	0	0	0	0	0	0	0	0	0	0	0	0	0	0	0	0	0	0	0	0	0	0	0	0	0	0	0
chr05_10738610	chr05	10738610	0	0	1	2	0	1	1	1	2	1	1	2	1	0	1	2	0	2	2	2	2	0	2	1	1	0	1	1	0	0	2	0	2	0	1	1	0	1	1	0	1	1	1	1	0	0	0
chr05_10738613	chr05	10738613	1	1	1	2	2	1	1	1	2	2	1	2	2	1	1	2	1	2	2	2	2	1	2	1	2	2	1	2	2	1	2	0	2	0	1	2	2	2	2	1	2	2	2	2	1	2	1
chr05_10738624	chr05	10738624	0	0	1	1	0	1	1	1	1	1	1	1	1	0	0	2	0	1	2	1	1	0	2	0	0	0	0	1	0	0	2	0	2	0	1	1	0	1	0	0	1	0	1	1	0	0	0
chr05_10738638	chr05	10738638	0	0	0	0	0	0	0	0	0	0	0	0	0	0	1	0	0	0	0	1	0	0	0	0	0	0	0	0	0	0	0	0	0	0	0	0	0	0	0	0	0	0	0	0	0	0	0
chr05_10738671	chr05	10738671	0	0	1	1	0	1	1	1	1	1	1	1	1	0	0	2	0	1	2	1	1	0	2	0	0	0	0	1	0	0	2	0	2	0	1	1	0	1	0	0	1	0	1	1	0	0	0
chr05_46793509	chr05	46793509	0	0	1	0	0	0	0	0	1	0	1	0	0	0	0	1	0	0	0	0	0	0	1	0	0	0	0	0	0	0	0	0	0	0	1	0	0	0	0	0	1	0	0	0	0	0	1
chr05_46793531	chr05	46793531	0	2	1	0	1	1	1	1	2	1	1	2	0	0	1	1	0	1	1	1	0	1	2	1	0	0	0	1	1	0	1	1	2	1	1	0	0	1	0	0	1	1	1	1	0	1	1
chr05_46793538	chr05	46793538	0	0	0	0	0	0	0	1	0	0	0	1	0	0	0	1	0	0	0	0	0	0	1	1	0	0	0	0	0	0	0	0	1	1	0	0	0	0	0	0	0	0	0	0	0	0	0
chr05_46793540	chr05	46793540	0	1	0	0	0	0	0	0	0	0	0	0	0	0	0	0	0	1	1	0	0	0	0	0	0	0	0	0	0	0	1	0	1	0	1	0	0	1	0	0	0	0	1	1	0	0	0
chr05_46793576	chr05	46793576	0	1	0	0	0	1	1	0	0	0	0	0	0	0	0	0	0	1	0	0	0	0	0	0	0	0	0	1	0	0	1	1	0	0	0	0	0	0	0	0	0	0	0	0	0	0	0
chr05_46793585	chr05	46793585	1	0	0	1	1	0	0	0	0	1	0	0	0	0	0	0	0	1	0	0	0	0	0	1	1	1	1	1	1	0	1	0	0	1	0	0	1	1	1	0	1	1	1	1	0	0	1
chr05_47415388	chr05	47415388	0	1	0	0	0	0	0	0	0	0	0	0	0	0	0	0	0	1	1	0	0	0	0	0	0	0	0	0	0	0	1	0	1	0	1	0	0	1	0	0	0	0	1	1	0	0	0
chr05_47415415	chr05	47415415	0	0	1	0	0	1	1	0	1	0	1	0	0	0	0	1	0	1	0	0	0	0	1	0	0	0	0	1	0	0	1	1	0	0	0	0	0	0	0	0	1	0	0	0	0	0	1
chr05_47415474	chr05	47415474	0	0	0	0	0	0	0	0	0	0	0	1	0	0	0	0	0	0	0	0	0	0	0	0	0	0	0	0	0	0	0	0	0	0	0	0	0	0	0	0	0	0	0	0	0	0	0
chr05_47415475	chr05	47415475	0	0	1	0	0	0	0	0	0	0	0	0	0	0	0	0	0	0	0	0	1	0	0	1	0	0	0	0	0	0	0	0	0	0	0	0	0	0	0	1	0	0	0	0	0	0	0
chr05_47415487	chr05	47415487	0	0	0	0	0	0	0	0	0	0	0	0	0	0	0	0	0	0	0	0	0	0	0	0	0	0	0	0	0	0	0	0	0	0	0	0	0	0	0	0	0	0	0	0	0	0	0
chr05_48459942	chr05	48459942	0	0	0	0	0	0	1	0	0	0	0	0	0	1	0	0	1	0	0	0	0	0	0	0	0	0	0	0	0	0	0	0	0	0	0	0	1	0	0	0	0	0	0	0	0	0	0
chr05_48459987	chr05	48459987	0	0	0	0	0	0	0	0	1	0	1	0	0	0	0	2	0	0	0	0	0	0	2	0	0	0	0	0	0	0	0	0	0	0	0	0	0	0	0	0	1	0	0	0	0	0	0
chr05_48459990	chr05	48459990	0	0	0	0	0	0	1	0	0	0	0	0	0	1	0	0	1	0	0	0	0	0	0	0	0	0	0	0	0	0	0	0	0	0	0	0	1	0	0	0	0	0	0	0	0	0	0
chr05_48459996	chr05	48459996	1	0	1	0	0	0	0	0	0	0	0	0	2	0	0	0	0	1	1	1	1	0	0	0	0	0	0	1	0	1	1	1	0	0	1	1	0	0	0	0	0	0	0	0	0	1	1
chr05_48460009	chr05	48460009	0	0	0	0	0	0	0	0	0	0	1	0	0	0	0	0	0	0	0	0	0	0	0	0	0	0	1	0	0	0	0	1	0	0	0	0	0	0	0	0	0	0	0	0	0	0	0
chr05_48460056	chr05	48460056	0	0	1	0	0	0	0	0	0	0	0	0	2	0	0	0	0	1	1	1	1	0	0	0	0	0	0	1	0	1	1	1	0	0	0	1	0	0	0	0	0	0	0	0	0	1	1
chr05_49316005	chr05	49316005	1	0	0	0	1	0	0	1	2	0	0	1	2	0	0	0	0	0	0	0	0	0	0	0	0	0	0	0	0	1	0	0	0	1	1	0	0	0	0	0	1	0	0	0	0	1	1
chr05_49316032	chr05	49316032	0	0	1	0	0	0	0	0	0	1	1	0	0	0	0	0	1	0	0	0	1	0	0	1	0	1	0	1	0	0	0	0	0	0	0	0	1	0	0	1	1	0	1	1	1	0	1
chr05_49316057	chr05	49316057	0	0	1	0	0	0	0	0	0	1	1	0	0	0	0	0	1	0	0	0	1	0	0	1	0	1	0	1	0	0	0	0	0	0	0	0	1	0	0	1	1	0	1	1	1	0	1
chr05_49316061	chr05	49316061	1	0	1	0	1	2	1	1	2	2	2	2	2	0	1	2	1	0	0	1	1	1	2	1	0	1	1	1	1	1	0	0	1	2	1	0	1	0	1	1	2	0	1	1	1	2	2
chr05_49316088	chr05	49316088	0	0	1	0	0	0	0	0	0	1	1	0	0	0	0	0	1	0	0	0	1	0	0	1	0	1	0	1	0	0	0	0	0	0	0	0	1	0	0	1	1	0	1	1	1	0	1
chr05_49316104	chr05	49316104	0	0	1	0	0	0	0	0	0	1	1	0	0	0	0	0	1	0	0	0	1	0	0	1	0	1	0	1	0	0	0	0	0	0	0	0	1	0	0	1	1	0	1	1	1	0	1
chr05_49316113	chr05	49316113	1	0	1	0	1	2	1	1	2	2	2	2	2	0	1	2	1	0	0	1	1	1	2	1	0	1	1	1	1	1	0	0	1	2	1	0	1	0	1	1	2	0	1	1	1	2	2
chr05_49316115	chr05	49316115	0	0	0	0	0	0	0	1	0	0	0	1	0	0	0	0	0	0	0	0	0	0	0	0	0	0	0	0	0	0	0	0	0	0	0	0	0	0	0	0	0	0	0	0	0	0	0
chr05_50201936	chr05	50201936	2	1	1	1	2	2	1	2	2	2	2	2	2	0	2	2	0	1	0	1	1	2	2	1	1	2	2	2	2	2	1	2	2	2	2	2	1	2	2	0	2	1	2	2	1	2	2
chr05_50201937	chr05	50201937	0	0	0	1	0	1	1	0	0	1	1	0	2	0	0	0	0	0	0	0	0	0	0	1	1	0	1	1	0	0	0	1	1	1	1	0	1	2	1	0	0	1	2	2	1	1	1
chr05_50201966	chr05	50201966	1	1	0	0	1	1	0	2	2	1	1	2	0	0	0	2	0	1	0	0	1	1	2	0	0	1	1	1	1	0	1	0	0	2	0	1	0	0	0	0	2	0	0	0	0	1	1
chr05_50201968	chr05	50201968	1	0	0	0	0	0	0	0	0	0	0	0	0	0	0	1	0	0	0	0	0	0	1	0	0	0	0	0	0	0	0	0	0	0	0	0	0	0	0	0	0	0	0	0	0	0	0
chr05_50201999	chr05	50201999	0	0	0	0	1	0	0	0	0	0	0	0	0	0	0	0	0	0	0	0	0	1	0	0	0	1	0	0	0	1	0	1	1	0	1	0	0	0	1	0	0	0	0	0	0	0	0
chr05_50202009	chr05	50202009	0	0	0	1	1	1	1	0	0	1	1	0	2	0	0	0	0	0	0	0	0	1	0	1	1	1	1	1	0	1	0	2	2	0	2	0	1	2	2	0	0	1	2	2	1	1	1
chr05_51119087	chr05	51119087	2	0	1	1	0	2	2	2	1	1	0	2	1	0	2	1	0	0	0	1	1	1	1	1	1	1	2	0	1	1	0	2	1	2	1	1	0	2	2	0	0	1	2	2	1	0	1
chr05_51119106	chr05	51119106	0	0	0	0	0	0	0	0	0	0	0	0	0	0	0	0	0	0	0	0	0	0	0	0	0	0	1	0	0	0	0	0	0	0	0	0	0	0	0	0	0	0	0	0	0	0	0
chr05_51119122	chr05	51119122	0	0	0	0	0	0	0	0	0	0	0	0	0	0	0	1	0	0	0	0	0	0	1	0	0	0	1	0	0	0	0	0	0	0	0	0	0	0	0	0	0	0	0	0	0	0	0
chr05_51119127	chr05	51119127	2	1	1	1	2	2	2	2	2	2	1	2	2	0	2	2	0	2	0	1	2	2	2	1	2	1	2	2	1	2	2	2	2	2	1	2	1	2	2	0	2	1	2	2	2	2	2
chr05_51119139	chr05	51119139	2	0	1	1	0	2	2	2	1	1	0	2	1	0	2	1	0	0	0	1	1	1	1	1	1	1	2	0	1	1	0	2	1	2	1	1	0	2	2	0	0	1	2	2	1	0	1
chr05_51861813	chr05	51861813	0	0	0	0	0	0	0	0	0	0	0	0	1	0	0	0	0	1	0	0	1	0	0	0	1	1	0	0	0	0	1	0	0	0	0	1	0	0	0	0	0	0	0	0	0	1	0
chr05_51861829	chr05	51861829	0	1	0	1	2	0	0	0	0	0	0	0	0	0	0	0	0	1	0	0	0	0	0	1	1	0	1	1	0	0	1	0	0	0	0	0	0	1	1	0	1	1	0	0	0	0	0
chr05_51861838	chr05	51861838	1	1	2	2	2	0	1	0	0	0	1	0	1	2	0	0	2	2	0	0	2	0	0	2	2	1	1	1	1	1	2	0	0	0	1	2	1	1	2	2	1	2	1	1	0	1	0
chr05_51861839	chr05	51861839	0	0	0	0	0	1	0	0	1	1	0	0	0	0	0	0	0	0	0	0	0	1	0	0	0	0	0	0	0	0	0	0	0	1	0	0	0	0	0	0	0	0	0	0	1	0	0
chr05_51861847	chr05	51861847	2	2	2	2	2	2	2	2	2	2	2	2	1	2	2	1	2	2	2	2	2	2	1	2	2	1	2	2	1	2	2	2	2	2	1	2	2	2	2	2	2	2	2	2	2	2	2
chr05_51861859	chr05	51861859	2	2	2	2	2	1	1	2	1	1	2	2	1	2	1	1	2	2	1	1	2	1	1	2	2	1	2	2	1	2	2	0	1	2	1	2	2	1	2	2	1	2	1	1	1	1	2
chr05_51861868	chr05	51861868	1	0	2	1	0	0	1	0	0	0	1	0	1	2	0	0	2	1	0	0	2	0	0	1	1	1	0	0	1	1	1	0	0	0	1	2	1	0	1	2	0	1	1	1	0	1	0
chr05_51861871	chr05	51861871	0	0	0	0	0	0	0	1	0	0	0	1	0	0	0	0	0	0	0	0	0	0	0	0	0	0	0	0	0	0	0	0	0	1	0	0	0	0	0	0	0	0	0	0	0	0	1
chr05_51861889	chr05	51861889	0	1	0	1	2	0	0	0	0	0	0	0	0	0	0	0	0	1	0	0	0	0	0	1	1	0	1	1	0	0	1	0	0	0	0	0	0	1	1	0	1	1	0	0	0	0	0
chr05_51861897	chr05	51861897	0	0	0	0	0	0	0	0	0	0	0	0	0	0	0	0	0	0	0	0	0	0	0	0	0	0	0	0	0	0	0	0	0	0	0	0	0	0	0	0	0	0	0	0	0	0	0
chr05_51861913	chr05	51861913	0	0	0	0	0	0	0	0	0	0	0	0	0	0	0	0	0	0	0	0	0	0	0	0	0	0	0	0	0	0	0	0	0	0	0	0	0	0	0	0	0	0	0	0	0	0	0
chr05_52966000	chr05	52966000	0	0	0	0	0	0	0	1	0	0	0	1	1	0	1	0	0	1	0	1	1	0	0	0	1	0	0	0	0	0	1	0	0	0	0	1	0	0	0	0	1	0	0	0	0	1	0
chr05_52966009	chr05	52966009	1	1	1	1	2	1	1	0	1	1	0	0	1	0	0	1	0	1	1	1	1	2	1	1	1	2	2	1	2	1	1	0	0	0	2	1	0	1	2	0	0	1	0	0	1	0	1
chr05_52966021	chr05	52966021	0	0	0	0	0	0	0	0	0	0	0	0	1	0	0	0	0	1	0	0	1	0	0	0	1	0	0	0	0	0	1	0	0	0	0	1	0	0	0	0	0	0	0	0	0	1	0
chr05_52966023	chr05	52966023	1	1	1	0	2	0	1	0	0	0	0	0	0	0	0	0	0	1	0	0	1	1	0	0	0	1	0	1	1	1	1	0	0	0	0	1	0	0	1	0	0	0	0	0	0	0	0
chr05_52966048	chr05	52966048	1	1	1	1	0	1	1	2	1	1	2	2	1	2	2	1	2	1	1	2	1	0	1	1	1	0	0	1	0	1	1	2	2	2	0	1	2	1	0	2	2	1	2	2	1	2	1
chr05_53255407	chr05	53255407	2	1	1	1	0	0	0	1	2	1	1	1	1	0	0	1	0	1	1	1	1	1	1	1	2	0	1	1	1	1	1	0	1	1	1	2	1	1	1	0	0	1	0	0	0	1	1
chr05_53255409	chr05	53255409	2	1	1	1	0	0	0	2	2	1	1	2	1	0	0	2	0	1	1	1	1	0	2	1	2	0	1	1	1	0	1	0	1	1	0	2	1	1	1	0	1	1	0	0	0	1	0
chr05_53255427	chr05	53255427	2	1	1	2	0	0	1	1	2	1	1	1	2	0	1	2	0	1	2	2	2	2	2	2	2	0	2	1	2	0	1	1	1	2	2	2	1	1	2	2	0	2	2	2	0	1	2
chr05_53255429	chr05	53255429	1	0	1	1	0	0	0	0	1	1	0	0	0	0	0	1	0	0	0	0	0	0	1	1	1	0	1	0	1	0	0	0	0	0	0	1	0	1	1	0	0	1	0	0	0	0	0
chr05_53255438	chr05	53255438	1	0	1	1	0	0	0	2	1	1	0	2	1	0	0	2	0	0	1	0	0	0	2	1	1	0	2	0	2	0	0	0	0	1	1	1	1	1	1	0	1	1	0	0	0	0	2
chr05_53255455	chr05	53255455	0	1	0	0	2	0	1	0	1	0	0	0	1	1	0	0	0	2	0	0	1	0	0	0	1	2	0	1	0	2	2	1	1	0	0	1	0	1	0	0	0	0	0	0	0	2	0
chr05_54194517	chr05	54194517	0	0	0	0	0	0	0	0	0	0	0	0	0	0	0	0	0	0	0	0	0	0	0	0	0	0	0	0	0	0	0	0	0	0	0	0	0	0	0	0	0	0	0	0	0	0	0
chr05_54194518	chr05	54194518	1	2	0	0	0	0	1	0	1	1	1	0	1	1	0	0	1	0	2	2	0	1	0	0	0	2	0	0	1	1	0	1	1	0	2	0	1	1	1	0	2	0	0	0	1	0	1
chr05_54194524	chr05	54194524	0	2	0	0	0	0	1	0	1	1	1	0	1	1	0	0	1	0	1	1	0	1	0	0	0	2	0	0	1	1	0	1	1	0	2	0	0	1	0	0	2	0	0	0	1	0	1
chr05_54194527	chr05	54194527	0	0	0	0	0	0	0	1	0	0	0	1	0	0	1	0	0	0	0	1	0	0	0	0	0	0	1	0	0	0	0	0	0	0	0	0	0	0	0	0	0	0	0	0	0	0	0
chr05_54194528	chr05	54194528	2	2	1	1	2	1	1	2	2	2	2	2	2	2	2	2	1	1	2	2	1	1	2	1	2	2	2	1	2	1	1	2	2	1	2	1	1	1	2	0	2	1	0	0	1	2	2
chr05_54194532	chr05	54194532	0	0	0	0	0	0	0	0	0	0	0	0	0	0	0	0	0	0	0	0	0	0	0	0	0	0	0	0	0	0	0	0	0	0	0	0	0	0	0	0	0	0	0	0	0	0	0
chr05_54194536	chr05	54194536	1	NA	0	0	1	0	0	2	1	1	NA	2	1	1	2	1	0	0	NA	2	0	0	1	0	1	1	2	0	1	0	0	1	1	0	1	0	0	0	1	0	1	0	0	0	0	1	2
chr05_54194541	chr05	54194541	0	0	0	0	0	0	0	0	0	0	0	0	0	0	0	0	0	0	0	0	0	0	0	0	0	1	0	0	0	0	0	0	0	0	1	0	0	0	0	0	1	0	0	0	0	0	0
chr05_54194546	chr05	54194546	0	2	0	0	0	0	1	0	1	1	1	0	1	1	0	0	1	0	1	1	0	1	0	0	0	2	0	0	1	1	0	1	1	0	2	0	0	1	0	0	2	0	0	0	1	0	1
chr05_54194568	chr05	54194568	1	0	1	1	2	1	0	2	1	1	1	2	1	1	2	2	0	1	0	1	1	0	2	1	2	0	2	1	1	0	1	1	1	1	0	1	0	0	1	0	0	1	0	0	0	2	1
chr05_55159650	chr05	55159650	0	1	0	0	0	0	1	0	0	0	0	0	0	0	0	0	0	0	0	1	0	0	0	0	0	2	0	0	0	0	0	1	1	0	0	0	0	1	0	0	1	0	0	0	0	0	0
chr05_55159667	chr05	55159667	0	0	0	0	0	0	0	0	0	0	0	0	0	0	0	0	0	0	0	0	0	0	0	0	0	0	0	0	0	0	0	0	0	0	0	0	0	0	0	0	0	0	0	0	0	0	0
chr05_55159668	chr05	55159668	0	0	0	0	0	0	0	2	0	0	0	2	0	0	1	0	0	0	0	1	0	0	0	0	0	0	0	0	0	0	0	0	0	1	0	0	0	0	0	0	0	0	0	0	0	0	1
chr05_55159673	chr05	55159673	0	0	0	0	2	0	0	0	1	0	1	0	1	0	0	2	0	1	0	0	0	0	2	0	1	0	0	1	0	0	1	1	1	0	0	0	0	0	0	0	0	0	0	0	0	2	1
chr05_55159675	chr05	55159675	0	1	0	0	0	0	1	0	0	0	0	0	0	0	0	0	0	0	0	1	0	0	0	0	0	2	0	0	0	0	0	1	1	0	0	0	0	1	0	0	1	0	0	0	0	0	0
chr05_55159702	chr05	55159702	0	1	0	0	2	0	1	0	1	0	1	0	1	0	0	2	0	1	0	1	0	0	2	0	1	2	0	1	0	0	1	2	2	0	0	0	0	1	0	0	1	0	0	0	0	2	1
chr05_55159718	chr05	55159718	0	0	0	0	2	0	0	0	1	0	1	0	1	0	0	2	0	1	0	0	0	0	2	0	1	0	0	1	0	0	1	1	1	0	0	0	0	0	0	0	0	0	0	0	0	2	1
chr06_399799	chr06	399799	0	0	0	0	0	0	0	0	0	0	0	1	0	0	0	0	0	1	0	0	0	0	0	0	1	0	0	1	0	0	1	0	0	0	0	0	1	0	1	0	0	0	0	0	0	0	0
chr06_399819	chr06	399819	0	1	0	0	0	0	0	0	0	0	0	0	0	1	0	0	1	0	0	0	0	0	0	1	0	1	0	0	0	1	0	0	0	1	0	0	0	0	0	1	0	1	0	0	0	1	0
chr06_399839	chr06	399839	0	1	0	0	0	0	0	0	0	0	0	0	0	1	0	0	1	0	0	0	0	0	0	1	0	1	0	0	0	1	0	0	0	1	0	0	0	0	0	1	0	1	0	0	0	1	0
chr06_399854	chr06	399854	1	1	1	2	2	1	2	2	2	1	1	2	2	0	2	2	1	2	1	1	1	1	2	1	2	0	2	2	1	1	2	2	1	0	0	1	2	1	1	1	2	1	2	2	0	1	2
chr06_399855	chr06	399855	0	0	0	0	0	0	0	0	0	0	0	0	0	0	0	0	0	0	0	0	0	0	0	0	0	0	0	0	0	0	0	0	0	0	0	0	0	0	0	0	0	0	0	0	0	0	0
chr06_399862	chr06	399862	1	1	1	2	2	1	2	2	2	1	1	2	2	0	2	2	1	2	1	1	1	1	2	1	2	0	2	2	1	1	2	2	1	0	0	1	2	1	1	1	2	1	2	2	0	1	2
chr06_399893	chr06	399893	0	0	0	0	0	0	0	1	0	0	0	0	0	0	0	0	0	0	0	0	0	0	0	0	1	0	0	0	0	0	0	0	0	0	0	0	0	0	0	0	0	0	0	0	0	0	0
chr06_1419650	chr06	1419650	1	1	0	2	0	0	1	2	1	0	1	2	2	0	1	1	1	1	0	1	1	0	2	1	2	0	1	2	1	1	1	2	0	0	0	1	2	1	1	0	1	1	2	2	0	0	2
chr06_1419656	chr06	1419656	0	0	0	0	0	0	0	0	0	0	0	1	0	0	0	0	0	1	0	0	0	0	0	0	1	0	0	1	0	0	1	0	0	0	0	0	1	0	1	0	0	1	0	0	0	0	0
chr06_1419691	chr06	1419691	0	0	0	0	0	0	0	1	0	0	0	0	0	0	0	0	0	0	0	0	0	0	0	0	0	0	0	0	0	0	0	0	0	0	0	0	0	0	0	0	0	0	0	0	0	0	0
chr06_1419692	chr06	1419692	0	0	0	0	0	0	0	0	0	0	0	1	0	0	0	0	0	1	0	0	0	0	0	0	1	0	0	1	0	0	1	0	0	0	0	0	1	0	1	0	0	1	0	0	0	0	0
chr06_1419698	chr06	1419698	1	1	0	2	0	0	1	1	1	0	1	1	2	0	0	1	1	1	0	0	0	0	2	1	0	0	1	1	1	1	1	2	0	0	0	1	1	0	0	0	0	0	1	1	0	0	2
chr06_1419709	chr06	1419709	0	1	0	0	2	0	0	0	0	1	0	0	0	1	1	0	1	0	0	0	0	1	0	1	0	1	0	0	0	0	0	0	0	0	0	0	0	0	0	1	0	1	0	0	0	1	0
chr06_1419721	chr06	1419721	0	0	0	0	0	0	0	1	0	0	0	0	0	0	0	0	0	0	0	0	0	0	0	0	0	0	0	0	0	0	0	0	0	0	0	0	0	0	0	0	0	0	0	0	0	0	0
chr06_2681927	chr06	2681927	0	0	0	0	0	0	0	0	0	0	0	0	0	0	0	0	0	0	0	0	0	0	0	0	0	1	0	0	0	0	0	0	0	0	0	0	0	0	0	0	1	0	0	0	0	0	0
chr06_2681939	chr06	2681939	0	0	0	0	0	0	0	1	1	0	0	1	0	0	0	0	0	1	1	0	0	0	0	0	1	0	1	1	0	0	1	0	1	0	0	0	1	0	1	0	0	1	0	0	0	0	0
chr06_2681959	chr06	2681959	0	0	0	0	0	0	0	1	1	0	0	1	0	0	0	0	0	1	1	0	0	0	0	0	1	0	1	1	0	0	1	0	1	0	0	0	1	0	1	0	0	1	0	0	0	0	0
chr06_2681972	chr06	2681972	1	1	2	2	1	1	2	2	2	1	1	2	2	1	1	2	1	2	1	1	2	0	2	1	2	1	2	2	1	2	2	2	1	1	2	2	2	1	1	1	2	1	2	2	1	1	2
chr06_2681982	chr06	2681982	0	0	0	0	0	0	0	0	0	0	0	0	0	0	1	0	0	0	0	1	0	0	0	0	0	0	0	0	0	0	0	0	0	0	0	0	0	0	0	0	0	0	0	0	0	0	0
chr06_2681990	chr06	2681990	0	0	0	0	0	0	0	1	1	0	0	1	0	0	0	0	0	1	1	0	0	0	0	0	1	0	1	1	0	0	1	0	1	0	0	0	1	0	1	0	0	1	0	0	0	0	0
chr06_2681999	chr06	2681999	0	0	0	NA	0	0	0	NA	NA	0	0	NA	0	0	1	NA	0	NA	0	1	0	0	NA	0	0	0	NA	NA	0	0	NA	NA	0	0	0	0	NA	0	0	0	0	0	NA	NA	0	0	NA
chr06_2682016	chr06	2682016	0	0	0	0	0	0	0	1	1	0	0	1	0	0	0	0	0	1	1	0	0	0	0	0	1	0	1	1	0	0	1	0	1	0	0	0	1	0	1	0	0	1	0	0	0	0	0
chr06_2682021	chr06	2682021	0	0	0	0	0	0	0	0	0	1	0	0	0	1	0	0	0	0	0	0	0	0	0	0	0	0	0	0	0	0	0	0	0	0	1	0	0	0	0	0	1	0	0	0	1	0	0
chr06_3448828	chr06	3448828	1	2	1	0	2	0	0	1	2	1	1	1	2	1	2	1	2	1	2	1	1	2	0	1	2	2	1	0	1	1	1	0	1	1	1	1	1	1	1	2	1	2	2	2	0	1	2
chr06_3448829	chr06	3448829	0	0	0	0	0	0	0	0	0	0	1	0	0	0	0	0	1	0	0	0	1	0	0	0	1	0	0	0	0	0	0	0	0	0	0	0	0	1	0	0	0	0	0	0	0	0	0
chr06_3448830	chr06	3448830	0	0	0	0	0	0	0	0	0	0	0	0	0	0	0	0	0	0	0	0	0	0	0	0	0	0	0	0	0	0	0	0	0	0	0	0	0	0	0	0	0	0	0	0	0	0	0
chr06_3448840	chr06	3448840	0	0	0	0	0	0	0	0	0	0	0	0	0	0	1	0	0	0	0	1	0	0	0	0	0	0	0	0	0	0	0	0	0	0	0	0	0	0	0	0	0	0	0	0	0	0	0
chr06_3448844	chr06	3448844	0	0	0	0	0	0	0	0	0	0	0	0	0	0	0	0	0	0	0	0	0	0	0	0	0	0	0	0	0	0	0	0	0	0	0	0	0	0	0	0	0	0	0	0	0	0	0
chr06_3448853	chr06	3448853	1	1	1	0	1	0	0	1	2	0	1	1	1	0	1	1	1	1	1	1	1	0	0	0	2	1	1	0	1	0	1	0	1	0	1	1	1	1	1	1	1	1	2	2	0	1	1
chr06_3448872	chr06	3448872	1	1	1	0	1	0	0	1	2	0	1	1	1	0	1	1	1	1	1	1	1	0	0	0	2	1	1	0	1	0	1	0	1	0	1	1	1	1	1	1	1	1	2	2	0	1	1
chr06_3448898	chr06	3448898	1	1	1	0	1	0	0	1	2	0	1	1	1	0	1	1	1	1	1	1	1	0	0	0	2	1	1	0	1	0	1	0	1	0	1	1	1	1	1	1	1	1	2	2	0	1	1
chr06_3448899	chr06	3448899	1	1	1	0	1	0	0	1	2	0	1	1	1	0	1	1	1	1	1	1	1	0	0	0	2	1	1	0	1	0	1	0	1	0	1	1	1	1	1	1	1	1	2	2	0	1	1
chr06_3448906	chr06	3448906	1	1	1	0	1	0	0	1	2	0	1	1	1	0	1	1	1	1	1	1	1	0	0	0	2	1	1	0	1	0	1	0	1	0	1	1	1	1	1	1	1	1	2	2	0	1	1
chr06_3448938	chr06	3448938	0	0	0	0	0	0	0	0	0	0	0	0	0	0	0	0	0	0	0	0	0	0	0	0	0	0	0	0	0	0	0	0	0	0	0	0	0	0	0	0	0	0	0	0	0	0	0
chr06_3448940	chr06	3448940	0	0	0	0	0	0	0	0	0	0	0	0	0	0	0	0	0	0	0	0	0	0	0	0	0	0	0	0	0	0	0	0	0	0	0	0	0	0	0	0	0	0	0	0	0	0	0
chr06_4431265	chr06	4431265	0	0	1	0	0	1	1	0	0	0	0	0	0	0	0	0	0	0	0	0	0	0	0	0	0	0	0	0	0	0	0	0	0	0	0	0	0	0	0	1	0	0	0	0	0	0	0
chr06_4431272	chr06	4431272	0	0	0	2	0	0	1	2	NA	0	1	2	2	0	0	2	1	2	0	0	0	0	2	1	NA	0	1	1	0	1	1	2	0	0	2	0	0	1	0	0	0	1	0	1	1	1	0
chr06_4431273	chr06	4431273	2	2	1	0	2	1	0	0	NA	1	1	0	0	2	2	0	1	0	0	2	1	2	0	1	NA	1	1	1	2	1	0	0	2	2	0	2	2	1	1	1	2	1	1	1	0	0	1
chr06_4431279	chr06	4431279	0	0	0	0	0	0	0	0	1	0	0	0	0	0	0	0	0	0	0	0	0	0	0	0	0	0	0	0	0	0	0	0	0	0	0	0	0	0	0	0	0	0	0	0	0	0	0
chr06_4431290	chr06	4431290	0	0	0	0	0	0	0	0	0	0	0	0	0	0	0	0	0	0	0	0	0	0	0	0	0	0	0	0	0	0	0	0	0	0	0	0	0	0	0	0	0	0	0	0	0	0	0
chr06_4431292	chr06	4431292	1	0	1	0	0	1	0	0	0	0	1	0	0	1	0	0	0	0	0	1	1	0	0	0	0	0	0	1	1	0	0	0	1	1	0	1	0	0	1	0	1	0	0	0	0	0	0
chr06_4431305	chr06	4431305	0	0	0	0	1	0	0	1	2	0	1	1	1	0	0	0	1	1	1	0	0	0	0	0	2	0	1	0	0	0	1	0	1	0	1	0	1	0	1	0	0	1	1	1	0	1	1
chr06_4431311	chr06	4431311	0	0	1	0	1	1	1	1	2	0	1	1	1	0	0	0	1	1	1	0	1	0	0	0	2	1	1	0	0	0	1	0	1	0	1	0	1	0	1	1	0	1	1	1	0	1	1
chr06_4431331	chr06	4431331	0	0	0	0	0	0	0	0	0	0	0	0	0	0	0	0	0	0	0	0	0	0	0	0	0	0	0	0	0	0	0	0	0	0	0	0	0	0	0	0	0	0	0	0	0	0	0
chr06_4431332	chr06	4431332	1	0	1	0	0	1	0	0	0	0	1	0	0	1	0	0	0	0	0	1	1	1	0	0	0	0	0	1	1	0	0	0	1	1	0	1	0	1	1	0	1	1	0	0	0	0	0
chr06_4431348	chr06	4431348	0	0	1	0	1	1	1	1	2	0	1	1	1	0	0	0	1	1	1	0	1	0	0	0	2	1	1	0	0	0	1	0	1	0	1	0	1	0	1	1	0	1	1	1	0	1	1
chr06_4431349	chr06	4431349	0	0	0	0	0	0	0	0	0	0	0	0	0	0	0	0	0	0	0	0	0	0	0	0	0	0	0	0	0	0	0	0	0	0	0	0	0	0	0	0	0	0	0	0	0	0	0
chr06_4431353	chr06	4431353	0	0	1	0	1	1	1	1	2	0	1	1	1	0	1	0	1	1	1	1	1	0	0	0	2	1	1	0	0	0	1	0	1	0	1	0	1	0	1	1	1	1	1	1	0	1	1
chr06_4431356	chr06	4431356	0	1	0	0	1	0	0	0	0	1	0	0	0	0	1	0	0	0	0	0	0	1	0	0	0	1	0	0	1	0	0	0	0	0	0	0	1	0	0	0	0	0	1	1	0	0	1
chr06_4431360	chr06	4431360	0	0	0	0	1	0	0	1	2	0	1	1	1	0	0	0	1	1	1	0	0	0	0	0	2	0	1	0	0	0	1	0	1	0	1	0	1	0	1	0	0	1	1	1	0	1	1
chr06_4431367	chr06	4431367	2	2	2	2	2	2	2	2	2	1	2	2	2	2	2	2	2	2	2	2	2	2	2	2	2	2	2	2	2	2	2	2	2	2	2	2	2	2	2	2	2	2	2	2	1	2	2
chr06_4431370	chr06	4431370	0	0	1	0	0	1	1	1	2	0	1	1	0	0	0	0	1	1	1	0	1	0	0	0	2	1	1	0	0	0	1	0	1	0	0	0	1	0	1	1	0	1	1	1	0	1	0
chr06_4431373	chr06	4431373	0	0	0	0	1	0	0	0	0	0	0	0	1	0	0	0	0	0	0	0	0	0	0	0	0	0	0	0	0	0	0	0	0	0	1	0	0	0	0	0	0	0	0	0	0	0	1
chr06_5259546	chr06	5259546	0	0	0	0	1	2	0	0	0	0	0	0	1	0	1	0	0	0	0	2	1	1	0	0	0	1	0	0	1	0	0	0	0	0	1	0	0	0	0	0	0	0	1	1	0	0	1
chr06_5259557	chr06	5259557	0	0	1	0	1	2	0	1	2	1	1	1	1	0	2	0	1	1	0	2	1	1	0	0	2	1	1	0	1	0	1	0	1	0	1	0	1	1	2	0	1	1	2	1	1	1	1
chr06_5259560	chr06	5259560	0	0	0	0	0	0	0	0	0	0	0	0	0	1	0	0	0	0	0	0	0	0	0	0	0	0	0	0	0	0	0	0	0	0	0	0	0	0	0	0	1	0	0	0	0	0	0
chr06_5259587	chr06	5259587	0	0	0	0	1	2	0	0	0	0	0	0	1	0	0	0	0	0	0	1	1	1	0	0	0	1	0	0	1	0	0	0	0	0	1	0	0	0	0	0	0	0	1	1	0	0	1
chr06_5259592	chr06	5259592	0	0	1	0	1	2	0	1	2	1	1	1	1	0	2	0	1	1	0	2	1	2	0	0	2	1	1	0	1	0	1	0	1	0	1	0	1	2	2	0	1	1	2	1	1	1	1
chr06_5259593	chr06	5259593	0	0	1	0	1	2	0	1	2	1	1	1	1	0	2	0	1	1	0	2	1	1	0	0	2	1	1	0	1	0	1	0	1	0	1	0	1	1	2	0	1	1	2	1	1	1	1
chr06_5259594	chr06	5259594	0	0	1	0	1	2	0	1	2	1	1	1	1	0	2	0	1	1	0	2	1	2	0	0	2	1	1	0	1	0	1	0	1	0	1	0	1	2	2	0	1	1	2	1	1	1	1
chr06_5259595	chr06	5259595	0	0	0	0	0	0	0	1	2	1	0	1	0	0	1	0	0	1	0	0	0	0	0	0	1	0	1	0	0	0	1	0	1	0	0	0	1	0	1	0	1	1	0	0	1	1	0
chr06_5259597	chr06	5259597	0	0	0	0	0	0	0	0	0	0	0	0	0	0	0	0	0	0	0	0	0	1	0	0	0	0	0	0	0	0	0	0	0	0	0	0	0	1	0	0	0	0	0	0	0	0	0
chr06_5259598	chr06	5259598	0	0	0	0	0	0	0	1	2	1	0	1	0	0	1	0	0	1	0	0	0	0	0	0	1	0	1	0	0	0	1	0	1	0	0	0	1	0	1	0	1	1	0	0	1	1	0
chr06_5259599	chr06	5259599	0	0	1	0	1	2	0	1	2	1	1	1	1	0	2	0	1	1	0	2	1	2	0	0	2	1	1	0	1	0	1	0	1	0	1	0	1	2	2	0	1	1	2	1	1	1	1
chr06_5259610	chr06	5259610	0	0	1	0	1	2	0	1	2	1	1	1	1	0	2	0	1	1	0	2	1	2	0	0	2	1	1	0	1	0	1	0	1	0	1	0	1	2	2	0	1	1	2	1	1	1	1
chr06_5259635	chr06	5259635	0	0	0	0	0	0	0	1	2	1	0	1	0	0	1	0	0	1	0	0	0	0	0	0	1	0	1	0	0	0	1	0	1	0	0	0	1	0	1	0	1	1	0	0	1	1	0
chr06_5259640	chr06	5259640	0	0	0	0	0	0	0	0	0	0	0	0	0	0	0	0	0	0	0	0	0	0	0	0	0	0	0	0	0	0	0	0	0	0	0	0	0	0	0	0	0	0	0	0	0	0	0
chr06_5259643	chr06	5259643	0	0	0	0	0	0	0	0	0	0	0	0	0	0	0	0	0	0	0	0	0	1	0	0	0	0	0	0	0	0	0	0	0	0	0	0	0	1	0	0	0	0	0	0	0	0	0
chr06_6203211	chr06	6203211	0	0	0	0	0	0	0	0	1	1	1	1	0	0	0	1	1	0	0	0	0	0	1	0	0	0	1	0	0	0	0	0	1	0	0	0	0	1	1	0	1	0	0	0	1	1	0
chr06_6203241	chr06	6203241	0	0	0	0	0	0	0	0	0	0	0	0	0	0	0	0	0	0	0	0	0	0	0	0	0	0	0	0	0	0	0	0	0	0	0	0	0	0	0	0	0	0	0	0	0	0	0
chr06_6203245	chr06	6203245	0	0	0	0	0	0	0	0	0	0	0	0	0	0	1	0	0	0	0	1	0	0	0	0	0	0	0	0	0	0	0	0	0	0	0	0	0	0	0	0	0	0	0	0	0	0	0
chr06_6203262	chr06	6203262	0	0	0	0	0	0	0	0	0	0	0	0	0	0	1	0	0	0	0	1	0	0	0	0	0	0	0	0	0	0	0	0	0	0	0	0	0	0	0	0	0	0	0	0	0	0	0
chr06_6203267	chr06	6203267	1	2	2	0	2	2	1	0	2	2	2	1	1	1	2	1	2	0	1	2	2	2	1	1	1	2	1	1	2	1	0	0	2	2	2	2	1	2	1	2	1	1	2	2	1	1	2
chr06_6203284	chr06	6203284	0	0	0	0	0	0	0	0	1	1	1	1	0	0	0	1	1	0	0	0	1	0	1	0	0	1	1	0	0	0	0	0	1	0	0	0	0	1	1	0	1	0	0	0	1	1	0
chr06_6203289	chr06	6203289	0	0	0	0	0	0	0	0	1	1	1	1	0	0	0	1	1	0	0	0	1	0	1	0	0	1	1	0	0	0	0	0	1	0	0	0	0	1	1	0	1	0	0	0	1	1	0
chr06_6203302	chr06	6203302	0	0	1	0	0	2	1	0	1	0	0	0	1	0	1	0	0	0	0	2	0	1	0	0	1	0	0	0	1	0	0	0	0	0	0	0	0	0	0	1	0	0	2	2	0	0	1
chr06_38442498	chr06	38442498	NA	0	0	0	0	0	0	NA	0	NA	NA	0	0	0	1	NA	NA	NA	NA	NA	0	0	NA	NA	0	0	NA	0	NA	NA	NA	NA	NA	NA	0	NA	0	0	NA	NA	NA	NA	0	NA	NA	NA	NA
chr06_38442506	chr06	38442506	NA	0	0	0	0	0	0	NA	0	NA	NA	0	0	0	0	NA	NA	NA	NA	NA	0	0	NA	NA	0	0	NA	0	NA	NA	NA	NA	NA	NA	0	NA	0	0	NA	NA	NA	NA	0	NA	NA	NA	NA
chr06_38442509	chr06	38442509	NA	0	0	0	0	0	1	NA	0	NA	NA	0	1	0	0	NA	NA	NA	NA	NA	0	1	NA	NA	0	0	NA	0	NA	NA	NA	NA	NA	NA	0	NA	1	0	NA	NA	NA	NA	0	NA	NA	NA	NA
chr06_38442530	chr06	38442530	NA	1	0	0	0	1	0	NA	1	NA	NA	1	0	0	0	NA	NA	NA	NA	NA	1	1	NA	NA	0	1	NA	0	NA	NA	NA	NA	NA	NA	1	NA	0	0	NA	NA	NA	NA	0	NA	NA	NA	NA
chr06_38442553	chr06	38442553	NA	2	1	0	0	1	1	NA	2	NA	NA	1	1	1	1	NA	NA	NA	NA	NA	1	1	NA	NA	1	1	NA	1	NA	NA	NA	NA	NA	NA	1	NA	1	NA	NA	NA	NA	NA	1	NA	NA	NA	NA
chr06_38442558	chr06	38442558	NA	0	1	0	0	0	1	NA	0	NA	NA	0	1	0	0	NA	NA	NA	NA	NA	1	1	NA	NA	0	0	NA	0	NA	NA	NA	NA	NA	NA	0	NA	1	0	NA	NA	NA	NA	0	NA	NA	NA	NA
chr06_38442561	chr06	38442561	NA	2	1	0	0	1	1	NA	2	NA	NA	1	1	1	1	NA	NA	NA	NA	NA	1	1	NA	NA	1	1	NA	1	NA	NA	NA	NA	NA	NA	1	NA	1	1	NA	NA	NA	NA	1	NA	NA	NA	NA
chr06_38442597	chr06	38442597	NA	1	0	0	0	0	0	NA	0	NA	NA	0	0	1	0	NA	NA	NA	NA	NA	0	0	NA	NA	0	0	NA	0	NA	NA	NA	NA	NA	NA	0	NA	0	0	NA	NA	NA	NA	0	NA	NA	NA	NA
chr06_38442603	chr06	38442603	NA	1	0	0	0	1	0	NA	1	NA	NA	0	0	0	0	NA	NA	NA	NA	NA	1	1	NA	NA	0	1	NA	0	NA	NA	NA	NA	NA	NA	1	NA	0	0	NA	NA	NA	NA	0	NA	NA	NA	NA
chr06_39336750	chr06	39336750	NA	0	1	0	0	0	NA	NA	1	NA	NA	0	1	0	0	NA	1	NA	NA	NA	0	1	NA	1	0	0	NA	0	NA	NA	NA	NA	NA	1	1	1	1	1	0	NA	NA	NA	0	0	NA	NA	NA
chr06_39336769	chr06	39336769	NA	1	0	1	0	1	NA	NA	0	NA	NA	0	0	0	1	NA	1	NA	NA	NA	0	1	NA	0	0	1	NA	0	NA	NA	NA	NA	NA	0	0	1	0	1	1	NA	NA	NA	0	1	NA	NA	NA
chr06_39336775	chr06	39336775	NA	0	0	0	0	0	NA	NA	0	NA	NA	1	0	0	1	NA	0	NA	NA	NA	0	0	NA	0	1	0	NA	0	NA	NA	NA	NA	NA	0	0	0	0	0	1	NA	NA	NA	1	1	NA	NA	NA
chr06_39336818	chr06	39336818	NA	1	0	1	0	1	NA	NA	0	NA	NA	0	0	0	1	NA	1	NA	NA	NA	0	1	NA	0	0	1	NA	0	NA	NA	NA	NA	NA	0	0	1	0	1	1	NA	NA	NA	0	1	NA	NA	NA
chr06_39336821	chr06	39336821	NA	2	1	2	1	2	NA	NA	1	NA	NA	2	1	2	2	NA	1	NA	NA	NA	1	1	NA	1	2	1	NA	1	NA	NA	NA	NA	NA	1	1	1	1	1	2	NA	NA	NA	1	1	NA	NA	NA
chr06_39336840	chr06	39336840	NA	0	0	0	0	0	NA	NA	0	NA	NA	0	0	0	0	NA	0	NA	NA	NA	0	0	NA	0	0	0	NA	0	NA	NA	NA	NA	NA	0	0	0	0	0	0	NA	NA	NA	0	0	NA	NA	NA
chr06_40268843	chr06	40268843	2	1	2	1	0	2	2	1	2	2	2	1	1	2	1	2	2	1	1	1	2	2	2	2	2	2	1	2	2	1	1	1	2	1	2	2	1	2	2	2	2	1	1	1	2	1	2
chr06_40268849	chr06	40268849	2	1	2	1	0	2	2	1	2	2	2	1	1	2	1	2	2	1	1	1	2	2	2	2	2	2	1	2	2	1	1	1	2	1	2	2	1	2	2	2	2	1	1	1	2	1	2
chr06_40268861	chr06	40268861	2	1	2	1	0	2	2	1	2	2	2	1	1	2	1	2	2	1	1	1	2	2	2	2	2	2	1	2	2	1	1	1	2	1	2	2	1	2	2	2	2	1	1	1	2	1	2
chr06_40268876	chr06	40268876	1	1	2	1	0	0	2	1	2	1	2	1	1	2	1	0	2	1	1	1	2	0	2	1	2	1	0	1	1	1	1	0	2	1	2	2	1	2	2	2	1	1	1	1	0	1	2
chr06_40268903	chr06	40268903	0	1	0	0	0	0	0	0	1	0	0	0	0	0	0	0	0	0	0	0	0	0	0	0	0	1	0	0	0	0	0	0	0	0	1	0	0	0	0	0	0	0	0	0	0	0	2
chr06_40268904	chr06	40268904	0	0	1	0	0	0	0	1	0	1	1	0	0	1	0	0	0	0	1	0	1	0	1	0	1	0	0	1	0	0	0	0	2	0	1	1	1	1	1	0	1	0	0	0	0	1	0
chr06_40268906	chr06	40268906	2	1	2	1	0	2	2	1	2	2	2	1	1	2	1	2	2	1	1	1	2	2	2	2	2	2	1	2	2	1	1	1	2	1	2	2	1	2	2	2	2	1	1	1	2	1	2
chr06_40268929	chr06	40268929	1	1	2	1	0	0	2	1	2	1	2	1	1	2	1	0	2	1	1	1	1	0	2	1	2	1	0	1	0	1	1	0	2	1	2	2	1	2	2	2	1	1	1	1	0	1	2
chr06_40268930	chr06	40268930	0	0	0	0	0	0	0	0	0	0	0	0	0	0	0	0	0	0	0	0	0	0	0	0	0	0	0	0	0	0	0	0	0	0	0	0	0	0	0	0	0	0	0	0	0	0	0
chr06_40268933	chr06	40268933	0	0	0	0	0	0	0	0	0	0	0	0	0	0	0	0	0	0	0	0	0	0	0	0	0	0	0	0	0	0	0	0	0	0	0	0	0	0	0	0	0	0	0	0	0	0	0
chr06_40268957	chr06	40268957	0	1	1	1	0	0	2	0	2	0	1	1	1	1	1	0	2	1	0	1	1	0	1	1	1	1	0	0	1	1	1	0	0	1	1	1	0	1	1	2	0	1	1	1	0	0	2
chr06_41381623	chr06	41381623	NA	0	0	NA	0	NA	NA	NA	NA	NA	NA	NA	0	0	NA	NA	NA	NA	NA	NA	NA	NA	NA	NA	NA	NA	NA	NA	NA	NA	NA	NA	NA	NA	NA	NA	NA	NA	NA	NA	NA	NA	NA	NA	NA	NA	NA
chr06_41381634	chr06	41381634	NA	0	0	NA	0	NA	NA	NA	NA	NA	NA	NA	0	0	NA	NA	NA	NA	NA	NA	NA	NA	NA	NA	NA	NA	NA	NA	NA	NA	NA	NA	NA	NA	NA	NA	NA	NA	NA	NA	NA	NA	NA	NA	NA	NA	NA
chr06_41381643	chr06	41381643	NA	0	0	NA	0	NA	NA	NA	NA	NA	NA	NA	0	0	NA	NA	NA	NA	NA	NA	NA	NA	NA	NA	NA	NA	NA	NA	NA	NA	NA	NA	NA	NA	NA	NA	NA	NA	NA	NA	NA	NA	NA	NA	NA	NA	NA
chr06_41381644	chr06	41381644	NA	0	0	NA	0	NA	NA	NA	NA	NA	NA	NA	0	0	NA	NA	NA	NA	NA	NA	NA	NA	NA	NA	NA	NA	NA	NA	NA	NA	NA	NA	NA	NA	NA	NA	NA	NA	NA	NA	NA	NA	NA	NA	NA	NA	NA
chr06_41381652	chr06	41381652	NA	0	0	NA	0	NA	NA	NA	NA	NA	NA	NA	0	0	NA	NA	NA	NA	NA	NA	NA	NA	NA	NA	NA	NA	NA	NA	NA	NA	NA	NA	NA	NA	NA	NA	NA	NA	NA	NA	NA	NA	NA	NA	NA	NA	NA
chr06_41381653	chr06	41381653	NA	1	1	NA	0	NA	NA	NA	NA	NA	NA	NA	1	0	NA	NA	NA	NA	NA	NA	NA	NA	NA	NA	NA	NA	NA	NA	NA	NA	NA	NA	NA	NA	NA	NA	NA	NA	NA	NA	NA	NA	NA	NA	NA	NA	NA
chr06_41381660	chr06	41381660	NA	0	0	NA	0	NA	NA	NA	NA	NA	NA	NA	0	0	NA	NA	NA	NA	NA	NA	NA	NA	NA	NA	NA	NA	NA	NA	NA	NA	NA	NA	NA	NA	NA	NA	NA	NA	NA	NA	NA	NA	NA	NA	NA	NA	NA
chr06_41381665	chr06	41381665	NA	1	1	NA	0	NA	NA	NA	NA	NA	NA	NA	1	0	NA	NA	NA	NA	NA	NA	NA	NA	NA	NA	NA	NA	NA	NA	NA	NA	NA	NA	NA	NA	NA	NA	NA	NA	NA	NA	NA	NA	NA	NA	NA	NA	NA
chr06_41381681	chr06	41381681	NA	1	1	NA	0	NA	NA	NA	NA	NA	NA	NA	1	0	NA	NA	NA	NA	NA	NA	NA	NA	NA	NA	NA	NA	NA	NA	NA	NA	NA	NA	NA	NA	NA	NA	NA	NA	NA	NA	NA	NA	NA	NA	NA	NA	NA
chr06_41381700	chr06	41381700	NA	2	1	NA	0	NA	NA	NA	NA	NA	NA	NA	1	1	NA	NA	NA	NA	NA	NA	NA	NA	NA	NA	NA	NA	NA	NA	NA	NA	NA	NA	NA	NA	NA	NA	NA	NA	NA	NA	NA	NA	NA	NA	NA	NA	NA
chr06_41381702	chr06	41381702	NA	2	1	NA	0	NA	NA	NA	NA	NA	NA	NA	1	1	NA	NA	NA	NA	NA	NA	NA	NA	NA	NA	NA	NA	NA	NA	NA	NA	NA	NA	NA	NA	NA	NA	NA	NA	NA	NA	NA	NA	NA	NA	NA	NA	NA
chr06_41381712	chr06	41381712	NA	1	1	NA	0	NA	NA	NA	NA	NA	NA	NA	1	1	NA	NA	NA	NA	NA	NA	NA	NA	NA	NA	NA	NA	NA	NA	NA	NA	NA	NA	NA	NA	NA	NA	NA	NA	NA	NA	NA	NA	NA	NA	NA	NA	NA
chr06_41381720	chr06	41381720	NA	0	0	NA	0	NA	NA	NA	NA	NA	NA	NA	0	0	NA	NA	NA	NA	NA	NA	NA	NA	NA	NA	NA	NA	NA	NA	NA	NA	NA	NA	NA	NA	NA	NA	NA	NA	NA	NA	NA	NA	NA	NA	NA	NA	NA
chr06_42466821	chr06	42466821	1	0	0	0	0	0	0	0	0	0	0	0	0	0	0	1	0	0	0	0	0	0	0	1	0	0	1	0	1	0	0	1	1	0	0	0	0	0	0	0	1	0	0	0	1	0	0
chr06_42466851	chr06	42466851	1	2	0	2	0	1	1	1	2	1	2	1	1	0	1	2	1	2	1	1	0	1	2	1	2	0	2	2	2	1	2	2	2	1	2	0	1	2	2	1	1	1	1	1	2	0	1
chr06_42466877	chr06	42466877	0	0	0	0	0	0	0	0	0	0	0	0	0	0	0	0	0	0	0	0	0	0	0	0	0	0	0	0	0	0	0	0	0	0	0	0	0	0	0	0	0	0	0	0	0	0	0
chr06_42466894	chr06	42466894	1	1	0	1	0	0	0	0	0	1	0	0	0	0	0	1	0	1	1	0	0	0	0	1	1	0	2	2	1	1	1	2	1	1	0	0	1	0	1	0	1	1	0	0	2	0	0
chr06_43325741	chr06	43325741	1	0	0	0	0	0	0	0	0	0	0	0	0	0	0	1	0	0	0	0	0	0	0	1	0	0	1	0	1	0	0	1	1	0	0	0	0	0	0	0	1	0	0	0	1	0	0
chr06_43325762	chr06	43325762	0	0	0	0	0	0	0	0	0	0	0	0	0	0	0	0	0	0	0	0	0	0	0	0	0	0	0	0	0	0	0	0	0	0	0	0	0	0	0	0	0	0	0	0	0	0	0
chr06_43325764	chr06	43325764	0	0	0	0	0	0	0	0	0	0	0	0	0	0	0	0	0	0	0	0	0	0	0	0	0	0	0	0	0	0	0	0	0	0	0	0	0	0	0	0	0	0	0	0	0	0	0
chr06_43325765	chr06	43325765	0	1	0	1	0	0	0	0	1	0	0	0	1	0	0	0	0	1	0	0	0	0	0	0	0	0	0	0	1	0	1	0	0	1	1	0	0	0	0	0	0	0	0	0	0	0	1
chr06_43325768	chr06	43325768	0	0	0	0	0	0	0	0	0	0	0	0	0	0	0	0	0	0	0	0	0	0	1	0	0	0	0	0	0	0	0	0	0	0	0	0	0	0	0	0	0	0	0	0	0	0	0
chr06_43325794	chr06	43325794	0	0	0	0	0	0	0	0	0	0	0	0	0	0	0	0	0	0	0	0	0	0	1	0	0	0	0	0	0	0	0	0	0	0	0	0	0	0	0	0	0	0	0	0	0	0	0
chr06_43325806	chr06	43325806	0	0	0	0	0	0	1	0	0	0	0	1	0	0	0	0	0	0	0	0	0	0	0	0	1	0	0	0	0	0	0	0	0	0	0	0	0	0	1	1	0	0	0	0	0	0	0
chr06_43325825	chr06	43325825	2	1	1	2	2	1	2	2	2	0	2	2	2	0	0	2	2	2	1	1	1	2	2	2	2	2	2	2	2	1	2	2	2	1	2	1	1	2	2	2	1	2	0	0	1	2	2
chr06_43325831	chr06	43325831	0	1	0	1	0	0	0	0	1	0	0	0	1	0	0	0	0	1	0	0	0	0	0	0	0	0	0	0	1	0	1	0	0	1	1	0	0	0	0	0	0	0	0	0	0	0	1
chr06_44336826	chr06	44336826	0	1	0	0	1	0	0	0	1	0	0	0	1	0	0	0	0	1	0	0	0	0	0	0	0	0	0	0	0	0	1	0	0	1	1	0	0	0	0	0	0	0	0	0	0	0	1
chr06_44336830	chr06	44336830	0	1	0	0	1	0	0	0	1	0	0	0	1	0	0	0	0	1	0	0	0	0	0	0	0	0	0	0	0	0	1	0	0	1	1	0	0	0	0	0	0	0	0	0	0	0	1
chr06_44336837	chr06	44336837	0	0	0	0	0	0	0	0	1	0	0	0	0	0	0	0	0	0	0	0	0	0	1	0	0	0	0	0	0	0	0	0	0	0	0	0	0	0	0	1	0	0	0	0	0	0	0
chr06_44336842	chr06	44336842	0	0	0	0	0	0	0	0	1	0	0	0	0	0	0	0	0	0	0	0	0	0	1	0	0	0	0	0	0	0	0	0	0	0	0	0	0	0	0	1	0	0	0	0	0	0	0
chr06_44336845	chr06	44336845	0	0	0	0	0	0	0	0	0	0	0	0	0	0	0	0	0	0	0	0	0	0	0	0	0	0	0	0	0	0	0	0	0	0	0	0	0	0	0	0	0	0	0	0	0	0	0
chr06_44336874	chr06	44336874	0	1	0	0	1	0	0	0	1	0	0	0	1	0	0	0	0	1	0	0	0	0	0	0	0	0	0	0	0	0	1	0	0	1	1	0	0	0	0	0	0	0	0	0	0	0	1
chr06_44336887	chr06	44336887	0	0	0	0	0	0	0	0	1	0	0	0	0	0	0	0	0	0	0	0	0	0	1	0	0	0	0	0	0	0	0	0	0	0	0	0	0	0	0	1	0	0	0	0	0	0	0
chr06_44336894	chr06	44336894	1	1	2	1	2	0	2	1	2	1	1	2	2	2	1	0	2	2	1	1	2	1	1	1	2	2	1	2	0	1	2	1	0	1	1	2	1	1	2	2	2	2	1	1	2	1	2
chr06_45250750	chr06	45250750	0	2	0	0	0	0	0	0	1	0	0	0	0	0	0	0	0	1	0	0	0	0	0	0	0	0	0	0	0	0	1	0	0	1	1	1	0	0	0	0	0	0	0	0	0	0	1
chr06_45250790	chr06	45250790	2	2	2	1	0	1	1	1	1	1	0	0	1	0	0	1	1	1	1	0	1	2	0	2	0	2	1	0	2	0	1	1	1	1	2	2	0	1	0	1	0	1	0	0	2	2	2
chr06_45250792	chr06	45250792	1	0	1	0	0	1	0	0	0	0	0	0	1	0	0	1	0	0	1	0	1	1	0	1	0	1	1	0	2	0	0	1	1	0	1	1	0	1	0	0	0	0	0	0	0	1	1
chr06_46215773	chr06	46215773	0	0	0	0	0	0	0	0	0	0	0	0	0	0	0	0	0	1	1	0	0	0	0	0	0	0	0	0	0	1	1	0	0	1	0	1	0	0	0	0	0	0	0	0	0	0	1
chr06_46215777	chr06	46215777	1	1	2	1	0	1	0	1	0	2	0	0	0	1	0	0	1	1	1	0	1	1	0	1	0	2	0	0	0	2	1	0	1	1	0	2	1	0	0	2	1	1	0	0	2	2	1
chr06_46215779	chr06	46215779	0	0	0	0	0	0	0	0	0	0	0	0	0	0	0	0	0	1	1	0	0	0	0	0	0	0	0	0	0	1	1	0	0	1	0	1	0	0	0	0	0	0	0	0	0	0	1
chr06_46215790	chr06	46215790	0	0	0	0	0	0	0	0	0	0	0	0	0	0	0	0	0	0	0	1	0	0	1	0	0	0	0	0	0	0	0	0	0	0	0	0	0	0	0	0	0	0	0	0	0	0	0
chr06_46215823	chr06	46215823	2	1	2	1	1	2	0	0	1	2	1	1	1	1	1	1	2	1	2	2	1	2	1	2	1	2	1	0	2	2	1	1	2	1	2	2	1	2	1	2	1	1	1	1	2	2	2
chr06_46215838	chr06	46215838	1	0	0	0	0	1	0	0	0	0	0	0	1	0	0	1	0	0	1	0	0	1	0	1	0	0	1	0	2	0	0	1	1	0	1	0	0	1	0	0	0	0	0	0	0	0	1
chr06_46215851	chr06	46215851	1	0	0	0	0	1	0	0	0	0	0	0	1	0	1	1	0	0	1	2	0	1	1	1	0	0	1	0	2	0	0	1	1	0	1	0	0	1	0	0	0	0	1	1	0	0	1
chr06_47240704	chr06	47240704	1	2	1	1	1	0	0	1	1	1	1	1	1	1	1	0	2	2	0	2	0	1	1	1	2	0	2	2	0	2	2	1	1	1	1	1	2	1	2	2	2	2	1	1	1	1	2
chr06_47240718	chr06	47240718	0	0	0	0	1	0	0	0	1	0	0	0	0	0	0	0	0	0	0	0	0	0	0	0	0	0	0	0	0	0	0	0	0	0	0	0	0	0	0	0	0	0	0	0	0	0	0
chr06_47240727	chr06	47240727	1	2	2	1	2	2	0	1	1	2	1	2	2	2	1	1	2	2	2	2	0	2	1	2	2	1	2	2	2	2	2	2	2	1	2	1	2	2	2	2	2	2	1	1	2	2	2
chr06_47240730	chr06	47240730	0	0	0	0	0	0	0	0	0	0	0	0	0	0	0	0	0	0	0	0	0	0	0	0	0	0	0	0	0	0	0	0	0	0	0	0	0	0	0	0	0	0	0	0	0	0	0
chr06_47240741	chr06	47240741	0	1	1	1	0	0	0	0	0	0	0	0	1	0	0	0	1	2	0	0	0	0	0	1	1	0	2	2	0	1	2	1	0	1	0	1	1	0	1	1	0	2	0	0	0	1	2
chr06_48297065	chr06	48297065	0	NA	NA	2	0	NA	NA	2	1	NA	NA	2	2	0	1	NA	NA	NA	NA	NA	1	NA	NA	NA	1	1	NA	NA	NA	NA	NA	NA	NA	NA	NA	NA	2	2	NA	NA	1	NA	NA	NA	NA	NA	NA
chr06_48297069	chr06	48297069	0	NA	NA	0	0	NA	NA	0	0	NA	NA	0	0	0	1	NA	NA	NA	NA	NA	0	NA	NA	NA	0	0	NA	NA	NA	NA	NA	NA	NA	NA	NA	NA	0	0	NA	NA	0	NA	NA	NA	NA	NA	NA
chr06_48297090	chr06	48297090	1	1	2	2	0	2	NA	2	1	NA	NA	2	2	0	1	2	2	2	NA	NA	1	1	2	2	2	1	2	2	2	NA	2	2	NA	1	NA	2	2	2	2	2	1	2	NA	NA	NA	2	2
chr06_48297101	chr06	48297101	0	1	2	2	0	2	NA	2	1	NA	NA	2	2	0	1	2	2	2	NA	NA	1	1	2	2	2	1	2	2	2	NA	2	2	NA	1	NA	2	2	2	2	2	0	2	NA	NA	NA	2	2
chr06_48297102	chr06	48297102	0	1	2	2	0	2	NA	2	1	NA	NA	2	2	0	1	2	2	2	NA	NA	1	1	2	2	2	1	2	2	2	NA	2	2	NA	1	NA	2	2	2	2	2	0	2	NA	NA	NA	2	2
chr06_48297104	chr06	48297104	0	1	2	2	0	2	NA	2	1	NA	NA	2	2	0	1	2	2	2	NA	NA	1	1	2	2	2	2	2	2	2	NA	2	2	NA	1	NA	2	2	2	2	2	0	2	NA	NA	NA	2	2
chr06_48297114	chr06	48297114	1	NA	NA	NA	0	NA	NA	NA	0	NA	NA	NA	NA	2	NA	NA	NA	NA	NA	NA	NA	NA	NA	NA	NA	NA	NA	NA	NA	NA	NA	NA	NA	NA	NA	NA	NA	NA	NA	NA	2	NA	NA	NA	NA	NA	NA
chr06_48297117	chr06	48297117	0	NA	NA	NA	0	NA	NA	NA	0	NA	NA	NA	NA	0	NA	NA	NA	NA	NA	NA	NA	NA	NA	NA	NA	NA	NA	NA	NA	NA	NA	NA	NA	NA	NA	NA	NA	NA	NA	NA	0	NA	NA	NA	NA	NA	NA
chr06_48297120	chr06	48297120	0	1	2	2	0	2	NA	2	1	NA	NA	2	2	0	1	2	2	2	NA	NA	1	1	NA	2	2	1	2	2	2	NA	2	2	NA	1	NA	2	2	2	2	2	0	2	NA	NA	NA	2	2
chr06_48297160	chr06	48297160	1	1	2	2	0	2	NA	2	1	NA	NA	2	2	2	1	NA	2	2	NA	NA	1	2	2	2	2	1	2	2	2	NA	2	2	NA	1	NA	2	2	2	2	2	2	2	NA	NA	NA	2	2
chr06_49263898	chr06	49263898	0	1	0	0	0	1	0	1	0	1	1	0	0	0	0	0	0	0	0	0	0	1	0	0	0	1	0	0	0	1	0	0	1	0	0	0	1	0	0	0	1	0	0	0	1	1	0
chr06_49263904	chr06	49263904	0	0	0	0	0	0	0	0	0	0	1	0	0	0	0	0	1	1	0	0	0	0	0	0	1	0	1	0	0	0	1	0	0	0	0	0	0	1	0	0	0	0	0	0	0	0	0
chr06_49263911	chr06	49263911	0	0	0	0	0	0	0	0	0	0	0	0	0	0	0	0	0	0	0	0	0	0	0	0	0	0	0	0	0	0	0	0	0	0	0	0	0	0	0	0	0	0	0	0	0	0	0
chr06_49263913	chr06	49263913	0	0	0	1	0	1	0	0	0	0	0	0	0	0	0	1	0	1	0	0	0	1	1	0	1	0	1	2	2	0	1	1	0	1	0	0	1	0	1	0	0	1	0	0	0	0	0
chr06_49263919	chr06	49263919	0	0	0	0	0	0	0	0	0	0	0	0	0	0	0	0	0	0	0	0	0	0	1	0	0	0	0	0	0	0	0	0	0	0	0	0	0	0	0	0	0	0	0	0	0	0	0
chr06_49263921	chr06	49263921	0	0	0	1	0	1	0	0	0	0	0	0	0	0	0	1	0	1	0	0	0	1	1	0	1	0	1	2	2	0	1	1	0	1	0	0	1	0	1	0	0	1	0	0	0	0	0
chr06_49263929	chr06	49263929	1	1	2	0	2	0	0	0	2	0	0	0	1	0	0	0	2	0	1	0	1	0	0	1	0	0	0	0	0	1	0	0	0	0	0	1	0	0	0	1	0	1	0	0	0	0	2
chr06_49263941	chr06	49263941	1	1	0	1	0	2	0	2	0	1	2	2	1	1	1	2	0	2	1	1	1	2	2	1	2	1	2	2	2	1	2	2	2	1	2	1	2	2	2	1	2	1	1	1	1	2	0
chr06_49263946	chr06	49263946	1	1	0	1	0	2	0	2	0	1	2	2	1	1	1	2	1	2	1	1	1	2	2	1	2	1	2	2	2	1	2	2	2	1	2	1	2	2	2	1	2	1	1	1	1	2	0
chr06_49263949	chr06	49263949	0	0	0	0	0	0	0	0	0	0	0	0	0	0	0	0	0	0	0	0	0	0	0	0	0	0	0	0	0	0	0	0	0	0	0	0	0	0	0	0	0	0	0	0	0	0	0
chr06_49263957	chr06	49263957	1	1	0	1	0	2	0	2	0	1	2	2	1	1	0	2	1	2	1	0	1	2	2	1	2	1	2	2	2	1	2	2	2	1	2	1	2	2	2	1	2	1	0	0	1	2	0
chr06_50235981	chr06	50235981	1	1	1	2	0	1	0	1	1	1	1	2	1	0	1	2	1	1	1	2	1	1	2	1	1	1	1	2	2	1	1	1	1	1	2	0	1	2	2	1	1	1	1	1	1	1	0
chr06_50235984	chr06	50235984	1	0	1	0	0	0	0	0	0	1	0	2	1	0	0	1	1	0	1	1	0	0	0	1	0	1	0	0	0	0	0	1	1	0	1	0	0	1	0	1	1	0	0	0	1	1	0
chr06_50235990	chr06	50235990	0	0	0	0	0	0	0	0	0	0	0	0	0	0	0	0	1	0	0	0	0	0	0	0	0	0	0	0	0	0	0	0	0	0	0	0	0	0	0	0	1	0	0	0	0	0	0
chr06_50236001	chr06	50236001	0	0	1	0	0	0	0	0	0	1	0	0	1	0	0	1	0	0	1	1	0	0	0	1	0	1	0	0	0	0	0	1	1	0	1	0	0	1	0	0	0	0	0	0	1	1	0
chr06_50236027	chr06	50236027	0	0	0	0	0	0	0	0	0	0	1	0	0	0	1	0	0	0	0	1	0	0	0	0	0	0	0	0	0	0	0	0	0	0	0	0	0	1	0	0	0	0	1	1	0	0	0
chr06_50236050	chr06	50236050	1	1	1	2	0	1	0	1	1	1	1	2	1	0	1	2	1	1	1	2	1	1	2	1	1	1	1	2	2	1	1	1	1	1	2	0	1	2	2	1	1	1	1	1	1	1	0
chr06_50236056	chr06	50236056	1	0	1	0	0	0	0	0	0	1	0	2	1	0	0	1	1	0	1	1	0	0	0	1	0	1	0	0	0	0	0	1	1	0	1	0	0	1	0	1	1	0	0	0	1	1	0
chr06_50236057	chr06	50236057	1	0	1	0	0	0	0	0	0	1	0	2	1	0	0	1	1	0	1	1	0	0	0	1	0	1	0	0	0	0	0	1	1	0	1	0	0	1	0	1	1	0	0	0	1	1	0
chr06_50236074	chr06	50236074	0	0	0	0	0	0	0	0	0	0	1	0	0	0	1	0	0	0	0	1	0	0	0	0	0	0	0	0	0	0	0	0	0	0	0	0	0	1	0	0	0	0	1	1	0	0	0
chr06_50236087	chr06	50236087	1	0	1	0	0	0	0	0	0	1	0	2	1	0	0	1	1	0	1	1	0	0	0	1	0	1	0	0	0	0	0	1	1	0	1	0	0	1	0	1	1	0	0	0	1	1	0
chr06_51128443	chr06	51128443	0	1	0	2	2	1	0	0	1	0	0	0	0	0	0	2	0	1	0	0	1	1	1	1	1	0	1	2	2	1	1	1	0	1	0	0	1	1	1	0	1	1	0	0	0	0	0
chr06_51128470	chr06	51128470	2	2	2	2	2	2	0	2	2	2	2	2	2	1	1	2	2	2	2	2	2	2	2	2	2	2	2	2	2	2	2	2	2	1	2	2	2	2	2	2	2	2	1	1	2	2	2
chr06_51128476	chr06	51128476	0	1	0	2	2	1	0	1	1	0	1	0	0	0	1	2	0	1	0	1	1	1	1	1	1	0	1	2	2	1	1	1	0	1	0	0	1	1	1	0	1	1	1	1	0	0	0
chr06_51128486	chr06	51128486	2	2	2	2	2	2	0	2	2	2	2	2	2	1	1	2	2	2	2	2	2	2	2	2	2	2	2	2	2	2	2	2	2	1	2	2	2	2	2	2	2	2	1	1	2	2	2
chr06_51128487	chr06	51128487	2	2	2	2	2	2	0	2	2	2	2	2	2	1	1	2	2	2	2	2	2	2	2	2	2	2	2	2	2	2	2	2	2	1	2	2	2	2	2	2	2	2	1	1	2	2	2
chr06_51128488	chr06	51128488	1	1	1	2	2	2	0	2	1	1	2	1	0	1	1	2	2	1	0	1	1	2	1	2	1	1	1	2	2	1	1	1	0	1	0	1	2	1	1	2	2	2	1	1	1	0	0
chr06_51128497	chr06	51128497	1	1	1	2	2	2	0	2	1	1	2	1	0	1	1	2	2	1	0	1	1	2	1	2	1	1	1	2	2	1	1	1	0	1	0	1	2	1	1	2	2	2	1	1	1	0	0
chr06_51128555	chr06	51128555	0	0	0	0	0	0	0	0	0	0	0	1	0	0	1	0	0	0	0	1	0	0	0	0	0	0	0	0	0	0	0	0	0	0	0	0	0	0	1	0	0	0	1	1	0	0	0
chr06_51128566	chr06	51128566	2	2	2	2	2	2	0	2	2	2	2	2	2	1	1	2	2	2	2	2	1	2	2	2	2	2	2	2	2	2	2	2	2	1	2	2	2	2	2	2	2	2	1	1	2	2	1
chr06_52116217	chr06	52116217	0	0	0	0	0	0	0	0	0	0	0	0	0	0	0	0	0	0	0	0	0	0	0	0	0	0	0	0	0	0	0	0	0	0	0	0	0	0	0	0	0	0	0	0	0	0	0
chr06_52116239	chr06	52116239	1	1	0	2	2	1	0	0	1	0	0	0	0	0	1	2	0	1	0	1	1	1	1	1	2	0	1	2	2	1	1	1	0	1	0	1	1	1	1	0	1	1	1	1	0	0	0
chr06_52116269	chr06	52116269	0	0	1	0	0	0	0	0	0	1	0	1	2	0	0	0	1	0	0	1	0	0	0	0	0	1	0	0	0	0	0	0	1	0	1	0	0	1	0	0	0	0	0	0	1	0	2
chr06_52116281	chr06	52116281	0	0	1	0	0	0	0	1	0	0	1	0	0	0	0	0	1	0	0	0	0	0	0	1	0	1	0	0	0	0	0	0	0	0	0	0	1	0	0	1	0	1	0	0	0	0	0
chr06_52116299	chr06	52116299	0	0	1	0	0	0	0	0	0	1	0	1	2	0	0	0	1	0	0	1	0	0	0	0	0	1	0	0	0	0	0	0	1	0	1	0	0	1	0	0	0	0	0	0	1	0	2
chr06_52116305	chr06	52116305	0	0	0	0	0	0	0	0	0	0	0	0	0	0	0	0	0	0	0	0	0	0	0	0	0	0	0	0	0	0	0	0	0	0	0	0	0	0	0	0	0	0	0	0	0	0	0
chr06_52116315	chr06	52116315	0	0	1	0	0	0	0	0	0	1	0	1	2	0	0	0	1	0	0	1	0	0	0	0	0	1	0	0	0	0	0	0	1	0	1	0	0	1	0	0	0	0	0	0	1	0	2
chr06_52116324	chr06	52116324	0	0	0	0	0	0	0	0	0	0	0	0	0	0	0	0	0	0	0	0	0	0	0	0	0	0	0	0	0	0	0	0	0	0	0	0	0	0	0	0	0	0	0	0	0	0	0
chr06_52116334	chr06	52116334	0	0	0	0	0	0	0	0	0	0	0	0	0	0	0	0	0	0	0	0	0	0	0	0	0	0	0	0	0	0	0	0	0	0	0	0	0	0	0	0	0	0	0	0	0	0	0
chr06_53030052	chr06	53030052	1	1	1	2	0	1	0	1	1	0	1	1	2	0	1	1	1	2	2	2	1	1	2	0	2	1	1	2	2	0	2	0	2	2	2	1	1	2	2	0	1	1	1	1	0	2	1
chr06_53030060	chr06	53030060	1	1	0	2	0	1	0	0	0	0	0	0	0	0	0	1	0	1	1	0	1	1	1	0	1	0	1	2	2	0	1	0	0	1	0	1	1	1	1	0	1	1	0	0	0	0	0
chr06_53030061	chr06	53030061	1	1	0	2	0	1	0	0	0	0	0	0	0	0	0	1	0	1	1	0	1	1	1	0	1	0	1	2	2	0	1	0	0	1	0	1	1	1	1	0	1	1	0	0	0	0	0
chr06_53030113	chr06	53030113	1	1	0	2	0	1	0	1	0	0	0	0	0	0	1	1	0	2	1	1	1	1	2	0	1	0	1	2	2	0	2	0	1	1	0	1	1	1	2	0	1	1	1	1	0	1	0
chr06_53030132	chr06	53030132	0	0	0	0	0	0	0	0	0	0	0	0	0	0	0	0	0	0	0	0	0	0	0	0	0	0	0	0	0	0	0	0	0	0	0	0	0	0	0	0	0	0	0	0	0	0	0
chr06_53030139	chr06	53030139	0	0	0	0	0	0	0	1	0	0	0	0	0	0	0	0	0	0	0	0	0	0	0	0	0	0	0	0	0	0	0	0	1	0	0	0	0	0	0	0	0	0	0	0	0	0	0
chr06_54054508	chr06	54054508	1	0	1	0	0	0	0	1	0	0	1	0	0	0	0	0	1	0	0	0	1	0	0	1	0	0	0	0	0	0	0	0	0	0	0	0	1	0	0	2	0	1	0	0	0	0	0
chr06_54054541	chr06	54054541	0	0	0	0	0	0	0	1	0	0	0	0	0	0	0	0	0	0	0	0	0	0	0	0	0	0	1	1	0	0	0	1	0	0	0	0	0	0	0	0	1	0	0	0	0	0	0
chr06_54054547	chr06	54054547	0	0	0	0	0	0	0	0	0	0	0	0	0	0	0	0	0	0	0	0	0	0	0	0	0	0	0	0	0	0	0	0	0	0	0	0	0	0	0	0	0	0	0	0	0	0	0
chr06_54054549	chr06	54054549	0	0	0	0	0	0	0	0	0	0	0	0	0	0	0	0	0	0	0	0	0	0	0	0	0	0	1	0	0	0	0	1	0	0	0	0	0	0	0	0	0	0	0	0	0	0	0
chr06_54054553	chr06	54054553	0	1	0	0	0	1	0	0	0	1	0	1	0	1	1	0	0	0	0	0	0	1	0	0	0	0	0	0	0	1	0	0	0	0	0	0	0	0	0	0	1	0	1	1	1	0	0
chr06_54054561	chr06	54054561	0	0	0	1	0	1	0	1	0	0	1	0	1	0	1	1	1	2	1	1	1	1	1	0	1	0	2	1	1	0	2	1	1	1	0	0	1	1	2	0	1	1	1	1	0	0	0
chr06_54054602	chr06	54054602	0	0	0	0	0	0	0	1	0	0	1	0	0	0	0	0	1	0	0	0	0	0	0	0	0	0	1	1	0	0	0	1	0	0	0	0	0	0	0	0	1	0	0	0	0	0	0
chr06_54054616	chr06	54054616	0	0	0	0	0	0	0	1	0	0	1	0	0	0	0	0	1	0	0	0	0	0	0	0	0	0	1	1	0	0	0	1	0	0	0	0	0	0	1	0	1	0	0	0	0	0	0
chr06_54054620	chr06	54054620	0	0	0	0	0	0	0	1	0	0	1	0	0	0	0	0	1	0	0	0	0	0	0	0	0	0	1	1	0	0	0	1	0	0	0	0	0	0	0	0	1	0	0	0	0	0	0
chr06_54054622	chr06	54054622	0	1	1	1	0	0	2	0	1	0	0	1	1	1	0	1	0	0	1	1	0	0	1	1	1	0	0	0	1	0	0	1	1	1	2	0	0	1	0	0	0	0	0	0	0	2	1
chr06_54986753	chr06	54986753	2	1	2	2	2	2	2	2	2	2	1	2	2	2	2	2	1	2	2	2	2	1	2	2	2	1	2	2	2	1	2	2	2	2	2	2	2	2	2	2	2	2	2	2	2	2	1
chr06_54986791	chr06	54986791	0	0	0	0	0	0	0	0	0	0	0	0	0	0	0	0	0	0	0	0	0	0	0	0	0	0	0	0	0	0	0	0	1	0	0	0	0	0	0	0	0	0	0	0	0	0	0
chr06_54986792	chr06	54986792	2	0	1	0	2	1	1	1	2	2	1	1	0	2	1	0	0	0	1	1	0	0	0	0	0	1	0	1	0	1	0	0	0	0	0	1	1	0	0	0	1	0	1	1	2	1	0
chr06_54986812	chr06	54986812	2	1	2	2	2	2	2	2	2	2	1	2	2	2	2	2	1	2	2	2	2	1	2	2	2	1	2	2	2	1	2	2	2	2	2	2	2	2	2	2	2	2	2	2	2	2	1
chr06_54986813	chr06	54986813	0	0	0	0	0	0	0	0	0	0	0	0	0	0	1	0	0	1	0	1	0	0	0	0	0	0	0	0	0	0	1	0	1	0	0	0	0	0	0	0	0	0	1	1	0	0	0
chr06_54986814	chr06	54986814	2	0	1	0	2	1	1	1	2	2	1	1	0	2	1	0	0	0	1	1	0	0	0	0	0	1	0	1	0	1	0	0	0	0	0	1	1	0	0	0	1	0	1	1	2	1	0
chr06_54986826	chr06	54986826	2	1	2	2	2	2	2	1	2	2	1	2	2	2	2	2	1	1	2	2	2	1	2	2	2	1	2	2	2	1	1	2	1	2	2	2	2	2	1	2	1	2	2	2	2	2	1
chr06_54986828	chr06	54986828	0	0	0	0	0	0	0	0	0	0	0	0	0	0	0	0	0	0	0	0	0	0	0	0	0	0	0	0	0	0	0	0	0	0	0	0	0	0	0	0	0	0	0	0	0	0	0
chr06_55898512	chr06	55898512	NA	1	NA	0	0	0	NA	NA	1	NA	NA	0	0	0	0	NA	NA	NA	NA	NA	1	NA	0	NA	0	0	NA	0	NA	NA	NA	0	NA	NA	0	NA	NA	0	NA	NA	NA	NA	0	NA	NA	NA	NA
chr06_55898520	chr06	55898520	NA	1	NA	0	0	1	NA	NA	0	NA	NA	0	1	0	1	NA	NA	NA	NA	NA	0	NA	1	NA	0	0	NA	1	NA	NA	NA	0	NA	NA	1	NA	NA	0	NA	NA	NA	NA	0	NA	NA	NA	NA
chr06_55898522	chr06	55898522	NA	1	NA	0	0	0	NA	NA	1	NA	NA	0	0	0	0	NA	NA	NA	NA	NA	1	NA	0	NA	0	0	NA	0	NA	NA	NA	0	NA	NA	0	NA	NA	0	NA	NA	NA	NA	0	NA	NA	NA	NA
chr06_55898538	chr06	55898538	NA	0	NA	0	0	0	NA	NA	0	NA	NA	0	0	0	0	NA	NA	NA	NA	NA	0	NA	0	NA	0	0	NA	0	NA	NA	NA	0	NA	NA	0	NA	NA	0	NA	NA	NA	NA	0	NA	NA	NA	NA
chr06_55898558	chr06	55898558	NA	0	NA	0	0	0	NA	NA	0	NA	NA	0	0	0	0	NA	NA	NA	NA	NA	0	NA	0	NA	0	0	NA	0	NA	NA	NA	0	NA	NA	0	NA	NA	0	NA	NA	NA	NA	0	NA	NA	NA	NA
chr06_55898589	chr06	55898589	NA	0	NA	1	0	1	NA	NA	0	NA	NA	0	0	0	0	NA	NA	NA	NA	NA	1	NA	0	NA	0	0	NA	0	NA	NA	NA	0	NA	NA	0	NA	NA	0	NA	NA	NA	NA	0	NA	NA	NA	NA
chr06_56850050	chr06	56850050	0	0	0	0	0	1	0	0	0	0	0	0	0	0	0	1	0	0	0	0	0	1	1	0	0	0	0	0	2	0	0	0	0	0	0	0	0	0	0	0	0	0	0	0	0	0	0
chr06_56850053	chr06	56850053	1	0	0	0	0	0	0	0	1	0	0	0	0	0	0	1	0	0	1	0	0	0	1	0	1	0	1	0	0	1	0	0	0	1	1	0	0	0	0	0	0	0	0	0	0	0	0
chr06_56850054	chr06	56850054	2	2	1	2	2	2	1	2	2	2	1	2	2	2	2	2	0	2	2	2	1	2	2	1	2	2	2	2	2	2	2	2	2	2	2	0	2	2	2	1	2	2	2	2	2	2	1
chr06_56850056	chr06	56850056	2	2	1	2	2	2	1	2	2	2	1	2	2	2	2	2	0	2	2	2	1	2	2	1	2	2	2	2	2	2	2	2	2	2	2	0	2	2	2	1	2	2	2	2	2	2	1
chr06_56850071	chr06	56850071	2	2	1	2	2	2	1	2	2	2	1	2	2	2	2	2	0	2	2	2	1	2	2	1	2	2	2	2	2	2	2	2	2	2	2	0	2	2	2	1	2	2	2	2	2	2	1
chr06_56850084	chr06	56850084	2	2	1	2	2	2	1	2	2	2	2	2	2	2	2	2	1	2	2	2	2	2	2	1	2	2	2	2	2	2	2	2	2	2	2	0	2	2	2	1	2	2	2	2	2	2	1
chr06_56850092	chr06	56850092	2	2	1	2	2	2	1	2	2	2	1	2	2	2	2	2	0	2	2	2	1	2	2	1	2	2	2	2	2	2	2	2	2	2	2	0	2	2	2	1	2	2	2	2	2	2	1
chr06_56850122	chr06	56850122	2	2	1	2	2	2	1	2	2	2	1	2	2	2	2	2	0	2	2	2	0	2	2	1	2	2	2	2	2	2	2	2	2	2	2	0	2	2	2	1	2	2	2	2	2	2	1
chr06_56850125	chr06	56850125	0	0	1	0	0	1	0	0	1	1	0	2	1	1	0	0	0	0	0	0	0	0	0	1	0	0	0	0	0	1	0	1	0	0	1	0	0	1	1	0	0	0	0	0	1	1	1
chr06_56850167	chr06	56850167	1	1	1	0	2	1	1	1	1	2	1	2	1	2	0	0	0	0	1	0	0	0	0	1	0	1	0	1	0	1	0	2	0	0	1	0	1	1	1	1	1	1	0	0	2	1	1
chr06_57717320	chr06	57717320	0	1	1	1	0	0	0	0	1	0	1	1	1	0	1	1	0	1	0	0	0	1	0	0	1	1	1	1	0	1	1	0	0	1	1	0	1	2	1	0	0	1	1	1	0	1	1
chr06_57717321	chr06	57717321	2	2	1	2	2	2	1	2	2	2	1	2	2	2	2	2	0	2	2	2	2	2	2	1	2	2	2	2	2	2	2	2	2	2	2	1	2	2	2	1	2	2	2	2	2	2	2
chr06_57717324	chr06	57717324	2	2	1	1	2	2	1	2	2	2	1	2	2	2	2	2	0	2	2	2	2	2	2	1	2	2	2	2	2	2	2	2	2	2	2	1	2	2	2	1	2	2	2	2	2	2	2
chr06_57717326	chr06	57717326	0	1	0	0	2	1	0	0	0	1	1	1	0	1	0	0	0	0	1	0	1	0	0	0	0	1	0	0	0	0	0	0	0	0	0	0	0	0	0	0	1	0	0	0	1	0	1
chr06_57717349	chr06	57717349	0	1	1	1	0	0	0	0	1	0	1	1	1	0	1	1	0	1	0	0	0	1	0	0	1	1	1	1	0	1	1	0	0	1	1	0	1	2	1	0	0	1	1	1	0	1	1
chr06_57717352	chr06	57717352	1	0	0	0	0	0	0	1	0	0	1	0	0	1	0	0	0	0	0	0	1	0	0	0	0	0	0	1	0	0	0	1	0	0	0	0	1	0	0	1	0	1	0	0	0	0	0
chr06_57717353	chr06	57717353	1	0	0	0	0	0	0	1	0	0	1	0	0	1	0	0	0	0	0	0	1	0	0	0	0	0	0	1	0	0	0	1	0	0	0	0	1	0	0	1	0	1	0	0	0	0	0
chr06_57717361	chr06	57717361	0	0	0	0	0	1	1	0	1	0	0	0	1	0	1	0	0	0	1	1	0	1	0	1	0	0	1	0	2	1	0	1	0	0	1	0	0	0	0	0	0	0	1	1	0	0	0
chr06_57717366	chr06	57717366	2	2	1	2	2	2	1	2	2	2	1	2	2	2	2	2	0	2	2	2	2	2	2	1	2	2	2	2	2	2	2	2	2	2	2	1	2	2	2	1	2	2	2	2	2	2	2
chr06_57717377	chr06	57717377	0	0	0	0	0	1	0	0	0	1	0	1	0	1	0	0	0	0	0	0	0	0	0	0	0	0	0	0	0	0	0	0	0	0	0	0	0	0	0	0	1	0	0	0	1	0	0
chr06_57717395	chr06	57717395	1	0	0	1	0	0	0	0	0	0	0	0	0	0	0	1	0	0	0	0	0	0	1	0	1	0	0	0	0	0	0	0	0	0	0	0	0	0	0	0	0	0	0	0	0	0	0
chr06_58725960	chr06	58725960	0	0	0	0	0	0	0	0	0	0	0	0	0	0	0	0	0	0	0	0	1	0	0	0	0	0	0	0	0	0	0	0	0	0	0	0	0	0	0	0	0	0	0	0	0	0	0
chr06_58725978	chr06	58725978	0	0	0	0	0	0	0	1	0	0	0	0	0	0	0	1	0	1	0	0	0	0	1	0	0	0	0	0	0	0	1	0	1	0	0	0	0	0	0	0	0	0	0	0	0	0	0
chr06_58725979	chr06	58725979	0	2	1	1	2	1	1	2	2	1	1	1	2	1	1	1	1	1	2	2	1	1	1	1	0	1	1	1	2	2	1	2	2	2	2	0	1	1	1	1	1	1	1	1	1	2	2
chr06_58725987	chr06	58725987	0	0	0	0	0	0	0	0	0	0	0	0	0	0	0	1	0	1	0	0	0	0	1	0	0	0	0	0	0	0	1	0	1	0	0	0	0	0	0	0	0	0	0	0	0	0	0
chr06_58725988	chr06	58725988	0	0	0	0	0	0	0	1	0	0	0	0	0	0	1	1	0	1	0	2	0	0	1	0	0	0	0	0	0	0	1	0	2	1	0	0	0	0	0	0	0	0	1	1	0	0	0
chr06_58726001	chr06	58726001	0	0	0	0	0	0	0	0	0	0	0	0	0	0	0	0	0	0	0	0	0	0	0	0	0	0	0	0	0	0	0	0	0	0	0	0	0	0	0	0	0	0	0	0	0	0	NA
chr06_58726002	chr06	58726002	0	0	0	0	0	0	0	0	0	0	0	0	0	0	0	0	0	0	0	0	1	0	0	0	0	0	0	0	0	0	0	0	1	1	0	0	0	0	0	0	0	0	0	0	0	0	NA
chr06_58726003	chr06	58726003	0	1	0	0	2	1	1	1	2	0	0	1	2	0	0	0	0	0	2	1	1	1	0	1	0	0	1	1	2	2	0	2	1	1	2	0	0	1	1	0	0	0	0	0	0	2	NA
chr06_58726010	chr06	58726010	0	2	1	1	2	1	1	2	2	1	1	1	2	1	1	1	1	1	2	2	1	1	1	1	0	1	1	1	2	2	1	2	2	2	2	0	1	1	1	1	1	1	1	1	1	2	2
chr07_306249	chr07	306249	1	0	0	0	0	0	0	0	0	1	0	0	1	0	0	0	0	0	1	0	0	0	0	0	0	0	0	0	1	0	0	0	0	0	0	0	0	0	0	0	0	0	1	1	1	0	1
chr07_306266	chr07	306266	0	0	0	0	0	0	0	0	0	0	0	0	0	0	0	0	0	0	0	0	0	0	0	0	0	0	0	0	0	0	0	0	0	0	0	0	0	0	0	0	0	0	0	0	0	0	0
chr07_306271	chr07	306271	0	0	0	2	0	0	0	0	0	2	0	0	0	0	0	0	0	0	0	0	1	0	0	0	1	0	1	1	0	0	1	1	0	0	1	0	0	0	1	0	1	1	0	0	0	0	0
chr07_306276	chr07	306276	1	0	0	2	0	0	0	0	0	2	0	0	1	0	0	0	0	0	1	0	1	0	0	0	1	0	1	1	1	0	1	1	0	0	1	0	1	0	1	0	1	1	1	1	1	0	1
chr07_306310	chr07	306310	1	0	0	2	2	1	2	2	2	2	0	1	1	0	1	1	0	2	2	1	2	0	1	1	2	2	1	1	2	1	2	2	1	1	1	0	2	0	1	0	1	1	1	1	1	1	2
chr07_306335	chr07	306335	1	0	0	2	0	0	0	0	0	2	0	0	1	0	0	0	0	0	1	0	2	0	0	0	1	2	1	1	2	0	1	2	0	0	1	0	1	0	1	0	1	1	1	1	1	0	1
chr07_306342	chr07	306342	1	0	0	2	2	1	2	2	2	2	0	1	1	0	1	1	0	2	2	1	2	0	1	1	2	2	1	1	2	1	2	2	1	1	1	0	2	0	1	0	1	1	1	1	1	1	2
chr07_1301598	chr07	1301598	0	0	1	0	0	1	0	0	0	0	0	0	0	0	1	1	0	0	0	0	0	0	1	0	0	0	0	0	0	0	0	0	0	0	0	0	0	1	0	0	2	0	1	1	0	0	0
chr07_1301599	chr07	1301599	0	0	0	0	0	0	0	0	0	0	0	0	0	0	0	0	0	0	0	0	0	0	0	0	0	0	0	0	0	0	0	0	0	0	0	0	0	0	0	0	0	0	0	0	0	0	0
chr07_1301645	chr07	1301645	0	1	0	0	2	0	0	0	0	0	1	1	0	0	0	0	1	0	0	0	0	0	0	0	0	0	1	1	0	0	0	1	1	0	0	0	0	1	1	0	0	0	0	0	0	0	0
chr07_1301691	chr07	1301691	1	1	1	0	2	1	2	2	0	1	1	2	0	1	1	0	1	0	2	1	1	0	0	0	1	2	1	1	2	1	0	1	2	1	0	0	2	1	1	0	0	0	1	1	1	0	0
chr07_1301709	chr07	1301709	1	1	2	0	2	2	2	2	0	1	1	2	0	1	2	2	1	1	2	1	1	0	2	0	1	2	1	1	2	1	1	1	2	1	0	0	2	2	1	0	2	0	2	2	1	0	0
chr07_1301711	chr07	1301711	1	1	2	0	2	2	1	0	0	1	1	1	0	1	2	2	1	1	1	0	1	0	2	0	0	2	1	1	2	2	1	1	1	0	0	0	1	2	1	0	2	0	2	2	1	0	0
chr07_2200598	chr07	2200598	1	0	1	2	1	1	1	NA	0	2	1	0	0	0	0	2	0	1	2	0	1	0	2	0	2	1	1	1	1	0	1	1	0	0	1	0	NA	1	1	1	0	2	2	2	1	0	0
chr07_2200599	chr07	2200599	1	0	1	2	1	1	1	NA	0	2	1	0	0	0	0	2	0	1	2	0	1	0	2	0	2	1	1	1	1	0	1	1	0	0	1	0	NA	1	1	1	0	2	2	2	1	0	0
chr07_2200602	chr07	2200602	1	0	1	2	1	1	1	NA	0	2	1	0	0	0	0	2	0	1	2	0	1	0	2	0	2	1	1	1	1	0	1	1	0	0	1	0	NA	1	1	1	0	2	2	2	1	0	0
chr07_2200611	chr07	2200611	1	2	1	0	1	1	1	NA	1	0	1	2	2	2	2	0	2	1	0	1	0	0	0	2	0	1	1	1	0	0	1	1	1	2	1	0	NA	1	0	1	2	0	0	0	1	1	2
chr07_2200618	chr07	2200618	1	0	1	2	1	1	1	NA	0	2	1	0	0	0	0	2	0	1	2	0	1	0	1	0	2	1	1	1	1	1	1	1	1	0	1	0	NA	1	1	1	0	2	2	2	1	0	0
chr07_2200622	chr07	2200622	2	2	2	2	2	2	2	NA	1	2	2	2	2	2	2	2	2	2	2	1	1	0	2	2	2	2	2	2	1	1	2	2	1	2	2	0	NA	2	1	2	2	2	2	2	2	1	2
chr07_2200627	chr07	2200627	1	0	1	2	1	1	1	NA	0	2	1	0	0	0	0	2	0	1	2	0	1	0	2	0	2	1	1	1	1	0	1	1	0	0	1	0	NA	1	1	1	0	2	2	2	1	0	0
chr07_2200641	chr07	2200641	1	2	1	0	1	1	1	NA	1	0	1	2	2	2	2	0	2	1	0	1	0	0	0	2	0	1	1	1	0	0	1	1	1	2	1	0	NA	1	0	1	2	1	0	0	1	1	2
chr07_2200643	chr07	2200643	1	0	1	2	1	1	1	NA	0	2	1	0	0	0	0	2	0	1	2	0	1	0	2	0	2	1	1	1	1	0	1	1	0	0	1	0	NA	1	1	1	0	2	2	2	1	0	0
chr07_2200681	chr07	2200681	1	0	1	2	1	1	1	NA	0	2	1	0	0	0	0	2	0	1	2	0	1	0	2	0	2	1	1	1	1	0	1	1	1	0	1	0	NA	1	1	1	0	2	2	2	1	0	0
chr07_2995430	chr07	2995430	1	0	0	1	2	1	1	0	1	1	1	0	0	0	0	1	0	0	1	0	1	0	1	0	1	1	1	1	1	0	1	1	0	0	0	0	0	1	1	0	0	1	2	2	1	0	0
chr07_2995432	chr07	2995432	1	0	1	1	2	1	1	2	1	1	1	1	0	0	1	2	0	1	1	0	1	0	2	0	2	1	1	1	1	0	2	1	1	1	0	0	1	1	1	0	0	1	2	2	1	0	0
chr07_2995463	chr07	2995463	1	0	1	1	2	1	1	2	1	1	1	1	0	0	1	2	0	1	1	0	1	0	2	0	2	1	1	1	1	0	2	1	1	1	0	0	1	1	1	0	0	1	2	2	1	0	0
chr07_2995506	chr07	2995506	2	1	2	2	2	1	1	2	1	2	1	1	2	2	1	2	0	1	1	0	1	0	2	0	2	1	1	1	1	2	2	1	1	1	2	1	2	1	1	1	0	2	2	2	1	1	1
chr07_2995532	chr07	2995532	1	1	0	1	0	0	0	0	0	1	0	0	1	1	0	0	0	0	0	0	0	0	0	0	0	0	0	0	0	0	0	0	0	0	1	1	1	0	0	1	0	1	0	0	0	0	0
chr07_2995534	chr07	2995534	1	1	2	1	1	1	1	2	1	1	0	1	1	2	1	1	0	1	0	0	1	0	1	0	1	0	0	0	0	1	1	0	1	1	2	1	2	1	1	1	0	1	1	1	1	0	0
chr07_3964758	chr07	3964758	1	1	0	1	1	1	1	1	1	0	1	0	0	1	0	1	0	0	1	0	0	0	1	0	2	1	1	1	1	0	1	1	1	1	0	0	0	1	1	0	1	1	2	2	0	0	0
chr07_3964759	chr07	3964759	0	0	0	0	0	0	0	0	0	0	0	0	0	0	0	0	0	0	0	0	0	0	0	0	0	0	0	0	0	0	0	0	0	0	0	0	0	0	0	0	0	0	0	0	0	0	0
chr07_3964769	chr07	3964769	1	1	0	1	2	1	2	2	1	1	1	1	1	2	1	2	1	2	2	2	1	0	2	2	2	2	2	1	2	1	2	1	1	1	0	1	1	1	1	1	1	1	2	2	1	2	2
chr07_3964790	chr07	3964790	0	0	0	0	1	0	1	0	0	1	0	0	1	1	0	0	1	1	1	1	1	0	0	2	0	1	1	0	1	0	0	0	0	0	0	1	0	0	0	1	0	0	0	0	1	2	2
chr07_3964792	chr07	3964792	1	1	0	1	1	1	1	0	1	0	1	0	0	1	0	1	0	0	1	0	0	0	1	0	1	1	1	1	1	0	1	1	0	0	0	0	0	1	1	0	1	1	2	2	0	0	0
chr07_3964810	chr07	3964810	1	1	0	1	1	1	1	0	1	0	1	0	0	1	0	1	0	0	1	0	0	0	1	0	1	1	1	1	1	0	1	1	0	0	0	0	0	1	1	0	1	1	2	2	0	0	0
chr07_4579688	chr07	4579688	1	0	0	1	0	0	0	0	1	NA	1	0	0	1	0	1	0	0	1	1	0	0	1	0	1	1	1	1	1	0	NA	1	0	0	0	0	0	1	NA	0	1	1	2	1	0	0	0
chr07_4579699	chr07	4579699	1	2	1	1	2	0	1	2	2	NA	2	1	2	2	1	2	2	2	1	2	2	1	2	2	2	2	2	2	1	2	NA	2	2	1	0	0	1	2	NA	1	1	1	2	2	1	2	2
chr07_4579768	chr07	4579768	1	2	1	1	2	0	1	2	2	NA	2	1	2	2	1	2	2	2	1	2	2	1	2	2	2	2	2	2	1	2	NA	2	2	1	0	0	1	2	NA	1	1	1	2	2	1	2	2
chr07_4579773	chr07	4579773	0	1	0	0	0	0	0	0	0	NA	1	1	1	0	0	0	1	0	0	0	0	1	0	0	0	0	0	1	0	0	NA	1	0	0	0	0	0	1	NA	0	0	0	0	0	0	0	0
chr07_4579777	chr07	4579777	0	1	0	0	0	0	0	0	0	NA	1	1	1	0	0	1	1	1	0	0	0	1	1	0	0	0	0	1	0	0	NA	1	0	0	0	0	0	1	NA	0	0	0	0	0	0	0	0
chr07_4579781	chr07	4579781	1	0	0	1	0	0	0	0	1	NA	1	0	0	1	0	1	0	0	1	1	0	0	1	0	1	1	1	1	1	0	NA	1	0	0	0	0	0	1	NA	0	1	1	2	1	0	0	0
chr07_5413250	chr07	5413250	0	0	1	0	0	0	0	0	1	0	0	0	0	0	0	0	0	0	0	0	0	0	0	0	0	0	0	0	0	1	0	0	0	0	1	0	0	0	0	0	0	0	0	0	0	0	0
chr07_5413251	chr07	5413251	0	1	0	0	2	0	1	0	0	0	1	0	1	1	0	1	1	2	0	1	1	0	1	2	0	0	1	0	0	0	1	0	1	0	0	0	0	0	1	1	0	0	0	0	0	2	2
chr07_5413260	chr07	5413260	0	1	0	0	2	0	1	0	0	0	1	0	1	1	0	1	1	2	0	1	1	0	1	2	0	0	1	0	0	0	1	0	1	0	0	0	0	0	1	1	0	0	0	0	0	2	2
chr07_5413266	chr07	5413266	0	1	0	0	2	0	1	0	0	0	1	0	1	1	0	1	1	2	0	1	1	0	1	2	0	0	1	0	0	0	1	0	1	0	0	0	1	0	1	1	0	0	0	0	0	2	2
chr07_5413269	chr07	5413269	0	1	0	0	2	0	1	0	0	0	1	0	1	1	0	1	1	2	0	1	1	0	1	2	0	0	1	0	0	0	1	0	1	0	0	0	1	0	1	1	0	0	0	0	0	2	2
chr07_5413293	chr07	5413293	1	0	0	1	0	0	0	0	1	0	0	0	0	1	0	1	0	0	1	1	0	0	1	0	1	1	1	1	1	0	1	1	0	0	0	0	0	1	1	0	1	1	2	2	0	0	0
chr07_5413295	chr07	5413295	1	1	1	1	2	0	1	2	2	0	1	0	1	2	1	1	1	1	1	2	1	0	1	2	2	2	2	1	1	2	1	1	2	1	1	0	0	1	2	1	1	1	2	2	0	2	2
chr07_5413301	chr07	5413301	0	0	0	0	0	0	0	0	1	0	0	0	0	0	0	0	0	0	0	0	0	0	0	0	0	0	0	0	0	0	0	0	0	0	0	0	0	0	0	0	0	0	0	0	0	0	0
chr07_5413311	chr07	5413311	0	0	1	0	0	0	0	0	0	0	0	0	0	0	0	0	0	0	0	0	0	0	0	0	0	0	0	0	0	1	0	0	0	1	1	0	0	0	0	0	0	0	0	0	0	0	0
chr07_5413350	chr07	5413350	0	1	0	0	2	0	1	0	1	0	1	0	1	1	0	0	1	1	0	1	1	0	0	2	0	0	1	0	0	1	0	0	1	0	0	0	0	0	1	1	0	0	0	0	0	2	2
chr07_5413362	chr07	5413362	0	0	0	0	0	0	0	0	0	0	0	0	0	0	0	0	0	0	0	0	0	0	0	0	0	0	0	0	0	1	0	0	0	0	0	0	0	0	0	0	0	0	0	0	0	0	0
chr07_5413364	chr07	5413364	1	2	1	1	2	0	1	2	2	0	2	1	2	2	1	2	2	2	1	2	1	1	2	2	2	2	2	2	1	2	2	2	2	1	1	0	1	2	2	1	1	1	2	2	0	2	2
chr07_5413365	chr07	5413365	0	1	1	0	0	0	0	0	0	0	1	1	1	0	1	0	1	0	0	0	0	1	0	0	0	0	0	1	0	1	0	1	0	1	1	0	0	1	0	0	0	0	0	0	0	0	0
chr07_6333166	chr07	6333166	1	0	0	2	0	0	0	2	2	0	0	0	0	1	1	2	0	1	1	1	0	0	2	0	2	1	2	1	1	0	2	1	1	1	0	0	0	1	1	0	1	1	2	2	0	0	1
chr07_6333181	chr07	6333181	1	2	1	2	2	2	2	2	2	2	2	2	2	2	2	2	1	2	2	2	2	1	2	2	2	1	2	2	2	0	2	2	2	1	2	1	1	2	2	1	2	1	2	2	2	2	2
chr07_6333188	chr07	6333188	0	0	0	0	2	0	1	0	0	0	1	0	1	0	0	0	0	1	1	1	1	0	0	2	0	0	0	0	0	0	0	0	1	0	1	0	0	0	1	1	0	0	0	0	0	2	0
chr07_6333190	chr07	6333190	0	0	0	0	2	0	1	0	0	0	1	0	1	0	0	1	0	2	1	1	1	0	1	2	1	0	0	0	0	0	1	0	2	0	1	0	0	0	1	1	0	0	0	0	0	2	0
chr07_6333192	chr07	6333192	0	0	0	0	0	0	0	0	0	0	0	0	0	0	0	0	0	0	0	0	0	0	0	0	0	0	0	0	0	0	0	0	0	0	0	0	0	0	0	0	0	0	0	0	0	0	0
chr07_6333196	chr07	6333196	0	0	0	0	0	0	0	0	0	0	0	0	0	0	0	0	0	0	0	0	0	0	0	0	0	0	0	0	0	0	0	0	0	0	0	0	0	0	0	0	0	0	0	0	0	0	0
chr07_6333199	chr07	6333199	1	0	1	2	2	2	2	2	2	0	1	0	1	1	2	2	0	2	2	2	1	0	2	2	2	2	2	1	1	0	2	1	2	1	1	0	1	1	2	1	2	1	2	2	1	2	1
chr07_6333218	chr07	6333218	0	0	0	0	0	0	0	0	0	0	0	0	0	0	1	0	0	0	0	0	0	0	0	0	1	0	0	0	0	0	0	0	0	0	0	0	0	0	0	0	0	0	0	0	0	0	0
chr07_6333239	chr07	6333239	0	0	0	0	0	0	0	0	0	0	0	0	0	0	0	0	0	0	0	0	0	0	0	0	0	0	0	0	0	0	0	0	0	0	0	0	0	0	0	0	0	0	0	0	0	0	0
chr07_6333256	chr07	6333256	0	0	1	0	0	2	1	0	0	0	0	0	0	0	1	0	0	0	0	0	0	0	0	0	0	0	0	0	0	0	0	0	0	0	0	0	0	0	0	0	1	0	0	0	1	0	0
chr07_6716358	chr07	6716358	2	2	1	2	2	0	1	1	2	1	2	2	2	2	1	2	2	2	2	2	2	2	2	2	2	2	2	2	2	2	2	2	2	0	2	2	1	2	2	2	1	2	2	2	0	1	2
chr07_6716375	chr07	6716375	2	2	2	2	2	2	2	1	2	1	2	2	2	2	1	2	2	2	2	2	2	2	2	2	1	2	2	2	2	2	2	2	1	1	2	2	2	2	2	2	2	2	2	2	1	1	2
chr07_6716383	chr07	6716383	1	0	0	1	0	0	0	0	2	0	0	0	0	1	0	0	0	0	1	1	1	0	0	0	0	0	1	0	1	0	0	0	0	0	1	0	0	0	0	0	1	0	2	2	0	0	1
chr07_6716405	chr07	6716405	2	2	2	2	2	2	2	2	2	1	2	2	2	2	2	2	2	2	2	2	2	2	2	2	2	2	2	2	2	2	2	2	2	1	2	2	2	2	2	2	2	2	2	2	1	1	2
chr07_6716432	chr07	6716432	0	0	0	0	2	0	1	0	0	0	1	0	1	0	0	1	0	2	1	1	1	0	1	2	0	1	0	0	0	0	1	0	1	0	0	0	0	0	1	1	0	0	0	0	0	1	0
chr07_39140084	chr07	39140084	1	0	1	0	2	1	1	2	2	1	1	0	2	1	2	1	1	1	2	2	0	1	1	1	1	1	1	0	2	0	1	0	1	1	1	1	1	0	1	1	0	0	1	1	1	2	0
chr07_39140085	chr07	39140085	0	0	0	0	0	0	0	0	0	0	0	0	0	0	0	0	0	0	0	0	0	0	0	0	0	0	0	0	0	0	0	0	0	0	0	0	0	0	0	0	0	0	0	0	0	0	0
chr07_39140104	chr07	39140104	0	0	0	0	0	0	0	0	1	0	0	0	1	0	0	0	0	0	0	0	0	0	0	0	0	0	0	0	1	0	0	0	0	0	0	1	0	0	0	0	0	0	0	0	0	0	0
chr07_39140151	chr07	39140151	0	0	0	0	1	1	0	0	0	1	0	0	0	1	1	0	0	0	2	1	0	1	0	0	0	0	1	0	1	0	0	0	0	0	1	0	0	0	1	0	0	0	0	0	1	0	0
chr07_39140157	chr07	39140157	1	0	1	0	2	1	1	2	2	1	1	0	2	1	2	1	1	1	2	2	0	1	1	1	1	1	1	0	2	0	1	0	1	1	1	1	1	0	1	1	0	0	1	1	1	2	0
chr07_39140165	chr07	39140165	1	0	0	0	1	0	1	0	1	0	1	0	1	0	0	0	1	0	0	1	0	0	0	1	0	1	0	0	0	0	0	0	0	0	0	0	0	0	0	1	0	0	0	0	0	0	0
chr07_39140166	chr07	39140166	1	0	1	0	2	1	1	2	2	1	1	0	2	1	2	1	1	1	2	2	0	1	1	1	1	1	1	0	2	0	1	0	1	1	1	1	1	0	1	1	0	0	1	1	1	2	0
chr07_39140174	chr07	39140174	0	0	0	0	0	0	0	0	1	0	0	0	1	0	0	0	0	0	0	0	0	0	0	0	0	0	0	0	1	0	0	0	0	0	0	1	0	0	0	0	0	0	0	0	0	0	0
chr07_40229594	chr07	40229594	0	0	0	0	1	1	0	0	0	1	0	0	0	1	1	0	0	0	2	1	0	1	0	0	0	0	1	0	1	0	0	0	0	0	1	0	0	0	1	0	0	0	0	0	1	0	0
chr07_40229637	chr07	40229637	0	0	0	0	0	0	0	0	0	1	0	0	0	0	0	0	0	1	0	0	0	0	0	1	0	0	1	0	0	1	0	1	0	0	1	0	0	0	0	0	0	0	0	0	1	0	0
chr07_40229638	chr07	40229638	0	0	0	0	0	0	0	0	0	0	0	0	0	0	0	1	0	1	0	0	0	0	1	0	0	0	0	0	0	0	1	0	0	0	0	0	0	0	0	0	0	0	0	0	0	0	0
chr07_40229659	chr07	40229659	0	0	0	0	0	1	1	0	1	0	0	0	1	0	0	0	0	0	0	0	0	0	0	0	0	0	0	0	1	0	0	0	0	0	0	1	0	0	0	0	1	0	0	0	0	0	0
chr07_40229677	chr07	40229677	0	0	0	0	1	1	0	0	0	1	0	0	0	1	1	0	0	0	2	1	0	1	0	0	0	0	1	0	1	0	0	0	0	0	1	0	0	0	1	0	0	0	0	0	1	0	0
chr07_40229683	chr07	40229683	0	0	0	0	0	1	1	0	1	0	0	0	1	0	0	1	0	1	0	0	0	0	1	0	0	0	0	0	1	0	1	0	0	0	0	1	1	0	0	0	1	0	0	0	0	0	0
chr07_40229698	chr07	40229698	0	0	0	0	0	0	0	0	0	0	0	0	0	0	1	0	0	0	0	0	0	0	0	0	1	0	0	0	0	0	0	0	0	1	0	0	0	0	0	0	0	0	1	1	0	0	0
chr07_40932513	chr07	40932513	0	0	0	0	0	1	1	0	1	0	0	0	1	0	0	0	0	0	0	0	0	0	0	0	0	0	0	0	1	0	0	0	0	0	0	1	0	0	0	0	1	0	0	0	0	0	0
chr07_40932518	chr07	40932518	0	0	0	0	0	0	0	0	0	0	0	0	0	0	0	0	0	0	0	0	0	0	0	0	0	0	0	0	0	0	0	0	0	0	0	0	0	0	0	0	0	0	0	0	0	0	0
chr07_40932524	chr07	40932524	1	0	0	0	1	0	1	0	1	0	1	0	1	0	0	0	1	0	0	1	0	0	0	1	0	1	0	0	0	0	0	0	0	0	0	0	0	0	0	1	0	0	0	0	0	0	0
chr07_40932546	chr07	40932546	1	0	1	0	2	2	2	2	2	2	1	0	2	1	2	0	1	0	2	2	0	1	0	1	1	2	1	0	2	1	0	0	1	1	1	1	1	0	1	1	1	0	1	1	2	2	0
chr07_40932557	chr07	40932557	1	0	1	0	2	2	2	2	2	2	1	0	2	1	1	0	1	0	2	2	0	1	0	1	1	2	1	0	2	1	0	0	1	1	1	1	1	0	1	1	1	0	0	0	2	2	0
chr07_40932558	chr07	40932558	1	0	0	0	2	1	1	2	1	1	1	0	1	1	2	0	1	0	2	2	0	1	0	1	1	1	1	0	1	0	0	0	1	1	1	0	0	0	1	1	0	0	1	1	1	1	0
chr07_40932559	chr07	40932559	1	0	0	0	1	0	1	0	1	0	1	0	1	0	0	0	1	0	0	1	0	0	0	1	0	1	0	0	0	0	0	0	0	0	0	0	0	0	0	1	0	0	0	0	0	0	0
chr07_40932573	chr07	40932573	1	0	1	0	2	2	2	2	2	1	1	0	2	1	2	0	1	0	2	2	0	1	0	1	1	1	1	0	2	0	0	0	1	1	1	1	1	0	1	1	1	0	1	1	1	2	0
chr07_41634151	chr07	41634151	0	0	0	0	0	0	0	0	0	0	0	0	0	0	0	0	0	0	0	0	0	0	0	0	0	0	0	0	0	0	0	0	0	0	0	0	0	0	0	0	0	0	0	0	0	0	0
chr07_41634157	chr07	41634157	1	0	1	0	0	1	2	2	2	1	1	0	2	0	1	1	1	1	0	1	0	0	1	1	1	1	0	0	1	0	1	0	1	1	0	1	1	0	0	1	1	0	1	1	0	2	0
chr07_41634171	chr07	41634171	0	0	0	0	0	1	1	0	1	0	0	0	1	0	0	0	0	0	0	0	0	0	0	0	0	0	0	0	1	0	0	0	0	0	0	1	0	0	0	0	1	0	0	0	0	0	0
chr07_41634175	chr07	41634175	0	0	0	0	0	1	1	0	1	0	0	0	1	0	0	0	0	0	0	0	0	0	0	0	0	0	0	0	1	0	0	0	0	0	0	1	0	0	0	0	1	0	0	0	0	0	0
chr07_41634216	chr07	41634216	0	0	0	0	0	0	0	1	0	1	0	0	0	0	0	0	0	0	0	0	0	0	0	0	0	0	0	0	0	0	0	0	0	0	0	0	0	0	0	0	0	0	0	0	0	1	0
chr07_41634220	chr07	41634220	0	0	1	0	0	0	0	0	0	0	0	0	0	0	0	1	0	1	0	0	0	0	1	0	0	0	0	0	0	0	1	0	0	0	0	0	1	0	0	0	0	0	0	0	0	1	0
chr07_42464205	chr07	42464205	0	0	0	0	0	1	1	0	2	0	0	0	1	0	0	0	0	0	0	0	0	0	0	0	0	0	0	0	1	0	0	0	0	0	0	1	0	0	0	0	1	0	0	0	0	0	0
chr07_42464233	chr07	42464233	1	0	1	0	0	0	1	0	0	0	1	0	1	0	0	0	1	0	0	1	0	0	0	1	0	1	0	0	0	0	0	0	0	0	0	0	0	0	0	1	0	0	0	0	0	1	0
chr07_42464246	chr07	42464246	1	0	1	0	0	0	1	0	0	0	1	0	1	0	0	0	1	0	0	1	0	0	0	1	0	1	0	0	0	0	0	0	0	0	0	0	0	0	0	1	0	0	0	0	0	1	0
chr07_42464262	chr07	42464262	0	0	0	0	0	1	1	0	2	0	0	0	1	0	0	0	0	0	0	0	0	0	0	0	0	0	0	0	1	0	0	0	0	0	0	1	0	0	0	0	1	0	0	0	0	0	0
chr07_42464275	chr07	42464275	1	0	1	0	0	1	2	0	2	1	1	0	2	0	0	1	1	1	0	1	0	0	1	1	0	1	0	0	1	0	1	0	0	0	0	1	1	0	0	1	1	0	0	0	0	2	0
chr07_42464278	chr07	42464278	0	0	0	0	0	1	1	0	2	0	0	0	1	0	0	0	0	0	0	0	0	0	0	0	0	0	0	0	1	0	0	0	0	0	0	1	0	0	0	0	1	0	0	0	0	0	0
chr07_43386136	chr07	43386136	NA	0	0	0	0	0	0	2	0	NA	NA	0	0	0	1	0	NA	0	0	NA	0	0	0	0	1	0	NA	NA	0	0	NA	0	1	NA	0	0	1	0	NA	NA	0	NA	1	1	0	1	0
chr07_43386150	chr07	43386150	NA	2	0	1	2	1	1	0	2	NA	NA	1	1	1	1	0	NA	1	2	NA	1	1	1	0	0	1	NA	NA	1	1	NA	0	1	NA	1	1	0	1	NA	NA	1	NA	0	0	1	1	2
chr07_43386170	chr07	43386170	NA	2	0	1	2	1	1	0	2	NA	NA	1	1	1	1	0	NA	1	2	NA	1	1	1	0	0	1	NA	NA	1	1	NA	0	1	NA	1	1	0	1	NA	NA	1	NA	0	0	1	1	2
chr07_43386210	chr07	43386210	NA	2	1	1	2	1	2	NA	2	NA	NA	2	1	1	2	NA	NA	NA	2	NA	1	2	NA	NA	NA	2	NA	NA	NA	1	NA	NA	NA	NA	1	1	NA	NA	NA	NA	1	NA	NA	NA	2	1	2
chr07_44339581	chr07	44339581	2	1	0	2	2	2	1	2	0	2	2	1	0	1	1	1	1	2	2	0	2	2	1	2	1	2	2	0	2	2	1	2	2	2	1	2	2	2	1	0	0	0	0	0	2	2	1
chr07_44339592	chr07	44339592	0	1	1	0	0	0	0	0	0	0	0	0	0	0	0	0	0	0	0	0	0	0	0	0	0	0	0	0	0	0	0	0	0	0	0	0	0	0	0	0	0	0	0	0	0	0	0
chr07_44339619	chr07	44339619	2	1	0	1	1	2	1	2	0	2	2	2	0	1	1	1	2	2	2	0	2	2	2	1	1	2	2	0	2	1	1	2	2	2	1	2	2	2	1	0	0	0	0	0	2	2	1
chr07_44339623	chr07	44339623	2	0	0	0	0	0	0	0	0	2	1	2	0	0	0	0	2	1	0	0	1	1	0	1	0	0	1	0	1	1	0	2	1	1	0	1	1	2	0	0	0	0	0	0	1	0	0
chr07_44339625	chr07	44339625	0	0	0	1	0	0	0	0	0	0	0	0	0	0	0	0	0	0	0	0	0	0	0	0	0	0	0	0	0	0	0	0	0	0	0	0	0	0	0	0	0	0	0	0	0	0	0
chr07_44339651	chr07	44339651	0	1	1	0	0	0	0	0	0	0	0	0	0	0	0	0	0	0	0	0	0	0	0	0	0	0	0	0	0	0	0	0	0	0	0	0	0	0	0	0	0	0	0	0	0	0	0
chr07_44339656	chr07	44339656	0	1	1	0	0	0	0	0	0	0	0	0	0	0	0	0	0	0	0	0	0	0	0	0	0	0	0	0	0	0	0	0	0	0	0	0	0	0	0	0	0	0	0	0	0	0	0
chr07_44339658	chr07	44339658	0	0	0	0	0	0	0	0	0	0	0	0	0	0	0	0	0	0	0	0	0	0	0	0	0	0	0	0	0	0	0	0	0	0	0	0	0	0	0	0	0	0	0	0	0	0	0
chr07_44339662	chr07	44339662	2	2	1	2	1	2	1	2	0	2	2	2	0	1	2	1	1	2	2	0	1	2	1	2	2	2	2	0	2	1	1	2	2	2	1	2	2	2	1	0	0	0	1	1	2	2	1
chr07_44339664	chr07	44339664	2	2	1	2	1	2	1	2	0	2	2	2	0	1	2	1	2	2	2	0	1	2	1	2	1	2	2	0	2	2	1	2	2	2	1	2	2	2	1	0	0	0	1	1	2	2	2
chr07_45218526	chr07	45218526	1	0	1	0	0	0	1	0	0	0	0	0	0	1	0	0	1	0	0	1	0	0	0	1	0	1	0	0	0	0	0	0	0	0	0	0	0	0	1	1	0	0	0	0	0	0	0
chr07_45218534	chr07	45218534	0	1	0	0	1	2	1	0	0	1	0	0	0	0	2	0	0	0	2	0	0	1	0	0	1	0	0	0	1	0	0	0	0	0	2	1	0	0	0	0	0	0	1	1	1	0	1
chr07_45218536	chr07	45218536	2	2	2	1	2	2	2	2	2	2	0	0	1	1	2	0	1	1	2	1	1	1	0	2	1	2	1	0	1	1	0	1	1	1	2	2	2	0	1	1	1	0	1	1	2	2	2
chr07_45218537	chr07	45218537	1	0	1	0	0	0	1	0	0	0	0	0	0	1	0	0	1	0	0	1	0	0	0	1	0	1	0	0	0	0	0	0	0	0	0	0	0	0	1	1	0	0	0	0	0	0	0
chr07_45218546	chr07	45218546	0	0	0	0	1	0	0	0	2	0	0	0	1	0	0	0	0	1	0	0	1	0	0	1	1	0	1	0	0	1	0	1	0	0	0	0	0	0	0	0	1	0	0	0	0	0	1
chr07_45218555	chr07	45218555	0	1	0	0	0	0	0	0	0	1	0	0	0	0	0	0	0	0	0	0	0	0	0	0	0	1	0	0	0	0	0	0	0	1	0	0	0	0	0	0	0	0	0	0	1	1	0
chr07_45218558	chr07	45218558	0	1	0	0	1	2	1	0	0	1	0	0	0	0	1	0	0	0	2	0	0	1	0	0	0	0	0	0	1	0	0	0	0	0	2	1	0	0	0	0	0	0	0	0	1	0	1
chr07_45218564	chr07	45218564	0	0	0	0	0	0	0	0	0	0	0	0	0	0	0	0	0	0	0	0	0	0	0	0	0	0	0	0	0	0	0	0	0	0	0	0	0	0	0	0	0	0	0	0	0	0	0
chr07_45218567	chr07	45218567	0	0	0	0	0	0	0	0	0	0	0	0	0	0	0	0	0	0	0	0	0	0	0	0	0	0	0	0	0	0	0	0	0	0	0	0	0	0	0	0	0	0	0	0	0	0	0
chr07_45218581	chr07	45218581	0	1	0	0	0	0	0	0	0	1	0	0	0	0	0	0	0	0	0	0	0	0	0	0	0	1	0	0	0	0	0	0	0	1	0	0	0	0	0	0	0	0	0	0	1	1	0
chr07_45218584	chr07	45218584	1	0	1	0	0	0	1	0	0	0	0	0	0	1	0	0	1	0	0	1	0	0	0	1	0	1	0	0	0	0	0	0	0	0	0	0	0	0	1	1	0	0	0	0	0	0	0
chr07_45218587	chr07	45218587	1	0	1	0	0	0	0	0	0	0	0	0	0	0	0	0	0	0	0	0	0	0	0	0	0	0	0	0	0	0	0	0	0	0	0	1	0	0	0	0	0	0	0	0	0	0	0
chr07_45218605	chr07	45218605	0	0	0	0	0	0	0	0	0	0	0	0	0	0	1	0	0	0	0	0	0	0	0	0	1	0	0	0	0	0	0	0	0	0	0	0	0	0	0	0	0	0	1	1	0	0	0
chr07_45218606	chr07	45218606	0	0	0	1	0	0	0	0	0	0	0	0	0	0	0	1	0	1	0	0	0	0	1	0	0	0	0	0	0	0	1	0	0	0	0	0	0	0	0	0	0	0	0	0	0	0	0
chr07_45218613	chr07	45218613	0	0	0	0	0	0	0	0	0	0	0	0	0	0	0	1	0	1	0	0	0	0	1	0	0	0	0	0	0	0	1	0	0	0	0	0	0	0	0	0	0	0	0	0	0	0	0
chr07_45218617	chr07	45218617	0	1	0	0	1	2	1	0	0	1	0	0	0	0	1	0	0	0	2	0	0	1	0	0	0	0	0	0	1	0	0	0	0	0	2	1	0	0	0	0	0	0	0	0	1	0	1
chr07_45218622	chr07	45218622	0	0	0	0	0	0	0	1	0	0	0	0	0	0	1	0	0	0	0	0	0	0	0	0	0	0	0	0	0	0	0	0	1	0	0	0	1	0	0	0	0	0	1	1	0	1	0
chr07_45218624	chr07	45218624	1	2	1	0	2	2	2	2	2	2	0	0	1	1	2	1	1	2	2	1	1	1	1	2	1	2	1	0	1	1	1	1	1	1	2	1	2	0	1	1	1	0	1	1	2	2	2
chr07_45218626	chr07	45218626	0	0	0	0	1	0	0	0	2	0	0	0	1	0	0	0	0	1	0	0	1	0	0	1	0	0	1	0	0	1	0	1	0	0	0	0	0	0	0	0	1	0	0	0	0	0	1
chr07_45218633	chr07	45218633	1	0	1	0	0	0	1	0	0	0	0	0	0	1	0	0	1	0	0	1	0	0	0	1	0	1	0	0	0	0	0	0	0	0	0	0	0	0	1	1	0	0	0	0	0	0	0
chr07_45218636	chr07	45218636	1	1	1	0	0	0	1	2	0	1	0	0	0	1	1	1	1	1	0	1	0	0	1	1	1	2	0	0	0	0	1	0	1	1	0	0	1	0	1	1	0	0	1	1	1	2	0
chr07_46187519	chr07	46187519	1	0	0	0	0	0	0	0	0	1	0	0	0	0	0	0	0	1	1	0	1	0	0	1	0	0	1	0	0	1	0	1	0	0	0	1	0	0	0	0	1	0	1	1	1	0	0
chr07_46187522	chr07	46187522	2	1	2	1	2	2	2	2	2	2	0	1	2	1	2	1	1	2	2	1	1	1	1	2	1	1	2	0	1	1	1	1	1	1	2	2	2	0	1	1	2	0	2	2	2	1	1
chr07_46187531	chr07	46187531	0	0	0	0	0	0	0	1	0	0	0	0	0	0	1	0	0	0	0	0	0	0	0	0	0	0	0	0	0	0	0	0	1	0	0	0	1	0	0	0	0	0	1	1	0	1	0
chr07_46187552	chr07	46187552	2	1	2	1	2	2	2	2	2	2	0	1	2	1	2	1	1	2	2	1	1	1	1	2	1	1	2	0	1	1	1	1	1	1	2	2	2	0	1	1	2	0	2	2	2	1	1
chr07_46187560	chr07	46187560	1	1	2	1	1	2	2	2	0	1	0	1	1	1	2	1	1	1	1	1	0	1	1	1	1	1	1	0	1	0	1	0	1	0	2	1	2	0	1	1	0	0	1	1	1	1	1
chr07_46187574	chr07	46187574	2	1	2	1	2	2	2	2	2	2	0	1	2	1	2	1	1	2	2	1	1	1	1	2	1	1	2	0	1	1	1	1	1	1	2	2	2	0	1	1	2	0	2	2	2	1	1
chr07_46187600	chr07	46187600	2	1	2	1	2	2	2	2	2	2	0	1	2	1	2	1	1	2	2	1	1	1	1	2	1	1	2	0	1	1	1	1	1	1	2	2	2	0	1	1	2	0	2	2	2	1	1
chr07_46187627	chr07	46187627	1	1	2	1	1	2	2	2	0	1	0	1	1	1	2	1	1	1	1	1	0	1	1	1	1	1	1	0	1	0	1	0	1	0	2	1	2	0	1	1	0	0	1	1	1	1	1
chr07_47257499	chr07	47257499	0	1	0	0	0	0	0	0	0	0	0	0	0	0	0	0	0	0	0	0	0	0	0	0	0	0	0	0	0	0	0	0	0	0	0	0	1	0	0	0	0	0	0	0	0	1	0
chr07_47257501	chr07	47257501	0	0	0	0	0	0	0	0	0	0	0	0	0	0	0	0	0	0	0	0	0	0	0	0	0	0	0	0	0	0	0	0	0	0	0	0	0	0	0	0	0	0	0	0	0	0	0
chr07_47257543	chr07	47257543	0	0	0	0	0	0	0	0	0	0	0	0	0	0	0	0	0	0	0	0	0	0	0	0	0	0	0	0	0	1	0	0	0	0	0	0	0	0	0	0	1	0	1	1	0	0	0
chr07_47257559	chr07	47257559	0	1	0	0	0	0	0	0	0	0	0	0	0	0	0	0	0	0	0	0	0	0	0	0	0	0	0	0	0	0	0	0	0	0	0	0	0	0	0	0	0	0	0	0	0	1	0
chr07_47257575	chr07	47257575	0	0	0	0	0	0	0	0	0	0	0	0	0	0	0	0	0	0	0	0	0	0	0	0	0	0	0	0	0	0	0	0	0	0	0	0	0	0	0	0	0	0	0	0	0	0	0
chr07_47257577	chr07	47257577	1	0	0	0	0	0	1	2	0	1	0	0	1	0	1	1	0	1	0	0	1	0	0	0	1	0	1	0	0	1	0	0	1	1	0	0	2	0	0	0	0	0	1	1	1	1	1
chr07_47257586	chr07	47257586	0	1	1	1	0	0	0	0	0	0	0	1	0	1	0	0	0	1	0	0	0	0	0	1	0	1	1	0	0	0	0	1	0	0	0	0	0	0	1	0	0	0	0	0	0	0	0
chr07_47257588	chr07	47257588	1	0	1	0	2	2	2	0	2	2	0	0	1	0	1	0	1	0	2	0	1	1	0	1	0	0	0	0	1	0	0	0	0	0	2	1	0	0	0	1	1	0	0	0	2	0	1
chr07_47257594	chr07	47257594	0	1	0	0	0	0	0	0	0	0	0	0	0	0	0	0	0	0	0	0	0	0	0	0	0	0	0	0	0	0	0	0	0	0	0	0	0	0	0	0	0	0	0	0	0	1	0
chr07_47257606	chr07	47257606	0	0	0	0	0	0	0	0	0	0	0	0	0	0	0	0	0	0	0	0	0	0	0	0	0	0	0	0	0	0	0	0	0	0	0	0	0	0	0	0	0	0	0	0	0	0	0
chr07_47257614	chr07	47257614	0	0	0	0	0	0	0	2	0	0	0	0	1	0	1	0	0	0	0	0	0	0	0	0	1	0	1	0	0	0	0	0	1	0	0	0	1	0	0	0	0	0	1	1	0	1	1
chr07_48267500	chr07	48267500	0	0	0	0	0	0	0	1	0	0	0	0	1	0	0	0	0	0	0	0	0	0	0	0	1	0	1	0	0	0	0	0	1	0	0	0	1	0	0	0	0	0	0	0	0	0	1
chr07_48267504	chr07	48267504	0	0	0	0	0	0	0	0	0	0	0	0	0	0	0	0	0	0	0	0	0	0	0	0	0	0	0	0	0	0	0	0	0	0	0	0	0	0	0	0	0	0	0	0	0	0	0
chr07_48267513	chr07	48267513	1	1	0	0	0	0	0	0	0	1	0	0	0	0	0	0	0	0	0	0	1	0	0	0	0	0	0	0	0	0	0	0	0	0	0	0	0	0	0	0	0	0	0	0	1	1	0
chr07_48267521	chr07	48267521	0	0	0	0	0	0	0	1	0	0	0	0	1	0	0	0	0	0	0	0	0	0	0	0	1	0	1	0	0	0	0	0	1	0	0	0	1	0	0	0	0	0	0	0	0	0	1
chr07_48267558	chr07	48267558	0	0	0	0	0	0	0	0	0	0	0	0	0	0	0	1	0	1	0	0	0	0	1	0	0	0	0	0	0	0	1	0	0	0	0	0	0	0	0	0	0	0	0	0	0	1	0
chr07_48267559	chr07	48267559	1	1	1	1	0	0	0	0	0	0	0	0	0	0	0	0	0	0	0	0	0	0	0	0	0	2	0	0	0	1	0	0	0	1	1	1	0	0	1	0	0	0	0	0	0	0	0
chr07_48267595	chr07	48267595	0	0	0	0	0	0	0	0	0	0	0	0	0	0	0	0	0	0	0	0	0	0	0	0	0	0	0	0	0	0	0	0	0	0	0	0	0	0	0	0	0	0	0	0	0	0	0
chr07_48267596	chr07	48267596	0	0	0	0	0	0	0	0	0	0	0	0	0	0	0	0	0	0	0	0	0	0	0	0	0	0	0	0	0	1	0	0	0	1	0	0	0	0	0	0	0	0	0	0	0	0	0
chr07_48267599	chr07	48267599	0	0	0	0	0	0	0	0	0	0	0	0	0	0	0	0	0	0	0	0	0	0	0	0	0	0	0	0	0	1	0	0	0	1	0	0	0	0	0	0	0	0	0	0	0	0	0
chr07_48267602	chr07	48267602	0	0	0	0	0	0	0	0	0	0	0	0	0	0	0	0	0	0	0	0	0	0	0	0	0	0	0	0	0	1	0	0	0	1	0	0	0	0	0	0	0	0	0	0	0	0	0
chr07_48267603	chr07	48267603	0	1	1	1	0	0	0	1	0	0	0	0	0	0	0	0	0	0	0	0	0	0	0	0	0	1	0	0	0	0	0	0	1	0	0	0	1	0	1	0	0	0	0	0	0	0	0
chr07_48267604	chr07	48267604	0	0	0	0	0	0	0	0	0	0	0	0	0	0	0	0	0	0	0	0	0	0	0	0	0	0	0	0	0	0	0	0	0	0	0	0	0	0	0	0	0	0	0	0	0	0	0
chr07_48267615	chr07	48267615	0	0	0	0	0	0	0	0	0	0	0	0	1	0	0	0	0	0	0	0	0	0	0	0	0	0	1	0	0	0	0	0	0	0	0	0	0	0	0	0	0	0	0	0	0	0	1
chr07_49152885	chr07	49152885	0	0	0	0	0	0	0	1	0	0	0	0	0	0	0	0	0	0	0	0	0	0	0	0	1	0	0	0	0	0	0	0	1	0	0	0	1	0	0	0	0	0	0	0	0	1	0
chr07_49152933	chr07	49152933	0	0	0	0	0	0	0	1	0	0	0	0	0	0	0	0	0	0	0	0	0	0	0	0	1	0	0	0	0	0	0	0	1	0	0	0	2	0	0	0	0	0	0	0	0	1	0
chr07_49152935	chr07	49152935	0	0	0	0	0	0	0	0	0	0	0	0	0	0	1	0	0	0	0	0	0	0	0	0	0	0	0	0	0	1	0	0	0	1	0	0	0	0	0	0	1	0	1	1	0	0	0
chr07_49152937	chr07	49152937	2	2	2	2	2	2	2	2	2	2	2	2	2	2	2	1	2	2	2	0	2	2	1	2	2	2	2	2	2	2	2	2	2	2	2	2	2	2	1	2	1	2	2	2	2	2	2
chr07_49152951	chr07	49152951	0	0	0	0	0	0	0	1	0	0	0	0	0	0	0	0	0	0	0	0	0	0	0	0	1	0	0	0	0	0	0	0	1	0	0	0	2	0	0	0	0	0	0	0	0	1	0
chr07_49152952	chr07	49152952	0	0	0	0	0	0	0	1	0	0	0	0	0	0	0	0	0	0	0	0	0	0	0	0	1	0	0	0	0	0	0	0	1	0	0	0	2	0	0	0	0	0	0	0	0	1	0
chr07_49152987	chr07	49152987	0	0	0	0	0	0	0	1	0	0	0	0	0	0	0	0	0	0	0	0	0	0	0	0	1	0	0	0	0	0	0	0	1	0	0	0	2	0	0	0	0	0	0	0	0	1	0
chr07_49152988	chr07	49152988	0	0	0	0	0	0	0	1	0	0	0	0	0	0	0	0	0	0	0	0	0	0	0	0	1	0	0	0	0	0	0	0	1	0	0	0	2	0	0	0	0	0	0	0	0	1	0
chr07_49152995	chr07	49152995	0	0	0	0	0	0	0	1	0	0	0	0	0	0	0	0	0	0	0	0	0	0	0	0	1	0	0	0	0	0	0	0	1	0	0	0	1	0	0	0	0	0	0	0	0	0	0
chr07_49152996	chr07	49152996	2	2	2	1	2	2	1	0	1	2	1	0	1	1	1	1	1	1	2	0	2	2	0	1	0	2	1	1	2	0	0	1	1	1	1	2	0	1	0	2	0	1	1	1	2	1	2
chr07_49152997	chr07	49152997	0	0	0	1	0	0	1	0	1	0	1	1	1	1	0	1	1	0	0	0	0	0	0	1	1	0	1	1	0	0	1	1	0	0	1	0	0	1	1	0	0	1	0	0	0	1	0
chr07_50132866	chr07	50132866	0	1	0	1	1	1	1	0	0	1	1	0	1	1	1	1	1	1	0	0	0	0	0	1	1	0	2	2	0	0	1	0	0	0	1	0	0	1	1	0	0	1	1	1	1	1	0
chr07_50132882	chr07	50132882	2	2	2	2	2	2	2	1	1	2	2	1	1	1	1	2	2	1	2	0	2	2	1	2	1	1	2	2	2	0	1	2	2	0	1	2	2	2	2	1	1	1	1	1	2	1	2
chr07_50132883	chr07	50132883	0	1	0	1	1	1	1	0	0	1	1	0	1	1	1	1	1	1	0	0	0	0	0	1	1	0	2	2	0	0	1	0	0	0	1	0	0	1	1	0	0	1	1	1	1	1	0
chr07_50132906	chr07	50132906	1	2	1	2	2	1	1	1	0	2	1	1	1	2	2	1	1	1	0	2	2	1	0	1	2	2	2	2	0	0	1	1	1	1	2	1	2	1	1	1	0	2	2	2	1	1	1
chr07_50132915	chr07	50132915	0	0	0	0	0	0	0	0	1	0	0	0	1	0	0	0	0	0	0	0	0	0	0	0	0	0	0	0	0	1	0	0	0	1	0	0	0	0	0	0	1	0	0	0	0	0	0
chr07_50949317	chr07	50949317	2	2	2	2	2	2	2	2	2	2	2	2	2	2	2	2	2	2	2	NA	1	2	2	2	2	1	2	2	2	2	2	2	2	2	1	2	2	2	2	2	2	2	2	2	2	2	2
chr07_50949342	chr07	50949342	0	0	0	0	0	1	0	0	1	1	0	0	0	0	0	0	0	0	1	0	0	0	0	0	0	0	0	0	0	0	0	0	1	0	0	0	0	1	0	0	0	0	0	1	0	0	1
chr07_50949343	chr07	50949343	1	1	0	2	1	1	1	2	1	1	1	2	1	1	1	2	1	2	0	1	1	1	1	1	2	1	2	2	1	1	1	0	1	1	1	1	2	1	1	1	0	1	2	1	1	2	0
chr07_50949356	chr07	50949356	1	1	0	2	1	1	1	2	1	1	1	2	1	1	1	2	1	2	0	1	1	1	1	1	2	1	2	2	1	1	1	0	1	1	1	1	2	1	1	1	0	1	2	1	1	2	0
chr07_50949375	chr07	50949375	0	0	0	0	0	0	0	0	0	0	0	0	0	0	0	0	0	1	0	0	0	0	1	0	0	0	0	0	0	0	0	0	0	0	0	0	0	0	0	0	0	0	0	0	0	0	0
chr07_50949376	chr07	50949376	0	0	0	0	0	0	0	0	0	0	0	0	0	0	0	0	0	0	0	0	0	0	0	0	0	0	0	0	0	0	0	0	0	0	0	0	0	0	0	0	0	0	0	0	0	0	0
chr07_50949385	chr07	50949385	0	1	0	1	1	1	0	0	1	1	0	0	1	0	1	0	0	1	0	0	0	0	0	0	0	1	1	1	0	1	0	0	0	1	1	0	0	0	0	0	0	1	0	0	1	1	0
chr07_51945889	chr07	51945889	1	1	0	2	2	1	2	2	1	2	0	2	0	2	2	1	0	2	0	0	2	1	2	1	2	1	1	2	0	1	1	1	1	2	1	0	1	2	1	0	0	1	2	2	1	2	0
chr07_51945902	chr07	51945902	1	1	0	2	2	1	2	2	1	2	0	2	0	2	2	1	0	2	0	0	2	1	2	1	2	1	1	2	0	1	1	1	1	2	1	0	1	2	1	0	0	1	2	2	1	2	0
chr07_51945910	chr07	51945910	1	1	0	2	2	1	2	2	1	2	2	2	1	2	2	1	1	2	0	0	2	1	1	1	2	1	2	2	0	2	1	2	2	2	1	0	2	2	2	1	2	2	2	2	1	2	0
chr07_51945920	chr07	51945920	1	1	0	2	2	1	2	2	1	2	0	2	0	2	2	1	0	2	0	0	2	1	2	1	2	1	1	2	0	1	1	1	1	2	1	0	1	2	1	0	0	1	2	2	1	2	0
chr07_51945939	chr07	51945939	1	1	0	1	0	0	1	0	0	0	0	0	0	0	1	0	0	0	0	0	0	1	0	1	1	1	0	1	0	1	1	1	0	1	0	0	0	0	1	0	0	1	1	1	0	1	0
chr07_51945949	chr07	51945949	1	1	0	2	1	1	1	1	1	2	0	1	0	1	2	1	0	1	0	0	1	1	0	1	2	1	1	2	0	1	1	1	1	1	0	0	0	2	1	0	0	1	2	2	1	1	0
chr07_51945956	chr07	51945956	0	0	0	0	0	0	0	0	0	0	2	0	1	0	0	0	1	0	0	0	0	0	0	0	0	0	1	0	0	1	0	1	1	0	0	0	1	0	1	1	2	1	0	0	0	0	0
chr07_51945959	chr07	51945959	0	0	0	0	0	0	0	0	0	0	0	0	0	0	0	0	0	0	0	0	0	0	0	0	0	0	0	0	0	0	0	0	0	0	0	0	0	0	0	0	0	0	0	0	0	0	0
chr07_51945972	chr07	51945972	1	1	0	2	2	1	2	2	1	2	0	2	0	2	2	1	0	2	0	0	2	1	2	1	2	1	1	2	0	1	1	1	1	2	1	0	1	2	1	0	0	1	2	2	1	2	0
chr07_51945973	chr07	51945973	1	1	0	2	1	1	1	1	1	2	0	1	0	1	2	1	0	1	0	0	1	1	0	1	2	1	1	2	0	1	1	1	1	1	0	0	0	2	1	0	0	1	2	2	1	1	0
chr07_51945977	chr07	51945977	0	0	0	0	0	0	0	1	0	0	0	1	0	0	0	0	0	0	0	0	0	0	0	0	0	0	0	0	0	0	0	0	0	0	0	0	0	0	0	0	0	0	0	0	0	0	0
chr07_51945986	chr07	51945986	1	1	0	2	2	1	2	2	1	2	0	2	0	2	2	1	0	2	0	0	2	1	2	1	2	1	1	2	0	1	1	1	1	2	1	0	1	2	1	0	0	1	2	2	1	2	0
chr07_52840406	chr07	52840406	0	0	0	1	1	1	0	0	1	2	0	0	0	1	1	1	0	1	0	0	1	0	0	0	0	0	1	1	0	0	0	0	1	0	1	0	0	1	0	0	0	0	1	1	1	0	0
chr07_52840407	chr07	52840407	0	0	0	0	0	0	0	0	0	0	0	0	0	0	0	0	0	1	0	0	0	0	2	0	0	0	0	0	0	0	0	0	0	0	0	0	0	0	0	0	0	0	0	0	0	0	0
chr07_52840408	chr07	52840408	0	1	0	1	0	0	1	0	1	0	0	0	0	0	0	0	0	0	0	0	0	0	0	1	2	1	0	1	0	1	1	1	0	1	0	0	0	1	1	0	1	2	0	0	0	1	1
chr07_52840414	chr07	52840414	1	0	0	0	1	1	1	0	0	0	0	0	0	1	0	0	0	0	2	0	0	1	0	0	0	0	0	0	2	1	0	0	0	1	1	1	0	0	0	0	0	0	0	0	0	0	1
chr07_52840416	chr07	52840416	0	1	2	0	0	0	0	0	0	0	0	0	1	0	0	0	1	0	0	0	0	1	0	1	0	1	0	0	0	0	0	0	0	0	0	0	0	0	0	1	0	0	0	0	1	0	0
chr07_52840417	chr07	52840417	0	0	0	0	0	0	0	0	0	0	0	0	0	0	0	1	0	0	0	0	0	0	0	0	0	0	0	0	0	0	1	0	0	0	0	0	0	0	0	0	0	0	0	0	0	0	0
chr07_52840446	chr07	52840446	1	0	0	0	0	0	0	0	0	0	0	0	0	0	0	0	0	0	0	2	0	0	0	0	0	0	0	0	0	0	0	0	0	0	0	1	0	0	0	1	1	1	1	1	0	0	0
chr07_52840474	chr07	52840474	0	0	0	0	0	0	0	0	0	0	0	0	0	0	0	0	0	1	0	0	0	0	2	0	0	0	0	0	0	0	0	0	0	0	0	0	0	0	0	0	0	0	0	0	0	0	0
chr07_53884278	chr07	53884278	0	1	1	1	0	1	1	0	0	0	0	0	0	0	1	0	0	0	0	1	0	0	1	1	2	0	0	1	0	0	1	1	0	0	0	0	0	1	1	0	1	0	0	0	0	0	1
chr07_53884281	chr07	53884281	0	0	0	0	0	0	0	0	0	0	2	0	0	1	0	0	1	0	0	0	0	0	0	0	0	0	1	0	0	0	0	1	0	0	0	0	0	0	0	0	0	0	0	0	0	1	1
chr07_53884302	chr07	53884302	2	2	2	1	2	2	2	2	2	1	2	2	2	2	2	2	2	1	2	1	1	2	2	2	2	2	1	1	2	2	2	2	1	1	1	2	0	2	1	2	1	2	1	1	2	2	2
chr07_53884305	chr07	53884305	2	2	2	0	1	2	2	2	0	0	2	2	2	2	1	1	2	1	2	1	0	2	0	2	2	1	1	1	2	2	2	2	0	1	0	2	0	1	1	2	1	2	0	0	1	2	2
chr07_53884306	chr07	53884306	2	2	2	1	2	2	2	2	2	1	2	2	2	2	2	2	2	1	2	1	1	2	2	2	2	2	1	1	2	2	2	2	1	1	1	2	0	2	1	2	1	2	1	1	2	2	2
chr07_53884314	chr07	53884314	2	2	2	1	2	2	2	2	2	1	2	2	2	2	2	2	2	1	2	1	1	2	2	2	2	2	1	1	2	2	2	2	1	1	1	2	0	2	1	2	1	2	1	1	2	2	2
chr07_53884360	chr07	53884360	0	1	1	0	0	1	0	0	0	0	0	0	0	0	0	0	0	0	0	0	0	0	0	1	0	0	0	1	0	1	1	1	0	0	0	0	0	1	1	0	1	0	0	0	0	0	0
chr07_54776834	chr07	54776834	0	NA	1	0	1	0	0	0	0	0	NA	0	0	0	0	0	0	0	0	0	0	0	0	0	0	0	0	1	0	1	0	0	0	0	0	0	0	1	0	0	0	1	0	0	0	0	0
chr07_54776889	chr07	54776889	0	0	0	0	1	0	0	0	0	0	NA	0	0	0	0	0	0	0	0	0	0	0	0	0	0	0	0	0	0	0	0	0	0	0	0	0	0	0	0	0	0	0	0	0	0	0	0
chr07_54776903	chr07	54776903	1	1	0	0	1	0	0	1	2	2	NA	0	0	0	2	2	2	1	0	1	2	0	2	1	0	2	1	1	1	1	0	1	2	1	2	1	2	1	0	1	0	1	2	2	2	1	0
chr07_54776929	chr07	54776929	0	1	0	0	0	0	0	0	0	0	NA	0	1	0	0	0	0	0	0	0	0	0	0	0	0	0	0	0	0	0	0	0	0	1	0	0	0	0	0	0	1	0	0	0	0	0	0
chr07_54776948	chr07	54776948	0	1	0	0	0	0	0	0	0	0	NA	0	1	0	0	0	0	0	0	0	0	0	0	0	1	0	0	0	0	0	0	0	0	1	0	0	0	0	0	0	1	0	0	0	0	0	0
chr07_54776953	chr07	54776953	0	0	0	0	0	0	0	0	0	0	NA	0	0	1	0	0	0	0	0	0	0	0	0	0	0	0	0	0	0	0	0	0	0	0	0	0	0	0	0	0	0	0	0	0	0	1	1
chr07_54821091	chr07	54821091	0	0	0	0	0	0	0	0	0	0	0	0	0	0	0	0	0	0	0	0	0	0	0	0	0	0	0	0	0	0	0	0	0	0	0	0	0	0	0	0	0	0	0	0	0	0	0
chr07_54821094	chr07	54821094	0	1	2	1	2	1	1	1	2	2	1	1	0	0	2	2	2	0	1	1	1	1	2	2	2	2	0	1	1	1	1	1	2	1	1	1	2	2	2	1	1	1	1	1	1	1	1
chr07_54821157	chr07	54821157	0	0	0	0	0	0	0	0	0	0	0	0	1	1	0	0	0	0	1	0	0	0	0	0	0	0	0	0	1	0	0	0	0	0	0	0	0	0	0	0	1	0	0	0	0	1	1
chr07_54821162	chr07	54821162	1	2	2	1	2	2	2	2	2	2	1	2	2	2	2	2	2	0	2	1	1	2	2	2	2	2	0	1	2	2	1	1	2	2	2	1	2	2	2	1	2	1	1	1	2	2	2
chr07_55794146	chr07	55794146	1	2	1	1	1	1	1	1	2	1	1	1	1	1	0	1	1	0	1	0	1	1	2	1	1	2	1	1	1	1	1	1	1	1	1	1	1	2	1	0	1	1	1	1	1	1	1
chr07_55794150	chr07	55794150	2	2	2	1	2	1	1	2	2	2	2	2	2	1	1	2	2	1	2	2	2	2	2	2	2	2	1	1	2	2	1	2	2	2	2	2	2	2	2	1	1	1	2	2	2	2	2
chr07_55794160	chr07	55794160	1	1	1	0	0	0	0	0	0	0	1	0	0	0	0	1	1	0	0	1	1	1	0	1	0	0	1	0	0	1	0	1	0	1	1	1	0	0	0	1	0	0	1	1	1	1	1
chr07_55794178	chr07	55794178	1	0	1	0	0	0	0	0	0	0	1	0	0	0	0	1	1	0	0	1	1	1	0	1	0	0	1	0	0	1	0	1	0	1	1	1	0	0	0	1	0	0	1	1	1	1	1
chr07_55794184	chr07	55794184	0	0	0	0	0	0	0	0	0	1	1	0	0	0	1	0	0	0	0	1	0	0	0	0	1	0	0	0	0	0	0	0	0	0	0	0	1	0	0	0	0	0	0	0	0	0	0
chr07_55794186	chr07	55794186	0	0	0	0	0	0	0	0	0	0	0	0	0	0	0	0	0	0	0	0	0	0	0	0	0	0	0	0	0	0	0	0	0	0	0	0	0	0	0	0	0	0	0	0	0	0	0
chr07_55794197	chr07	55794197	1	2	1	1	2	1	1	1	2	1	1	1	1	1	0	1	1	0	1	0	1	1	2	1	1	2	1	1	1	1	1	1	1	1	1	1	1	2	1	0	1	1	1	1	1	1	1
chr07_55794212	chr07	55794212	0	0	0	0	0	0	0	0	0	0	0	0	1	0	0	0	0	0	1	0	0	0	0	0	0	0	0	0	1	0	0	0	0	0	0	0	0	0	0	0	0	0	0	0	0	0	0
chr07_56754115	chr07	56754115	1	1	1	2	1	1	1	2	2	1	0	2	1	1	0	1	1	2	2	2	0	1	0	1	1	2	1	2	1	1	2	1	2	1	1	1	2	2	1	0	1	1	2	2	1	0	1
chr07_56754156	chr07	56754156	1	0	0	0	0	1	1	0	0	0	1	0	0	1	2	0	0	0	0	0	1	1	1	0	0	0	1	0	0	0	0	1	0	0	1	1	0	0	0	0	1	0	0	0	1	0	0
chr07_56754161	chr07	56754161	0	0	0	0	0	0	0	0	0	0	0	0	0	0	0	0	0	0	0	0	0	0	0	0	0	0	0	0	0	1	0	0	0	0	0	0	0	0	0	0	0	0	0	0	0	1	0
chr07_56754163	chr07	56754163	1	2	1	2	1	1	1	2	2	2	0	2	1	1	0	1	1	2	2	2	0	1	0	1	1	2	1	2	1	1	2	1	2	1	1	1	2	2	2	0	1	1	2	2	1	1	1
chr07_56754170	chr07	56754170	0	0	0	0	0	0	0	0	0	0	0	0	0	0	0	1	0	0	0	0	0	0	0	0	0	0	0	0	0	0	0	0	0	0	0	0	0	0	0	0	0	0	0	0	0	0	1
chr07_56754172	chr07	56754172	2	2	1	2	2	2	2	2	2	2	2	2	1	2	2	2	1	2	2	2	1	2	2	1	2	2	2	2	1	2	2	2	2	1	2	2	2	2	2	0	2	1	2	2	2	2	2
chr07_56754195	chr07	56754195	2	2	1	2	2	2	2	2	2	2	2	2	1	2	2	1	1	2	2	2	1	2	2	1	2	2	2	2	1	2	2	2	2	1	2	2	2	2	2	0	2	1	2	2	2	2	1
chr07_56754196	chr07	56754196	0	1	0	0	0	0	0	0	0	1	0	0	0	0	0	0	0	0	0	0	0	0	0	0	0	0	0	0	0	0	0	0	0	0	0	0	0	0	1	0	0	0	0	0	0	1	0
chr07_57627056	chr07	57627056	2	2	1	2	1	2	2	2	2	2	1	2	1	2	2	2	1	2	1	2	2	2	1	1	2	2	1	2	2	1	2	1	2	2	1	2	2	2	2	1	2	2	2	2	1	2	2
chr07_57627062	chr07	57627062	1	1	1	2	1	1	1	2	2	1	1	1	1	1	0	1	1	2	1	1	0	1	0	1	1	1	1	2	0	1	2	1	2	1	1	0	2	2	1	0	1	1	2	2	1	0	1
chr07_57627083	chr07	57627083	1	1	1	2	1	1	1	2	2	1	1	1	1	1	0	1	1	2	1	1	0	1	0	1	1	1	1	2	1	1	2	1	2	1	1	0	2	2	1	0	1	1	2	2	1	0	1
chr07_57627101	chr07	57627101	2	2	1	2	1	2	2	2	2	2	1	1	1	2	2	2	1	2	1	2	2	2	1	1	2	2	1	2	2	1	2	1	2	2	1	2	2	2	2	1	2	2	2	2	1	2	2
chr07_57627104	chr07	57627104	0	0	0	0	0	0	0	0	0	0	0	0	1	0	0	0	0	0	1	0	0	0	0	0	0	0	0	0	0	0	0	0	0	0	1	0	0	0	0	0	0	0	0	0	0	0	0
chr07_57627132	chr07	57627132	2	2	1	2	1	2	2	2	2	2	1	2	1	2	2	2	1	2	1	2	2	2	1	1	2	2	1	2	2	1	2	1	2	2	1	2	2	2	2	1	2	2	2	2	1	2	2
chr07_57627133	chr07	57627133	1	1	0	0	0	1	1	0	0	1	0	0	0	1	2	1	0	0	0	1	2	1	1	0	1	1	0	0	1	0	0	0	0	1	0	2	0	0	1	1	1	1	0	0	0	2	1
chr07_57627134	chr07	57627134	2	2	1	2	1	2	2	2	2	2	1	2	1	2	2	2	1	2	1	2	2	2	1	1	2	2	1	2	2	1	2	1	2	2	1	2	2	2	2	1	2	2	2	2	1	2	2
chr07_57627144	chr07	57627144	0	0	0	0	0	0	0	0	0	0	0	1	0	0	0	0	0	0	0	0	0	0	0	0	0	0	0	0	0	0	0	0	0	0	0	0	0	0	0	0	0	0	0	0	0	0	0
chr08_646159	chr08	646159	0	0	1	0	0	0	0	0	2	0	0	0	0	0	0	0	0	0	1	0	0	0	0	0	0	0	0	0	0	0	0	0	0	0	0	0	0	0	0	0	0	0	0	0	0	1	0
chr08_646181	chr08	646181	0	0	0	1	0	0	0	0	0	0	1	0	0	0	0	0	0	1	0	0	0	0	0	1	0	0	2	0	0	0	0	0	0	0	1	0	0	0	0	0	0	1	0	0	0	0	0
chr08_646186	chr08	646186	1	1	1	1	1	0	1	0	0	0	0	1	2	2	0	1	0	0	1	1	1	1	1	0	2	0	0	1	2	0	1	0	2	1	0	0	1	2	1	0	1	0	0	0	0	1	2
chr08_646196	chr08	646196	0	1	1	0	1	0	0	0	2	0	0	0	0	0	0	1	0	1	1	0	0	0	1	0	0	1	0	1	0	0	2	1	0	0	0	0	0	0	1	0	0	0	0	0	1	1	0
chr08_646221	chr08	646221	0	0	0	0	0	0	0	0	0	0	0	0	0	0	0	0	0	0	0	1	0	0	0	0	0	0	0	0	1	0	0	0	0	0	0	0	0	0	0	0	0	0	0	0	0	0	0
chr08_646233	chr08	646233	1	2	2	2	2	1	2	0	2	0	1	1	2	2	0	2	0	2	2	1	1	1	2	1	2	1	2	2	2	0	2	1	2	1	1	0	1	2	2	0	1	1	0	0	1	2	2
chr08_646243	chr08	646243	1	0	0	0	0	0	0	0	0	0	0	0	0	0	0	0	0	0	0	0	1	0	0	0	0	0	0	0	0	0	0	0	0	0	0	0	0	0	0	0	0	0	0	0	0	0	0
chr08_1613723	chr08	1613723	1	2	2	0	2	0	1	0	2	0	0	1	1	2	0	0	0	0	1	1	1	0	0	0	1	1	0	2	0	0	1	0	2	0	1	0	1	2	2	0	0	0	0	0	1	1	2
chr08_1613738	chr08	1613738	1	2	2	0	2	1	2	1	2	0	0	1	2	2	0	0	0	0	1	1	1	0	0	0	1	1	0	2	0	0	1	1	2	0	2	0	1	2	2	0	0	0	0	0	1	1	2
chr08_1613753	chr08	1613753	0	2	0	0	2	1	1	1	0	0	0	0	0	0	0	0	0	0	0	0	0	0	0	0	0	1	0	1	0	0	1	1	1	0	2	0	1	0	2	0	0	0	0	0	1	0	0
chr08_1613754	chr08	1613754	0	0	0	0	0	1	1	1	0	0	0	0	0	0	0	0	0	0	0	0	0	0	0	0	0	0	0	0	0	0	0	1	0	0	1	0	0	0	0	0	0	0	0	0	0	0	0
chr08_1613789	chr08	1613789	0	0	0	0	0	0	0	0	0	0	1	0	0	0	0	0	1	0	0	0	0	0	0	0	0	0	0	0	0	0	0	0	0	0	0	0	0	0	0	0	0	0	0	0	0	1	0
chr08_1613808	chr08	1613808	0	0	0	0	0	1	1	1	0	0	0	0	0	0	0	0	0	0	0	0	0	0	0	0	0	0	0	0	0	0	0	1	0	0	1	0	0	0	0	0	0	0	0	0	0	0	0
chr08_1613813	chr08	1613813	0	0	1	0	0	0	1	1	2	0	0	1	0	0	0	1	0	0	1	0	0	0	0	0	1	0	0	1	0	0	1	0	1	0	0	0	0	2	0	0	0	0	0	0	0	1	1
chr08_1613816	chr08	1613816	0	0	2	0	0	0	1	1	2	0	1	2	0	0	0	1	1	0	1	1	0	0	0	0	1	0	0	1	1	0	1	0	1	0	0	0	0	2	0	0	0	0	0	0	0	2	2
chr08_1613819	chr08	1613819	0	0	2	0	0	0	1	1	2	0	0	2	0	0	0	1	0	0	1	1	0	0	0	0	1	0	0	1	1	0	1	0	1	0	0	0	0	2	0	0	0	0	0	0	0	2	2
chr08_1613822	chr08	1613822	0	0	2	0	0	0	1	1	2	0	0	2	0	0	0	1	0	0	1	1	0	0	0	0	1	0	0	1	1	0	1	0	1	0	0	0	0	2	0	0	0	0	0	0	0	1	1
chr08_1613834	chr08	1613834	0	0	0	0	0	1	1	1	0	0	0	0	1	0	0	0	0	0	0	0	0	0	0	0	0	0	0	0	0	0	0	1	0	0	1	0	0	0	0	0	0	0	0	0	0	0	0
chr08_2657897	chr08	2657897	1	1	0	1	0	0	0	0	2	0	0	0	1	2	0	0	0	0	2	0	1	0	0	0	0	1	0	0	0	0	0	0	0	1	0	0	0	0	0	0	0	0	0	0	0	1	2
chr08_2657918	chr08	2657918	0	0	0	0	1	0	0	2	NA	0	0	2	0	NA	0	0	0	0	NA	0	0	0	0	0	0	0	0	0	0	0	NA	0	0	0	0	0	0	0	0	0	0	0	0	0	0	NA	NA
chr08_2657943	chr08	2657943	1	1	1	1	0	0	0	1	2	0	0	1	1	2	0	1	0	0	2	0	1	0	0	0	0	1	0	0	1	0	1	0	0	1	0	0	0	0	0	0	0	0	0	0	0	1	2
chr08_2657949	chr08	2657949	1	1	1	1	0	0	0	1	2	0	0	1	1	2	0	1	0	0	2	0	1	0	0	0	0	1	0	0	0	0	1	0	0	1	0	0	0	0	0	0	0	0	0	0	0	1	2
chr08_2657956	chr08	2657956	0	0	0	0	0	0	0	0	0	0	0	0	0	0	0	0	0	0	0	0	0	0	0	0	0	0	0	0	0	0	0	0	0	0	0	0	0	0	0	0	0	0	0	0	0	0	0
chr08_3534686	chr08	3534686	NA	1	1	0	1	0	1	0	1	NA	NA	0	2	0	0	NA	0	1	1	0	0	1	1	0	2	1	1	1	1	0	1	1	1	0	1	0	1	1	0	0	1	1	0	0	0	1	1
chr08_3534707	chr08	3534707	NA	1	1	0	1	0	1	0	1	NA	NA	0	2	0	0	NA	0	1	1	0	0	1	1	0	2	1	1	1	NA	0	1	1	1	0	1	0	1	1	0	0	1	1	0	0	0	1	1
chr08_3534719	chr08	3534719	NA	0	0	0	0	0	0	0	0	NA	NA	0	0	0	0	NA	0	0	0	0	0	0	0	0	0	0	0	0	0	0	0	0	0	0	0	0	0	0	0	0	0	0	0	0	0	0	0
chr08_3534727	chr08	3534727	NA	2	2	2	2	1	1	2	2	NA	NA	2	2	2	0	NA	0	1	2	1	1	1	2	1	2	2	2	1	2	1	1	2	1	1	1	0	1	2	1	0	1	1	0	1	1	2	2
chr08_4842415	chr08	4842415	0	0	0	0	0	0	0	0	0	0	0	0	1	0	0	0	0	0	0	0	0	0	0	0	0	0	0	0	1	0	0	0	0	0	0	0	0	0	0	0	0	0	0	0	0	0	0
chr08_4842416	chr08	4842416	1	0	0	0	1	0	0	2	1	0	0	2	0	1	0	0	0	0	1	0	1	0	0	0	1	1	0	0	0	0	0	0	0	0	0	0	0	0	0	0	0	0	0	0	0	0	2
chr08_4842437	chr08	4842437	1	0	1	0	1	0	0	2	1	0	0	2	0	1	0	1	0	0	1	1	1	0	0	0	1	1	0	0	0	0	0	0	0	0	0	0	0	0	0	0	0	0	0	0	0	0	2
chr08_4842438	chr08	4842438	1	0	1	0	1	0	0	2	1	0	0	2	1	1	0	1	0	0	1	1	1	0	0	0	1	1	0	0	1	0	0	0	0	0	0	0	0	1	0	0	0	1	0	0	0	0	2
chr08_4842510	chr08	4842510	1	0	1	0	1	0	0	2	1	0	0	2	1	1	0	1	0	0	1	1	1	0	0	0	1	1	0	0	1	0	0	0	0	0	0	0	0	1	0	0	0	1	0	0	0	0	2
chr08_5873798	chr08	5873798	0	1	0	0	0	0	0	0	0	0	0	0	0	0	0	0	0	0	1	0	0	1	0	0	0	0	0	0	0	0	0	0	0	1	0	0	0	0	0	0	1	0	0	0	0	2	0
chr08_5873841	chr08	5873841	0	0	0	1	1	0	0	0	1	0	0	0	0	1	0	0	0	0	1	0	0	0	0	0	1	1	0	0	0	0	0	0	0	0	0	0	0	0	0	0	0	0	0	0	0	0	2
chr08_5873847	chr08	5873847	0	0	0	1	1	0	0	1	1	0	0	1	0	1	0	1	0	0	1	0	0	0	0	0	1	1	0	0	0	0	0	0	0	0	0	0	0	0	0	0	0	0	0	0	0	0	2
chr08_5873852	chr08	5873852	0	0	1	1	0	0	0	0	0	0	0	0	0	1	0	1	0	1	0	0	0	0	1	1	0	1	1	1	0	0	1	1	0	1	1	0	0	0	1	1	0	2	0	0	0	0	0
chr08_5873879	chr08	5873879	0	0	1	1	0	1	1	0	0	0	0	0	0	1	0	1	0	1	0	0	0	0	1	1	0	1	1	1	0	0	1	1	0	1	2	0	0	0	1	1	0	2	0	0	0	0	0
chr08_5873898	chr08	5873898	0	0	0	0	0	0	0	0	0	0	0	0	0	0	0	0	0	0	0	0	0	0	0	0	0	0	0	0	0	0	0	0	0	0	0	0	0	0	0	0	0	0	0	0	0	0	0
chr08_6856006	chr08	6856006	0	0	1	0	0	0	0	0	0	0	0	0	0	0	0	0	1	0	0	0	0	0	0	1	0	0	0	0	0	1	1	1	0	0	0	0	0	0	1	2	0	1	0	0	0	0	0
chr08_6856014	chr08	6856014	0	0	0	1	1	0	0	0	1	0	0	0	0	0	0	0	0	0	1	1	0	0	0	0	0	0	0	0	0	0	0	0	0	0	0	0	0	0	0	0	0	0	0	0	0	0	1
chr08_6856021	chr08	6856021	0	0	1	0	0	0	0	0	0	0	0	0	0	0	0	0	1	0	0	0	0	0	0	1	0	0	0	0	0	1	1	1	0	0	0	0	0	0	1	2	0	1	0	0	0	0	0
chr08_6856026	chr08	6856026	0	0	0	0	0	0	0	0	0	0	0	0	0	0	0	0	0	0	0	0	0	0	0	0	1	0	0	0	0	0	0	0	0	0	0	0	0	1	0	0	0	0	0	0	0	0	1
chr08_6856035	chr08	6856035	2	2	2	2	2	1	2	1	2	0	1	1	1	2	0	2	1	2	2	1	1	1	2	2	2	2	2	2	1	2	2	2	0	2	2	0	1	2	1	2	1	2	0	0	0	2	2
chr08_6856079	chr08	6856079	0	0	1	1	1	0	0	0	1	0	0	0	0	0	0	1	0	0	1	1	0	0	0	0	0	0	0	0	0	0	0	0	0	0	0	0	0	0	0	0	0	0	0	0	0	0	1
chr08_39129985	chr08	39129985	0	1	1	0	2	0	0	1	0	0	1	1	1	1	0	1	0	0	2	2	0	1	0	0	1	1	0	0	0	0	0	0	0	0	1	0	0	0	0	0	1	0	0	0	0	1	1
chr08_39129992	chr08	39129992	1	1	2	0	2	0	0	2	2	0	1	2	2	1	0	2	0	0	2	2	1	1	1	0	1	2	0	1	0	0	0	0	0	2	2	0	1	1	0	0	1	0	0	0	0	2	1
chr08_39129999	chr08	39129999	1	0	1	0	0	0	0	1	2	0	0	1	1	0	0	1	0	0	0	0	1	0	1	0	0	0	0	1	0	0	0	0	0	2	1	0	1	0	0	0	0	0	0	0	0	1	0
chr08_39130014	chr08	39130014	0	0	0	0	0	0	0	0	0	0	0	0	0	0	0	0	0	0	0	0	0	0	0	0	0	1	0	0	0	0	0	0	0	0	0	0	0	1	0	0	0	0	0	0	0	0	0
chr08_39130028	chr08	39130028	0	2	2	2	2	1	2	2	1	0	1	2	2	2	0	2	0	2	2	2	0	1	2	2	1	2	2	2	0	0	1	1	0	1	2	0	1	2	0	1	1	1	1	1	0	2	2
chr08_39130040	chr08	39130040	0	0	1	0	1	0	0	1	0	0	1	1	0	0	0	0	0	0	1	2	0	0	0	0	1	1	0	0	0	0	0	0	0	0	1	0	0	0	0	0	0	0	0	0	0	0	1
chr08_39130061	chr08	39130061	0	0	1	0	1	0	0	0	0	0	1	0	0	0	0	0	0	0	1	0	0	0	0	0	1	1	0	0	0	0	0	0	0	0	1	0	0	0	0	0	0	0	0	0	0	0	1
chr08_39130063	chr08	39130063	0	1	0	0	1	0	0	0	0	0	0	0	1	1	0	0	0	0	1	0	0	1	0	0	0	0	0	0	0	0	0	0	0	0	0	0	0	0	0	0	1	0	0	0	0	1	0
chr08_40103940	chr08	40103940	0	1	1	0	2	0	0	1	0	0	1	1	2	1	0	0	0	0	2	2	0	1	0	0	1	1	1	0	0	0	0	0	0	0	1	0	0	0	0	0	1	0	0	0	0	1	1
chr08_40103963	chr08	40103963	0	0	0	0	0	0	0	0	1	0	0	0	0	0	0	1	0	0	0	0	0	0	1	0	0	0	0	0	0	0	0	0	0	0	1	0	0	0	0	0	0	0	0	0	0	0	0
chr08_40103980	chr08	40103980	0	1	1	0	0	0	0	0	0	0	0	0	0	0	0	0	0	0	0	0	0	0	0	0	0	1	0	0	0	0	0	0	0	0	0	0	0	0	0	0	0	0	0	0	0	0	0
chr08_40104004	chr08	40104004	0	1	0	0	1	0	0	0	0	0	0	0	1	1	0	0	0	0	1	0	0	1	0	0	0	0	0	0	0	0	0	0	0	0	1	0	0	0	0	0	1	0	0	0	0	1	0
chr08_40104021	chr08	40104021	0	0	0	0	0	0	0	0	1	0	0	0	0	0	0	1	0	0	0	0	0	0	1	0	0	0	0	0	0	0	0	0	0	0	1	0	0	0	0	0	0	0	0	0	0	0	0
chr08_40104061	chr08	40104061	0	2	2	0	2	0	0	1	0	0	1	1	2	1	0	1	0	0	2	2	0	1	0	0	1	2	1	0	0	0	0	0	0	0	2	0	0	1	0	0	1	1	0	1	0	1	1
chr08_40104062	chr08	40104062	1	0	0	0	0	0	0	1	1	0	0	1	0	0	0	1	1	0	0	0	1	0	1	0	1	0	0	1	0	1	1	1	0	2	1	0	1	0	1	1	0	1	0	0	0	1	0
chr08_41079718	chr08	41079718	0	0	0	0	0	0	0	0	0	0	0	0	0	0	0	0	0	0	0	NA	0	0	NA	0	0	0	0	0	0	0	NA	0	0	0	0	0	0	0	0	0	0	0	0	0	0	0	0
chr08_41079723	chr08	41079723	0	0	0	0	0	0	0	0	0	0	0	0	0	0	0	0	0	0	0	NA	0	0	NA	0	0	0	0	0	0	0	NA	0	0	0	0	0	0	0	0	0	0	0	0	0	0	0	0
chr08_41079733	chr08	41079733	1	2	2	1	2	0	1	2	2	1	1	2	2	2	1	2	1	2	2	NA	1	1	NA	1	2	2	2	1	1	1	NA	2	0	1	2	1	0	2	1	1	1	2	2	2	1	2	2
chr08_41079766	chr08	41079766	1	2	2	1	2	0	1	2	2	1	1	2	2	2	1	2	1	2	2	NA	1	1	NA	1	2	2	2	1	1	1	NA	2	0	1	2	1	0	2	1	1	1	2	2	2	1	2	2
chr08_41079782	chr08	41079782	0	0	0	0	0	0	0	0	0	0	0	0	0	0	0	0	0	0	0	NA	0	0	NA	0	0	0	0	0	0	0	NA	0	0	0	0	0	0	0	0	0	0	0	0	0	0	0	0
chr08_41079787	chr08	41079787	0	0	0	0	0	0	0	0	0	0	0	0	0	0	0	0	0	0	0	NA	0	0	NA	0	0	0	0	0	0	0	NA	0	0	0	0	0	0	0	0	0	0	0	0	0	0	0	0
chr08_41079788	chr08	41079788	0	0	0	0	0	0	0	0	0	0	0	0	0	0	0	0	0	0	0	NA	0	0	NA	0	0	0	0	0	0	0	NA	0	0	0	0	0	0	0	0	0	0	0	0	0	0	0	0
chr08_41079789	chr08	41079789	0	0	0	0	0	0	0	0	0	0	0	0	0	0	0	0	0	0	0	NA	0	0	NA	0	0	0	0	0	0	0	NA	0	0	0	0	0	0	0	0	0	0	0	0	0	0	0	0
chr08_41079790	chr08	41079790	0	0	0	0	0	0	0	0	0	1	NA	0	0	0	0	0	0	0	0	NA	0	0	NA	0	0	0	0	0	0	0	NA	0	NA	0	0	0	0	0	0	0	0	0	0	NA	0	0	0
chr08_41079791	chr08	41079791	1	2	1	1	2	0	1	1	2	1	1	1	2	2	0	1	1	1	1	NA	1	1	NA	1	1	1	2	1	1	1	NA	1	0	1	2	1	0	0	1	0	1	1	1	1	0	1	1
chr08_41079792	chr08	41079792	1	2	1	1	2	0	1	0	2	1	1	0	2	2	0	0	1	1	1	NA	1	1	NA	1	1	1	2	1	1	0	NA	1	0	1	2	1	0	0	1	0	1	1	1	1	1	1	1
chr08_41079793	chr08	41079793	0	0	0	0	0	0	0	0	0	0	0	0	0	0	0	0	0	0	0	NA	0	0	NA	0	0	0	0	0	0	0	NA	0	0	0	0	0	0	0	0	0	0	0	0	0	0	0	0
chr08_41079794	chr08	41079794	0	0	0	0	0	0	0	0	0	0	0	0	0	0	0	0	0	0	0	NA	0	0	NA	0	0	0	0	0	0	0	NA	0	0	0	0	0	0	0	0	0	0	0	0	0	0	0	0
chr08_41079803	chr08	41079803	1	2	2	1	2	0	1	2	2	1	1	2	2	2	1	2	1	2	2	NA	1	1	NA	1	2	2	2	1	1	1	NA	2	0	1	2	1	0	2	1	1	1	2	2	2	1	2	2
chr08_41976178	chr08	41976178	0	1	1	1	1	0	0	0	0	0	2	0	1	1	1	0	0	1	1	2	0	0	0	1	1	0	1	1	0	0	0	1	0	0	1	0	0	0	0	0	1	1	1	1	0	0	1
chr08_41976189	chr08	41976189	1	2	1	1	2	0	0	1	2	0	2	1	2	1	1	2	0	1	2	2	0	1	1	1	1	1	2	1	0	0	0	1	0	0	2	0	0	1	0	0	1	1	1	1	0	1	2
chr08_41976233	chr08	41976233	1	2	1	1	2	0	0	1	2	0	2	1	2	2	1	2	0	1	2	2	0	1	1	1	1	1	2	1	1	0	0	1	0	0	2	0	0	1	0	0	1	1	1	1	0	1	2
chr08_41976249	chr08	41976249	0	0	0	0	0	0	0	0	1	0	0	0	0	1	0	0	0	0	0	0	0	0	0	0	0	0	1	0	0	0	0	0	0	0	0	0	0	0	0	0	0	0	0	0	0	0	1
chr08_42827951	chr08	42827951	0	0	0	0	0	0	0	0	0	0	0	0	0	0	0	0	0	0	0	0	0	0	0	0	0	0	0	0	0	0	0	0	0	0	0	0	0	0	0	0	0	0	0	0	0	0	0
chr08_42827985	chr08	42827985	0	0	0	0	0	0	0	0	1	0	0	0	0	0	1	1	0	0	0	0	0	0	1	0	0	0	0	0	0	0	0	0	0	0	1	0	0	0	0	0	1	0	1	1	0	0	0
chr08_42828003	chr08	42828003	0	0	0	0	0	0	0	0	0	0	0	0	0	0	0	0	0	0	0	0	0	0	0	0	0	0	0	0	0	0	0	0	0	0	0	0	0	0	0	0	0	0	0	0	0	0	0
chr08_42828028	chr08	42828028	0	1	0	0	1	0	0	0	0	0	0	0	1	1	0	0	0	0	1	0	0	0	0	0	0	0	0	0	0	0	0	0	0	0	0	0	0	0	0	0	0	0	0	0	0	0	1
chr08_42828060	chr08	42828060	1	0	0	1	0	0	0	0	0	0	0	0	0	0	0	0	0	1	0	0	0	1	0	1	0	0	1	1	0	0	0	1	0	0	0	0	0	0	0	0	0	1	0	0	0	0	0
chr08_42828075	chr08	42828075	1	0	0	1	0	0	0	0	0	0	0	0	0	0	0	0	0	1	0	0	0	1	0	1	0	0	1	1	0	0	0	1	0	0	0	0	0	0	0	0	0	1	0	0	0	0	0
chr08_43701518	chr08	43701518	0	1	1	0	1	0	0	0	0	0	0	0	0	1	0	0	0	0	1	1	0	0	0	0	0	0	0	0	0	0	0	0	0	0	0	0	0	0	0	0	0	0	0	0	0	0	0
chr08_43701603	chr08	43701603	0	1	1	1	1	0	0	1	2	0	0	1	0	2	1	2	0	0	1	1	0	0	1	0	0	0	1	0	1	0	0	0	0	0	0	0	0	1	0	0	1	0	1	1	0	0	1
chr08_43701607	chr08	43701607	1	1	0	1	1	0	0	0	0	0	1	0	1	0	0	0	0	1	1	0	0	1	0	1	1	1	1	1	0	0	0	1	0	1	0	0	0	0	0	1	0	1	0	0	0	1	1
chr08_43701612	chr08	43701612	0	1	1	1	1	0	0	0	2	0	0	0	0	2	1	1	0	0	1	1	0	0	1	0	0	0	1	0	1	0	0	0	0	0	0	0	0	0	0	0	1	0	1	1	0	0	1
chr08_43701615	chr08	43701615	0	0	0	0	0	0	0	0	1	0	0	0	0	0	1	1	0	0	0	0	0	0	1	0	0	0	0	0	0	0	0	0	0	0	0	0	0	0	0	0	0	0	1	1	0	0	0
chr08_43701624	chr08	43701624	1	2	1	2	2	0	0	1	2	1	2	1	1	2	1	2	0	1	2	2	0	1	1	2	1	1	1	1	1	0	0	1	0	1	0	0	0	1	1	1	1	1	1	1	0	1	2
chr08_43701625	chr08	43701625	0	1	1	0	1	0	0	0	0	0	0	0	0	1	0	0	0	0	1	0	0	0	0	0	0	0	0	0	0	0	0	0	0	0	0	0	0	0	0	0	0	0	0	0	0	0	0
chr08_44454407	chr08	44454407	0	2	2	1	2	0	1	2	2	0	2	2	0	1	1	1	1	0	2	1	0	0	1	0	1	2	1	0	1	0	0	0	0	0	0	1	0	2	0	1	2	1	2	2	0	0	1
chr08_44454429	chr08	44454429	0	1	0	0	1	0	1	0	0	0	0	0	0	0	0	0	0	0	1	0	0	0	0	0	0	0	0	0	0	0	0	0	0	0	0	0	0	2	0	0	0	0	0	0	0	0	0
chr08_44454462	chr08	44454462	0	0	0	0	0	0	0	0	0	0	0	0	0	0	0	0	0	0	0	0	0	0	0	0	0	0	0	0	0	0	0	0	0	0	0	0	0	0	0	0	0	0	0	0	0	0	0
chr08_44454467	chr08	44454467	0	1	1	0	1	0	0	1	0	0	1	2	0	0	1	0	1	0	1	0	0	0	1	0	1	2	0	0	0	0	0	0	0	0	0	1	0	0	0	1	2	1	2	2	0	0	0
chr08_44454469	chr08	44454469	0	0	1	0	0	0	0	0	0	0	0	0	0	0	0	0	0	0	0	1	0	0	0	0	0	0	0	0	0	0	0	0	0	0	0	0	0	0	0	0	0	0	0	0	0	0	0
chr08_44454471	chr08	44454471	0	0	0	0	0	0	0	0	0	0	0	0	0	0	0	0	0	0	0	0	0	0	0	0	0	0	0	0	0	0	0	0	0	0	0	0	0	0	0	0	0	0	0	0	0	0	0
chr08_44454472	chr08	44454472	0	0	0	0	0	0	0	0	0	0	0	0	0	0	0	0	0	0	0	0	0	0	0	0	0	0	0	0	0	0	0	0	0	0	0	0	0	0	0	0	0	0	0	0	0	0	0
chr08_44454483	chr08	44454483	0	1	1	0	1	0	0	1	0	0	1	1	0	0	1	0	1	0	1	0	0	0	0	0	1	2	0	0	0	0	0	0	0	0	0	1	0	0	0	1	2	1	2	2	0	0	0
chr08_44454485	chr08	44454485	0	0	0	0	0	0	0	0	1	0	0	0	0	0	0	1	0	0	0	0	0	0	1	0	0	0	0	0	0	0	0	0	0	0	0	0	0	0	0	0	0	0	0	0	0	0	0
chr08_44454488	chr08	44454488	0	0	1	1	0	0	0	0	1	0	0	0	0	1	0	0	0	0	0	1	0	0	0	0	0	0	1	0	0	0	0	0	0	0	0	0	0	0	0	0	0	0	0	0	0	0	1
chr08_45259617	chr08	45259617	2	2	1	1	2	2	2	1	2	2	2	1	2	2	2	2	2	1	2	2	2	2	2	1	2	2	1	1	2	2	2	1	2	2	2	1	2	2	2	2	1	1	1	1	2	2	2
chr08_45259633	chr08	45259633	1	0	1	1	0	1	1	0	1	1	0	0	1	0	1	1	0	1	0	0	2	1	1	1	0	1	1	1	1	2	1	0	1	0	2	1	1	0	0	1	0	0	0	0	0	2	1
chr08_45259634	chr08	45259634	0	0	1	0	0	0	0	1	1	0	0	1	0	0	0	1	0	0	0	1	0	0	1	0	0	0	0	0	0	0	0	0	0	0	0	0	0	1	0	0	0	0	0	0	0	0	0
chr08_45259668	chr08	45259668	0	1	0	0	1	0	1	0	0	0	0	0	0	0	0	0	0	0	1	1	0	0	0	0	0	1	0	0	0	0	0	0	0	0	0	0	0	1	0	0	0	0	0	0	0	0	0
chr08_45259687	chr08	45259687	1	0	0	1	0	1	1	0	1	1	0	0	1	0	1	1	0	1	0	0	2	1	1	1	0	1	1	1	1	2	1	0	1	0	2	1	1	0	0	1	0	0	0	0	0	2	1
chr08_45259690	chr08	45259690	0	0	0	0	0	0	0	0	0	0	0	0	0	1	0	0	0	0	0	0	0	0	0	0	0	0	0	0	1	0	0	0	0	0	0	0	0	0	0	0	0	0	0	0	0	0	0
chr08_45259695	chr08	45259695	0	1	0	0	1	0	1	0	0	0	0	0	0	0	0	0	0	0	1	1	0	0	0	0	0	1	0	0	0	0	0	0	0	0	0	0	0	1	0	0	0	0	0	0	0	0	0
chr08_46258740	chr08	46258740	0	0	0	1	0	0	0	0	1	0	0	0	0	0	0	1	0	0	0	0	0	0	1	0	0	0	1	0	0	0	0	0	0	0	0	0	0	0	0	0	0	0	0	0	0	1	1
chr08_46258825	chr08	46258825	0	1	0	0	1	0	1	0	0	0	0	0	0	1	0	0	0	0	1	0	0	0	0	0	0	1	0	0	1	0	0	0	0	0	0	0	0	2	0	0	0	0	0	0	1	0	1
chr08_47133825	chr08	47133825	2	1	2	1	1	1	NA	NA	2	NA	NA	2	2	2	2	1	1	1	NA	2	2	2	1	1	1	1	NA	0	2	NA	NA	1	NA	1	1	NA	1	2	1	NA	NA	NA	2	NA	NA	NA	NA
chr08_47133834	chr08	47133834	0	0	1	0	0	0	NA	NA	0	NA	NA	1	0	1	1	0	0	0	NA	1	0	0	0	0	0	0	NA	0	1	NA	NA	0	NA	0	0	NA	0	0	0	NA	NA	NA	2	NA	NA	NA	NA
chr08_47133845	chr08	47133845	2	1	2	1	1	1	NA	NA	2	NA	NA	2	2	2	2	1	1	1	NA	2	2	2	1	1	1	1	NA	0	2	NA	NA	1	NA	1	1	NA	1	2	1	NA	NA	NA	2	NA	NA	NA	NA
chr08_47133848	chr08	47133848	0	0	0	0	0	0	NA	NA	0	NA	NA	0	0	0	0	0	0	0	NA	0	0	0	0	0	0	0	NA	0	0	NA	NA	0	NA	0	0	NA	0	0	0	NA	NA	NA	0	NA	NA	NA	NA
chr08_47133863	chr08	47133863	0	0	0	0	0	0	NA	NA	0	NA	NA	0	0	0	0	0	0	0	NA	0	0	0	0	0	0	0	NA	0	0	NA	NA	0	NA	0	0	NA	0	0	0	NA	NA	NA	0	NA	NA	NA	NA
chr08_47133868	chr08	47133868	0	0	1	0	0	0	NA	NA	0	NA	NA	1	0	0	0	0	0	0	NA	1	0	0	0	0	0	0	NA	0	0	NA	NA	0	NA	0	0	NA	0	0	0	NA	NA	NA	0	NA	NA	NA	NA
chr08_47133869	chr08	47133869	0	0	1	0	0	0	NA	NA	0	NA	NA	0	0	1	1	0	0	0	NA	1	0	0	0	0	0	0	NA	0	1	NA	NA	0	NA	0	0	NA	0	0	0	NA	NA	NA	1	NA	NA	NA	NA
chr08_47133877	chr08	47133877	2	2	2	1	2	1	NA	NA	2	NA	NA	2	2	2	2	2	1	1	NA	2	2	2	1	1	2	2	NA	0	2	NA	NA	1	NA	1	1	NA	1	2	2	NA	NA	NA	2	NA	NA	NA	NA
chr08_47133882	chr08	47133882	0	0	1	0	0	0	NA	NA	0	NA	NA	1	0	0	0	0	0	0	NA	1	0	0	0	0	0	0	NA	0	0	NA	NA	0	NA	0	0	NA	0	0	0	NA	NA	NA	0	NA	NA	NA	NA
chr08_47133885	chr08	47133885	0	0	0	0	0	0	NA	NA	0	NA	NA	0	0	0	1	0	0	0	NA	0	0	0	0	0	0	0	NA	0	0	NA	NA	0	NA	0	0	NA	0	0	0	NA	NA	NA	1	NA	NA	NA	NA
chr08_47133897	chr08	47133897	1	0	0	0	0	0	NA	NA	1	NA	NA	0	1	1	0	1	1	0	NA	1	1	0	1	0	0	0	NA	0	0	NA	NA	0	NA	1	1	NA	0	0	0	NA	NA	NA	0	NA	NA	NA	NA
chr08_47133901	chr08	47133901	0	0	0	0	0	0	NA	NA	0	NA	NA	0	0	0	0	0	0	0	NA	0	0	0	0	0	0	0	NA	0	0	NA	NA	0	NA	0	0	NA	0	0	0	NA	NA	NA	0	NA	NA	NA	NA
chr08_47133903	chr08	47133903	0	0	1	0	0	0	NA	NA	0	NA	NA	1	0	1	1	0	0	0	NA	1	0	0	0	0	0	0	NA	0	1	NA	NA	0	NA	0	0	NA	0	0	0	NA	NA	NA	2	NA	NA	NA	NA
chr08_47133911	chr08	47133911	2	2	1	1	2	1	NA	NA	2	NA	NA	1	2	2	2	1	1	1	NA	1	2	2	1	1	2	2	NA	0	2	NA	NA	1	NA	1	1	NA	1	2	2	NA	NA	NA	2	NA	NA	NA	NA
chr08_47133926	chr08	47133926	0	0	0	0	0	0	NA	NA	0	NA	NA	0	0	0	0	0	0	0	NA	0	0	0	0	0	0	0	NA	0	0	NA	NA	0	NA	0	0	NA	0	0	0	NA	NA	NA	0	NA	NA	NA	NA
chr08_48053551	chr08	48053551	0	0	1	0	0	0	0	0	0	0	0	0	0	0	1	0	1	0	0	1	0	0	0	0	0	0	0	0	0	0	0	0	0	0	1	0	0	0	0	1	0	1	0	0	0	0	0
chr08_48053554	chr08	48053554	1	1	1	0	1	0	0	1	1	0	1	1	1	2	1	1	2	1	1	2	0	0	1	0	1	2	0	0	1	1	2	0	0	0	1	1	0	2	0	1	1	1	2	2	1	0	1
chr08_48053556	chr08	48053556	1	0	0	0	0	1	0	0	0	2	0	0	0	0	0	0	0	0	0	0	1	1	0	1	1	0	0	0	1	1	0	1	1	0	0	1	1	0	1	1	0	0	0	0	1	1	0
chr08_48053565	chr08	48053565	0	1	0	0	1	0	0	0	0	0	0	0	0	0	0	0	0	0	1	0	0	0	0	0	0	1	0	0	0	0	0	0	0	0	0	0	0	1	0	0	0	0	0	0	0	0	0
chr08_48053569	chr08	48053569	0	0	0	0	0	0	0	1	1	0	1	1	1	2	0	1	1	1	0	0	0	0	1	0	0	0	0	0	0	0	2	0	0	0	0	0	0	0	0	0	0	0	0	0	1	0	1
chr08_48053570	chr08	48053570	0	0	0	0	0	0	0	1	1	0	1	1	1	2	0	1	1	1	0	0	0	0	1	0	0	0	0	0	0	0	2	0	0	0	0	0	0	0	0	0	0	0	0	0	1	0	1
chr08_48053577	chr08	48053577	0	0	0	0	0	0	0	0	0	0	0	0	0	0	0	0	0	0	0	0	0	0	0	0	0	0	0	0	1	0	0	0	0	0	0	0	0	0	0	0	1	0	1	1	0	0	0
chr08_48053597	chr08	48053597	0	1	1	0	1	0	0	1	0	0	1	1	0	0	1	0	1	0	1	0	0	0	0	0	1	1	0	0	0	0	0	0	0	0	0	0	0	0	0	1	0	1	1	1	0	0	0
chr08_48053598	chr08	48053598	0	0	1	0	0	0	0	0	1	0	1	0	1	2	1	1	1	1	0	1	0	0	1	0	0	0	0	0	1	0	2	0	0	0	0	0	0	0	0	0	1	0	1	1	1	0	1
chr08_48053602	chr08	48053602	0	1	1	0	1	0	0	1	0	0	1	1	0	0	1	0	1	0	1	0	0	0	0	0	1	1	0	0	0	0	0	0	0	0	0	0	0	0	0	1	0	1	1	1	0	0	0
chr08_48053604	chr08	48053604	2	1	1	0	1	1	0	1	0	2	1	1	0	0	1	0	1	0	1	1	1	1	0	1	1	2	0	0	1	2	0	1	1	0	1	2	1	2	1	2	1	1	1	1	1	1	0
chr08_48053607	chr08	48053607	0	0	1	1	0	0	0	0	2	0	1	0	1	2	1	2	1	1	1	1	1	1	2	0	0	0	1	0	1	0	2	0	0	0	0	0	0	0	0	0	1	0	1	1	1	1	2
chr08_48053616	chr08	48053616	2	1	1	0	1	1	0	1	0	2	1	1	0	0	1	0	1	0	1	1	1	1	0	1	1	2	0	0	1	2	0	1	1	0	1	2	1	2	1	2	1	1	1	1	1	1	0
chr08_48053622	chr08	48053622	0	0	0	0	0	0	0	0	1	0	1	0	1	2	1	1	1	1	0	1	0	0	1	0	0	0	0	0	1	0	2	0	0	0	0	0	0	0	0	0	1	0	1	1	1	0	1
chr08_48053625	chr08	48053625	2	1	1	0	1	1	0	1	0	2	1	1	0	0	1	0	1	0	1	1	1	1	0	1	1	2	0	0	1	2	0	1	1	0	0	2	1	2	1	1	0	1	1	1	1	1	0
chr08_48053629	chr08	48053629	0	0	1	0	0	0	0	0	1	0	1	0	1	2	1	1	1	1	0	1	0	0	1	0	0	0	0	0	1	0	2	0	0	0	0	0	0	0	0	0	1	0	1	1	1	0	1
chr08_48053631	chr08	48053631	0	0	0	0	0	0	0	0	0	0	0	0	0	0	0	0	0	0	0	1	0	0	0	0	0	0	0	0	0	0	0	0	0	0	0	0	0	0	0	0	0	0	0	0	0	0	0
chr08_48875969	chr08	48875969	0	0	1	1	1	1	0	0	0	1	0	0	0	0	0	0	0	1	0	0	1	2	0	1	1	1	1	1	1	0	0	1	1	1	0	1	1	0	1	0	0	1	0	0	0	0	0
chr08_48875975	chr08	48875975	0	1	1	1	2	1	0	1	0	1	0	1	0	2	0	1	0	1	1	0	1	2	1	1	1	1	1	1	2	0	1	2	1	1	0	1	1	2	1	0	0	1	1	1	1	0	0
chr08_48875976	chr08	48875976	0	1	1	1	2	1	0	1	0	1	0	1	0	2	0	1	0	1	1	0	1	2	1	1	1	1	1	1	2	0	1	2	1	1	0	1	1	2	1	0	1	1	2	2	1	0	0
chr08_48875984	chr08	48875984	0	0	0	0	0	0	0	0	0	0	0	0	0	1	0	1	0	1	0	0	0	0	0	0	0	0	0	0	0	0	1	0	0	0	0	0	0	1	0	0	0	0	0	0	1	0	0
chr08_48876007	chr08	48876007	0	0	1	0	0	0	0	0	0	0	0	0	0	0	0	0	0	0	0	0	0	0	0	0	0	0	0	0	0	0	0	0	0	0	0	0	0	0	0	0	0	0	0	0	0	0	0
chr08_48876033	chr08	48876033	0	1	1	1	2	1	0	1	0	1	0	1	0	2	0	1	0	1	1	0	1	2	1	1	1	1	1	1	2	0	1	2	1	1	0	1	1	2	1	0	1	1	2	2	1	0	0
chr08_48876040	chr08	48876040	1	1	2	1	2	1	0	1	0	1	1	1	2	2	1	1	0	1	2	0	1	2	1	1	2	2	1	1	2	1	2	2	1	2	0	1	1	2	2	0	2	1	2	2	1	1	0
chr08_49772793	chr08	49772793	0	0	0	0	1	0	0	0	0	0	0	0	0	0	0	0	0	0	0	0	0	0	0	0	0	0	0	0	0	0	0	0	1	0	0	0	0	0	0	0	0	0	0	0	0	0	0
chr08_49772808	chr08	49772808	0	0	0	0	0	0	0	0	0	0	0	0	0	0	0	0	0	0	0	0	0	0	0	0	0	0	0	0	0	0	0	0	1	0	0	0	0	0	0	0	0	0	0	0	0	0	0
chr08_49772813	chr08	49772813	0	0	0	0	0	0	0	0	0	0	1	0	0	0	0	0	1	1	1	0	0	0	0	0	0	0	0	0	0	0	2	0	0	0	0	0	0	2	0	0	0	0	0	0	0	0	0
chr08_49772821	chr08	49772821	0	1	0	0	1	0	0	0	1	0	0	0	1	0	0	1	0	0	0	0	0	0	1	0	0	0	0	1	0	0	0	0	1	0	0	0	1	0	0	0	0	0	0	0	0	0	1
chr08_49772824	chr08	49772824	0	1	0	0	1	0	0	0	1	0	0	0	1	0	0	1	0	0	0	0	0	0	1	0	0	0	0	1	0	0	0	0	1	0	0	0	1	0	0	0	0	0	0	0	0	0	1
chr08_49772826	chr08	49772826	0	0	0	0	0	0	0	0	0	0	0	0	0	0	0	0	0	0	0	0	0	0	0	0	0	0	0	0	0	0	0	0	0	0	0	0	0	0	0	0	0	0	0	0	0	0	0
chr08_49772831	chr08	49772831	0	0	0	1	0	1	0	0	0	1	0	0	0	0	0	1	0	0	0	0	2	2	1	0	1	0	1	0	1	1	0	1	1	0	0	1	1	0	1	0	0	0	0	0	0	0	0
chr08_49772833	chr08	49772833	0	0	0	0	0	0	0	0	0	0	0	0	0	0	0	0	0	0	0	0	0	0	0	0	0	0	0	0	0	0	0	0	1	0	0	0	0	0	0	0	0	0	0	0	0	0	0
chr08_49772861	chr08	49772861	0	0	0	0	0	0	0	0	0	0	0	0	0	1	0	0	0	0	0	0	0	0	0	0	0	0	0	0	0	0	0	0	0	0	0	0	0	0	0	0	1	0	1	1	1	0	0
chr08_49772862	chr08	49772862	0	0	0	0	0	0	0	0	0	0	0	0	0	0	0	0	0	0	0	0	0	0	0	0	0	0	0	0	0	0	0	0	0	0	0	0	0	0	0	0	0	0	0	0	0	0	0
chr08_49772875	chr08	49772875	0	0	0	0	0	0	0	1	0	0	0	1	0	0	0	0	0	0	0	0	0	0	0	0	0	0	0	0	0	0	0	0	0	0	0	0	0	0	0	0	0	0	0	0	0	0	0
chr08_49772890	chr08	49772890	2	2	2	2	2	2	2	2	2	2	2	2	2	1	2	2	2	2	2	1	2	2	2	1	2	2	2	2	1	2	2	2	2	2	2	2	2	2	2	1	1	2	1	1	1	2	2
chr08_49772910	chr08	49772910	0	0	0	2	0	1	0	0	0	1	0	0	0	0	0	1	0	1	0	0	2	2	1	1	1	0	2	1	1	2	0	2	1	1	0	1	1	0	1	0	0	1	0	0	0	0	0
chr08_51083543	chr08	51083543	0	1	0	0	0	0	0	0	0	0	0	0	0	0	0	2	0	0	0	0	0	0	2	0	0	0	0	1	0	0	1	0	0	0	0	0	1	0	0	0	0	0	0	0	0	0	0
chr08_51083552	chr08	51083552	0	1	0	0	0	1	1	1	1	1	1	1	1	1	1	0	1	1	0	0	0	1	0	0	1	0	0	0	0	0	1	0	0	0	1	0	0	1	1	0	1	0	1	1	1	1	1
chr08_51083593	chr08	51083593	0	0	0	0	0	0	0	0	0	0	0	0	0	0	0	0	0	0	1	0	0	0	0	0	0	0	0	0	0	0	0	0	0	0	0	0	0	0	0	0	0	0	0	0	0	0	0
chr08_51083597	chr08	51083597	0	0	1	0	2	0	0	0	0	0	0	0	0	0	0	0	1	0	0	0	0	0	0	0	0	2	0	0	0	0	0	0	0	0	1	0	0	0	0	1	0	1	0	0	0	0	0
chr08_51083617	chr08	51083617	0	0	0	0	0	0	0	0	0	0	0	0	0	0	0	0	0	0	1	0	0	0	0	0	0	0	0	0	0	0	0	0	0	0	0	0	0	0	0	0	0	0	0	0	0	0	0
chr08_51083620	chr08	51083620	0	2	1	0	2	1	2	2	1	1	2	2	2	1	2	2	2	1	1	1	0	1	2	0	1	2	1	1	1	2	2	0	0	2	2	0	1	2	1	1	1	1	2	2	2	2	1
chr08_51083649	chr08	51083649	2	2	2	0	2	1	2	2	1	1	2	2	2	1	2	2	2	1	1	1	0	1	2	0	1	2	1	1	1	2	2	0	0	2	2	1	1	2	1	1	1	1	2	2	2	2	1
chr08_51083653	chr08	51083653	0	0	1	0	2	0	0	0	0	0	0	0	0	0	0	0	1	0	0	0	0	0	0	0	0	2	0	0	0	0	0	0	0	0	1	0	0	0	0	1	0	1	0	0	0	0	0
chr08_51083655	chr08	51083655	1	0	1	0	2	0	0	0	0	0	0	0	0	0	0	0	1	0	0	0	0	0	0	0	0	2	0	0	0	0	0	0	0	0	1	1	0	0	0	1	0	1	0	0	0	0	0
chr08_52059273	chr08	52059273	0	1	0	1	0	0	0	0	0	0	1	0	0	0	1	1	0	0	1	0	0	0	1	0	0	0	1	0	0	0	0	0	0	0	0	0	0	1	0	0	0	0	1	1	0	1	0
chr08_52059309	chr08	52059309	0	1	0	0	0	0	0	0	0	0	0	0	0	0	0	1	1	1	1	0	0	0	1	0	0	0	0	1	0	0	2	0	0	0	0	0	1	1	0	0	0	1	0	0	0	1	0
chr08_52059322	chr08	52059322	0	0	0	0	0	0	0	0	0	0	0	0	0	0	0	0	0	0	0	0	0	0	0	0	0	0	0	0	0	0	0	0	0	0	0	0	0	0	0	0	0	0	0	0	0	0	0
chr08_52059330	chr08	52059330	0	1	0	1	0	0	0	0	0	0	1	0	0	0	1	1	0	0	1	0	0	0	1	0	0	0	1	0	0	0	0	0	0	0	0	0	0	1	0	0	0	0	1	1	0	1	0
chr08_52059333	chr08	52059333	0	0	0	0	0	0	0	0	0	0	0	0	0	0	0	0	0	0	0	0	0	0	0	0	0	0	0	0	0	0	0	0	0	0	0	0	0	0	0	0	0	0	0	0	0	0	0
chr08_52059336	chr08	52059336	0	1	0	1	0	0	0	0	0	0	1	0	0	0	1	1	0	0	1	0	0	0	1	0	0	0	1	0	0	0	0	0	0	0	0	0	0	1	0	0	0	0	1	1	0	1	0
chr08_52059339	chr08	52059339	0	1	0	1	0	0	0	0	0	0	1	0	0	0	1	1	0	0	1	0	0	0	1	0	0	0	1	0	0	0	0	0	0	0	0	0	0	1	0	0	0	0	1	1	0	1	0
chr08_52997413	chr08	52997413	0	1	0	1	1	1	2	1	2	0	1	1	2	1	1	1	2	0	2	0	0	1	1	0	1	1	1	1	0	0	1	0	0	0	0	0	1	1	1	0	2	2	1	2	2	1	0
chr08_52997416	chr08	52997416	0	0	0	0	0	0	0	0	0	0	0	0	0	1	0	0	0	0	0	0	0	0	0	0	0	0	0	0	0	0	0	0	0	0	0	0	0	0	0	0	0	0	0	0	0	0	0
chr08_52997441	chr08	52997441	0	0	0	0	0	0	0	0	0	0	0	0	0	0	0	0	0	0	0	0	0	0	0	0	0	0	0	0	0	0	0	0	0	0	2	0	0	0	0	0	0	0	0	0	0	0	0
chr08_52997467	chr08	52997467	0	1	0	0	0	0	0	0	0	0	1	0	0	1	0	1	0	1	0	0	0	0	1	0	0	0	0	0	0	0	1	2	0	0	0	0	1	1	0	0	0	0	0	0	0	1	0
chr08_52997471	chr08	52997471	0	1	0	1	1	1	2	1	2	0	1	1	2	1	1	1	2	0	2	0	0	1	1	0	1	1	1	1	0	0	1	0	0	0	0	0	1	1	1	0	2	2	1	2	2	1	0
chr08_53845037	chr08	53845037	0	0	0	1	1	0	0	1	1	0	1	1	1	0	1	1	1	1	2	1	1	1	1	1	0	0	1	2	0	0	1	1	0	0	0	0	1	1	0	0	0	1	1	1	0	0	0
chr08_53845043	chr08	53845043	0	0	0	1	1	0	0	1	1	0	1	1	1	0	1	1	1	1	2	1	1	1	1	1	0	0	1	2	1	0	1	1	0	0	0	0	1	1	0	0	0	1	1	1	0	0	0
chr08_53845048	chr08	53845048	0	0	0	1	1	0	0	1	1	0	1	1	1	0	1	1	1	1	2	1	1	1	1	1	0	0	1	2	1	0	1	1	0	0	0	0	1	1	0	0	0	1	1	1	0	0	0
chr08_53845086	chr08	53845086	0	0	0	0	0	0	0	0	0	0	0	0	0	0	0	0	0	0	0	0	0	0	0	0	0	0	0	0	0	0	0	0	0	0	1	0	0	0	0	0	0	0	0	0	0	0	0
chr08_53845088	chr08	53845088	0	0	0	1	1	0	0	1	1	0	1	1	1	0	1	1	1	1	2	1	1	1	1	1	0	0	1	2	0	0	1	1	0	0	0	0	1	1	0	0	0	1	1	1	0	0	0
chr08_53845091	chr08	53845091	0	0	0	1	1	0	0	1	1	0	1	1	1	0	1	1	1	1	2	1	1	1	1	1	0	0	1	2	0	0	1	1	0	0	0	0	1	1	0	0	0	1	1	1	0	0	0
chr08_53845092	chr08	53845092	0	0	0	1	1	0	0	1	1	0	1	1	1	0	1	1	1	1	2	1	1	1	1	1	0	0	1	2	0	0	1	1	0	0	0	0	1	1	0	0	0	1	1	1	0	0	0
chr08_53845123	chr08	53845123	0	0	0	0	0	0	0	0	0	0	0	0	0	0	0	0	0	0	0	0	0	0	0	0	0	0	0	0	0	0	0	0	0	0	0	0	0	0	0	0	0	0	0	0	0	0	0
chr08_53845127	chr08	53845127	0	0	1	0	1	0	0	0	0	0	0	0	0	0	0	0	0	0	0	1	0	0	0	0	0	1	0	0	1	1	0	0	0	1	0	0	0	0	0	0	0	0	0	0	0	0	0
chr08_54908723	chr08	54908723	0	1	0	2	0	1	2	0	1	1	1	0	0	1	1	0	2	2	0	0	0	2	0	1	1	0	1	1	1	1	1	0	0	2	2	0	0	0	0	1	0	1	0	0	1	1	1
chr08_54908751	chr08	54908751	0	0	0	0	0	1	0	0	0	0	0	0	0	0	0	0	0	0	0	0	0	0	0	1	0	0	0	0	1	0	0	0	1	0	0	0	0	1	0	1	0	0	0	0	1	0	0
chr08_54908761	chr08	54908761	0	1	0	2	0	1	2	0	1	1	1	0	0	1	1	0	1	2	0	0	0	2	0	1	1	0	1	1	1	1	1	0	0	2	1	0	0	0	0	0	0	0	0	0	1	1	1
chr08_54908786	chr08	54908786	0	0	0	0	0	0	0	0	0	0	0	0	0	0	0	0	0	1	0	0	0	0	0	0	0	0	0	0	0	1	1	0	0	1	0	0	0	0	0	0	0	0	0	0	0	0	0
chr08_54908828	chr08	54908828	0	1	0	2	0	1	2	0	1	1	1	0	0	1	1	0	1	1	0	0	0	2	0	1	1	0	1	1	1	0	0	0	0	1	1	0	0	0	0	0	0	0	0	0	1	1	1
chr08_55922665	chr08	55922665	0	0	0	1	0	0	1	1	1	1	0	1	1	0	0	0	0	0	0	0	1	1	0	0	0	0	1	0	0	1	0	0	0	1	0	1	0	0	1	0	1	0	0	0	1	1	1
chr08_55922667	chr08	55922667	1	2	1	1	2	1	0	1	0	1	1	1	0	1	1	2	1	2	2	2	1	1	2	2	1	2	1	1	1	1	1	2	1	1	1	0	1	2	1	1	1	1	1	1	1	1	1
chr08_55922688	chr08	55922688	0	0	0	0	0	1	1	0	1	1	1	0	0	1	1	0	0	0	0	0	0	0	0	0	1	0	0	1	1	0	1	0	1	1	1	0	1	0	0	0	0	1	1	1	0	0	0
chr08_55922706	chr08	55922706	0	0	0	0	0	1	1	0	1	1	1	0	0	1	1	0	0	0	0	0	0	0	0	0	1	0	0	1	1	0	1	0	1	1	1	0	1	0	0	0	0	1	1	1	0	0	0
chr08_55922768	chr08	55922768	0	0	0	0	0	0	0	0	1	0	0	0	0	1	0	0	0	0	0	0	0	0	0	0	1	0	0	0	0	0	0	0	1	1	0	0	0	0	0	0	0	0	0	0	0	0	0
chr08_56804383	chr08	56804383	0	0	0	0	0	1	1	0	1	0	1	0	1	1	2	0	1	0	0	1	0	0	0	0	0	0	0	1	1	0	1	0	1	1	1	0	1	0	0	0	1	1	2	2	0	0	0
chr08_56804398	chr08	56804398	0	0	0	0	0	0	0	0	0	0	0	0	0	0	0	0	0	0	0	0	0	0	0	0	0	0	0	0	0	0	0	0	0	0	0	0	0	0	0	0	0	0	0	0	0	0	0
chr08_56804400	chr08	56804400	0	0	0	0	0	0	1	0	0	0	0	0	0	0	1	0	0	0	0	0	0	0	0	0	0	0	0	1	0	0	1	0	0	0	0	0	1	0	0	0	0	0	1	1	0	0	0
chr08_56804402	chr08	56804402	0	0	0	0	0	0	0	0	0	0	0	0	0	0	1	0	1	0	0	1	0	0	0	0	0	0	0	0	1	0	0	0	0	1	1	0	0	0	0	0	1	0	1	1	0	0	0
chr08_56804408	chr08	56804408	0	0	0	0	0	1	1	0	1	0	1	0	1	1	2	0	1	0	0	1	0	0	0	0	0	0	0	1	1	0	1	0	1	1	1	0	1	0	0	0	1	1	2	2	0	0	0
chr08_56804438	chr08	56804438	0	0	0	0	0	1	1	0	1	0	1	0	1	1	2	0	1	0	0	1	0	0	0	0	0	0	0	1	1	0	1	0	1	1	1	0	1	0	0	0	1	1	2	2	0	0	0
chr08_56804440	chr08	56804440	0	0	0	0	0	1	1	0	1	0	1	0	1	1	2	0	1	0	0	1	0	0	0	0	1	0	0	1	1	0	1	0	0	1	1	1	1	0	0	0	1	0	2	2	0	0	0
chr08_56804450	chr08	56804450	0	0	0	0	0	0	0	0	0	0	0	0	0	0	0	0	1	0	0	1	0	0	0	0	0	0	0	0	1	0	0	0	0	1	1	0	0	0	0	0	1	0	1	1	0	0	0
chr08_56804457	chr08	56804457	0	0	0	0	0	1	1	0	1	0	0	0	1	1	1	0	0	0	0	0	0	0	0	0	0	0	0	1	0	0	1	0	0	0	0	0	1	0	0	0	0	1	1	1	0	0	0
chr08_56804459	chr08	56804459	0	0	0	0	0	1	1	0	1	0	1	0	1	1	1	0	0	0	0	0	0	0	0	0	0	0	0	1	0	0	1	0	0	0	0	0	1	0	0	0	0	0	1	1	0	0	0
chr08_56804465	chr08	56804465	0	0	0	0	0	0	0	0	0	0	0	0	0	0	1	0	1	0	0	1	0	0	0	0	0	0	0	0	1	0	0	0	0	1	1	0	0	0	0	0	1	0	1	1	0	0	0
chr08_56804466	chr08	56804466	0	0	0	0	0	1	1	0	1	0	1	0	1	1	2	0	1	0	0	1	0	0	0	0	0	0	0	1	1	0	1	0	0	1	1	1	1	0	0	0	1	1	2	2	0	0	0
chr08_56804479	chr08	56804479	0	0	0	0	0	1	1	0	1	0	1	0	1	1	2	0	1	0	0	1	0	0	0	0	1	0	0	1	1	0	1	0	0	1	1	1	1	0	0	0	1	0	2	2	0	0	0
chr08_56804495	chr08	56804495	0	0	0	0	0	1	1	0	1	0	0	0	1	1	1	0	0	0	0	0	0	0	0	0	0	0	0	1	0	0	1	0	0	0	0	0	1	0	0	0	0	1	1	1	0	0	0
chr08_56804510	chr08	56804510	0	0	0	0	0	0	0	0	0	0	0	0	0	0	0	0	1	0	0	1	0	0	0	0	0	0	0	0	0	0	0	0	0	0	0	0	0	0	0	0	1	0	1	1	0	0	0
chr08_57822177	chr08	57822177	1	2	2	1	2	0	1	1	1	2	0	1	1	0	0	1	2	2	2	1	1	2	1	2	0	2	2	0	0	0	0	2	1	0	1	2	1	2	0	2	2	1	1	1	1	2	2
chr08_57822178	chr08	57822178	0	0	0	0	0	0	0	0	0	0	0	0	0	0	0	0	0	0	0	0	0	0	0	0	0	0	0	0	0	0	0	0	0	0	0	0	0	0	0	0	0	0	0	0	0	0	0
chr08_57822192	chr08	57822192	0	0	0	1	0	1	1	0	1	0	1	0	1	1	2	0	0	0	0	0	0	0	0	0	1	0	0	2	1	0	1	0	1	0	1	0	1	0	0	0	0	1	1	1	0	0	0
chr08_57822201	chr08	57822201	1	2	2	1	2	0	1	1	1	2	0	1	1	0	0	1	2	2	2	1	1	2	1	2	0	2	2	0	0	0	0	2	1	1	1	2	1	2	0	2	2	1	1	1	1	2	2
chr08_57822213	chr08	57822213	0	0	0	0	0	0	0	0	0	0	0	0	0	0	0	0	0	0	0	0	0	0	0	0	0	0	0	0	0	0	0	0	0	1	0	0	0	0	0	0	0	0	0	0	0	0	0
chr08_57822214	chr08	57822214	1	2	2	2	2	1	2	1	2	2	1	1	2	1	2	1	2	2	2	1	1	2	1	2	1	2	2	2	1	0	1	2	2	1	2	2	2	2	0	2	2	2	2	2	1	2	2
chr08_57822231	chr08	57822231	1	2	2	1	2	0	1	1	1	2	0	1	1	0	0	1	2	2	2	1	1	2	1	2	0	2	2	0	0	0	0	2	1	1	1	2	1	2	0	2	2	1	1	1	1	2	2
chr08_57822232	chr08	57822232	1	2	2	1	2	0	1	1	1	2	0	1	1	0	0	1	2	2	2	1	1	2	1	2	0	2	2	0	0	0	0	2	1	1	1	2	1	2	0	2	2	1	1	1	1	2	2
chr08_57822234	chr08	57822234	0	0	0	0	0	0	0	0	0	0	0	0	0	0	0	0	0	0	0	0	0	0	0	0	0	0	0	0	0	0	0	0	0	0	0	0	0	0	0	0	0	0	0	0	0	0	0
chr08_57822247	chr08	57822247	0	0	0	0	0	0	0	0	0	0	0	0	0	0	0	0	0	0	0	0	0	0	0	0	0	0	0	0	0	0	0	0	0	1	0	0	0	0	0	0	0	0	0	0	0	0	0
chr08_57822254	chr08	57822254	0	0	0	0	0	0	0	0	0	0	0	0	0	0	0	0	0	0	0	0	0	0	0	0	0	0	0	0	0	0	0	0	0	1	0	0	0	0	0	0	0	0	0	0	0	0	0
chr08_58704146	chr08	58704146	1	1	1	1	1	1	1	1	1	0	1	0	2	1	2	1	0	0	1	0	0	0	1	0	1	0	1	0	1	0	0	0	2	1	0	0	0	1	0	0	1	0	1	1	0	1	1
chr08_58704149	chr08	58704149	0	0	0	0	0	0	0	0	0	0	0	0	0	0	0	0	0	0	0	0	0	0	0	0	0	0	0	0	0	0	0	0	1	0	0	0	0	1	0	0	0	0	0	0	0	0	0
chr08_58704169	chr08	58704169	0	1	1	1	1	1	1	1	1	0	0	0	2	1	2	1	0	0	1	0	0	0	1	0	1	0	1	0	1	0	0	0	1	1	0	0	0	0	0	0	1	0	1	1	0	1	1
chr08_58704191	chr08	58704191	1	1	1	1	1	1	1	1	1	0	1	0	2	1	2	1	0	0	1	0	0	0	1	0	1	0	1	0	1	0	0	0	2	1	0	0	0	1	0	0	1	0	1	1	0	1	1
chr08_58704212	chr08	58704212	0	0	0	0	0	0	0	0	0	0	0	0	0	1	1	0	0	0	0	0	0	0	0	0	0	0	0	0	0	0	0	0	0	0	0	0	0	0	0	0	0	0	0	0	0	0	0
chr08_58704225	chr08	58704225	1	1	1	1	1	1	1	1	1	0	1	0	2	1	2	1	0	0	1	0	0	0	1	0	1	0	1	0	1	0	0	0	2	1	0	0	0	1	0	0	1	0	1	1	0	1	1
chr08_59163972	chr08	59163972	2	2	2	1	2	1	1	1	2	0	2	0	2	2	2	2	1	1	2	1	1	0	2	0	2	1	1	0	2	0	1	1	2	2	1	1	1	1	1	1	1	0	1	1	1	1	2
chr08_59163990	chr08	59163990	1	1	1	0	1	0	0	1	0	0	0	0	1	0	0	1	0	0	1	1	0	0	1	0	0	0	1	0	0	0	0	0	1	0	0	0	0	1	0	0	1	0	0	0	0	1	1
chr08_59164074	chr08	59164074	0	0	0	1	0	0	0	0	1	0	0	0	0	1	1	0	0	1	1	0	0	0	0	0	1	0	0	0	1	0	0	0	1	1	0	0	0	0	0	0	0	0	0	0	0	0	0
chr08_59164092	chr08	59164092	1	1	1	0	1	1	1	1	1	0	1	0	2	0	1	1	0	0	1	1	0	0	1	0	0	0	1	0	0	0	0	0	1	0	0	0	1	1	0	0	1	0	1	1	0	1	2
chr09_114266	chr09	114266	0	0	0	0	0	0	0	0	0	0	0	0	0	0	0	0	0	0	0	0	0	0	0	0	0	0	0	0	0	0	0	0	0	0	0	0	0	0	0	0	0	0	0	0	0	0	0
chr09_114269	chr09	114269	0	0	0	0	0	1	0	2	0	1	0	1	0	0	1	1	0	0	0	1	0	2	1	0	0	0	0	0	0	0	0	1	1	0	1	0	0	1	1	0	0	0	1	1	2	0	0
chr09_114336	chr09	114336	0	0	0	0	0	0	0	0	0	0	1	0	0	0	0	0	0	0	0	0	1	0	0	0	0	0	1	0	0	0	0	0	0	0	0	0	0	0	0	0	0	0	0	0	0	0	0
chr09_114360	chr09	114360	0	0	0	1	0	0	0	0	2	0	0	1	0	1	0	0	0	0	0	0	0	0	0	0	0	0	0	0	0	1	0	0	0	0	1	0	0	0	0	0	0	0	0	0	0	1	1
chr09_114367	chr09	114367	0	0	0	0	0	0	0	0	0	0	1	0	0	0	0	0	0	0	0	0	1	0	0	0	0	0	1	0	1	0	0	0	0	0	0	0	0	0	0	0	0	0	1	1	0	0	0
chr09_114383	chr09	114383	0	0	0	0	0	0	0	0	0	0	1	0	0	0	0	0	0	0	0	0	1	0	0	0	0	0	1	0	1	0	0	0	0	0	0	0	0	0	0	0	0	0	1	1	0	0	0
chr09_998907	chr09	998907	0	0	0	0	0	0	0	0	0	0	0	0	0	0	0	0	0	0	0	0	0	0	0	0	0	0	0	0	1	0	0	0	0	0	0	0	0	0	0	0	0	0	1	1	0	0	0
chr09_998923	chr09	998923	2	0	0	2	1	1	0	0	1	1	1	0	0	1	1	0	1	2	1	2	2	1	0	0	1	0	1	1	1	2	0	0	0	0	1	0	1	1	0	1	0	1	0	0	2	1	2
chr09_998926	chr09	998926	2	1	1	2	2	2	2	1	1	2	2	1	2	1	2	1	2	2	1	2	2	2	1	2	2	1	2	1	1	2	0	0	0	2	2	1	2	1	0	2	2	2	1	1	2	2	2
chr09_998943	chr09	998943	2	1	1	2	1	2	2	0	1	2	2	0	2	1	2	1	2	2	1	2	2	2	1	2	2	1	2	1	1	2	0	0	0	2	2	1	2	1	0	2	2	2	1	1	2	2	2
chr09_998951	chr09	998951	0	0	0	0	0	0	0	0	0	0	0	0	0	0	0	0	0	0	0	0	0	0	0	0	0	0	0	0	1	0	0	0	0	0	0	0	0	0	0	0	0	0	1	1	0	0	0
chr09_998956	chr09	998956	0	0	0	0	0	0	0	0	0	0	1	0	0	0	0	0	0	0	0	0	0	0	0	0	0	1	1	0	0	0	0	0	0	0	0	0	0	0	0	0	0	0	0	0	0	0	0
chr09_998962	chr09	998962	0	0	0	0	0	0	0	1	0	0	0	1	0	0	0	0	0	0	0	0	0	0	0	0	0	0	0	0	1	0	0	0	0	0	0	0	0	0	0	0	0	0	1	1	0	0	0
chr09_998967	chr09	998967	0	1	1	0	0	1	1	0	0	1	0	0	2	1	1	1	1	0	0	0	0	1	1	2	0	0	0	0	0	0	0	0	0	0	1	1	0	0	0	1	1	1	1	1	0	1	0
chr09_998968	chr09	998968	2	1	1	2	2	2	2	1	1	2	2	1	2	1	2	1	2	2	1	2	2	2	1	2	2	1	2	1	2	2	0	0	0	2	2	1	2	1	0	2	2	2	2	2	2	2	2
chr09_1859104	chr09	1859104	0	1	0	1	0	1	0	0	1	0	0	0	0	0	0	1	0	0	1	0	0	0	1	1	0	2	0	0	0	0	1	1	0	0	0	0	0	0	0	0	0	0	0	0	1	0	0
chr09_1859182	chr09	1859182	2	1	2	1	2	0	0	2	1	2	0	2	2	0	0	1	1	2	0	1	2	1	1	1	1	0	1	2	1	2	1	1	2	0	1	1	1	2	2	2	2	2	0	0	1	1	1
chr09_1859191	chr09	1859191	1	0	2	1	1	0	1	0	1	2	1	1	2	2	1	1	1	1	0	1	2	2	1	1	1	0	1	2	1	2	0	0	0	1	2	1	1	1	0	2	2	2	1	1	1	2	2
chr09_1859201	chr09	1859201	0	0	0	1	0	0	0	0	1	0	0	0	0	0	0	1	0	0	0	0	1	0	0	0	0	0	0	0	1	1	0	0	0	0	1	0	1	0	0	0	0	0	0	0	0	1	1
chr09_1859206	chr09	1859206	0	0	2	0	1	0	1	0	0	1	1	0	2	2	1	0	1	1	0	0	0	1	1	1	1	0	1	2	0	0	0	0	0	1	1	1	0	1	0	1	1	2	1	1	0	1	1
chr09_1859212	chr09	1859212	0	0	0	0	0	1	0	0	0	0	1	0	0	0	1	0	1	0	1	1	0	0	0	0	0	0	0	0	0	0	0	0	0	0	0	0	0	0	0	0	0	0	0	0	0	0	0
chr09_2762526	chr09	2762526	0	0	0	0	1	1	0	0	0	1	0	0	0	0	0	0	0	0	0	0	0	0	0	0	0	0	0	0	0	0	0	0	0	0	0	0	0	0	0	0	1	0	0	0	1	0	0
chr09_2762584	chr09	2762584	1	0	0	0	1	1	2	0	0	2	0	0	1	0	1	0	0	0	0	1	1	2	0	0	1	1	0	0	0	0	0	1	1	1	1	1	1	0	1	0	1	0	1	1	2	0	0
chr09_2762587	chr09	2762587	0	0	0	0	1	1	0	0	0	1	0	0	0	0	0	0	0	0	0	0	0	0	0	0	0	0	0	0	0	0	0	0	0	1	0	0	0	0	0	0	1	0	0	0	1	0	0
chr09_2762593	chr09	2762593	0	0	0	0	1	1	0	0	0	1	0	0	0	0	0	0	0	0	0	0	0	0	0	0	0	0	0	0	0	0	0	0	0	1	0	0	0	0	0	0	1	0	0	0	1	0	0
chr09_3699114	chr09	3699114	0	0	0	1	0	0	0	1	1	0	1	1	0	1	0	1	0	1	0	0	0	0	1	0	0	0	1	0	0	0	1	1	1	0	1	0	0	1	0	0	0	0	0	0	0	1	0
chr09_3699115	chr09	3699115	0	0	0	0	0	0	0	0	0	0	0	0	0	0	0	0	0	0	0	0	0	0	0	0	0	0	0	0	0	0	0	0	0	0	0	0	0	0	0	0	0	0	0	0	0	0	0
chr09_3699158	chr09	3699158	0	1	0	0	0	0	0	0	0	0	0	0	0	0	0	0	0	0	0	0	0	0	0	0	0	0	0	0	0	0	0	1	1	0	0	1	0	0	1	0	0	0	0	0	0	0	0
chr09_3699160	chr09	3699160	0	0	0	0	1	1	0	0	0	1	0	0	0	0	0	0	0	0	0	0	0	0	0	0	0	0	0	0	0	0	0	0	0	0	0	0	0	0	0	0	0	0	0	0	1	0	0
chr09_3699183	chr09	3699183	0	0	0	0	0	0	0	0	0	0	0	0	0	0	0	0	0	0	0	0	0	0	0	0	0	0	0	0	0	0	0	0	0	0	0	0	0	0	0	0	0	0	0	0	0	0	0
chr09_3699211	chr09	3699211	0	0	0	0	1	1	0	0	0	1	0	0	0	0	0	0	0	0	0	0	0	0	0	0	0	0	0	0	0	0	0	0	0	0	0	0	0	0	0	0	0	0	0	0	1	0	0
chr09_3699216	chr09	3699216	0	0	0	0	1	1	0	0	0	1	0	0	0	0	0	0	0	0	0	0	0	0	0	0	0	0	0	0	0	0	0	0	0	0	0	0	0	0	0	0	0	0	0	0	1	0	0
chr09_3699238	chr09	3699238	0	0	0	0	0	0	0	0	0	0	0	0	0	0	0	0	0	0	0	0	0	0	0	0	0	0	0	0	0	0	0	0	0	0	0	0	0	0	0	0	0	0	0	0	0	0	0
chr09_3699240	chr09	3699240	0	0	2	0	2	2	0	0	0	1	1	0	2	0	1	0	1	1	1	1	0	0	1	2	2	1	1	2	1	0	1	0	0	1	0	0	1	1	1	1	1	2	1	1	1	0	0
chr09_4655354	chr09	4655354	0	0	0	0	0	0	0	0	0	0	0	0	1	0	0	0	0	0	0	0	0	0	0	0	1	0	0	0	0	0	0	0	0	1	0	0	1	0	1	0	0	0	0	0	0	0	0
chr09_4655404	chr09	4655404	0	0	0	0	0	0	0	0	0	0	0	0	0	0	0	0	0	0	0	0	0	0	0	0	0	0	0	0	0	0	0	0	0	0	0	0	0	0	0	0	0	0	0	0	0	0	0
chr09_4655427	chr09	4655427	0	0	2	0	0	0	0	0	0	0	0	0	1	0	0	0	0	0	0	0	0	0	1	1	0	0	0	0	0	0	0	0	0	0	0	0	0	0	0	1	0	1	0	0	0	0	0
chr09_4655436	chr09	4655436	0	2	0	0	0	0	0	1	1	0	0	0	0	0	0	1	0	1	0	0	0	0	0	0	0	0	0	0	0	0	1	1	1	0	1	0	0	1	0	0	0	0	0	0	0	1	0
chr09_4655443	chr09	4655443	0	2	0	0	0	0	0	1	1	0	0	0	0	0	0	1	0	1	0	0	0	0	0	0	0	0	0	0	0	0	1	1	1	0	1	0	0	1	0	0	0	0	0	0	0	1	0
chr09_5545514	chr09	5545514	2	2	2	2	2	2	2	2	2	2	1	2	2	2	2	2	2	2	2	2	2	2	2	2	2	1	1	2	2	2	2	1	2	2	2	2	2	2	2	2	2	2	2	2	2	2	2
chr09_5545538	chr09	5545538	0	1	0	0	0	1	1	1	1	1	0	0	0	0	0	0	0	0	0	0	1	1	0	0	0	0	0	0	0	1	0	1	1	0	1	0	0	1	0	0	0	0	0	0	1	1	0
chr09_5545544	chr09	5545544	2	2	2	2	2	2	2	2	2	1	1	2	2	2	2	2	2	2	2	2	2	2	2	2	2	1	1	2	2	2	2	1	2	2	2	2	2	2	2	2	2	2	2	2	2	2	2
chr09_5545571	chr09	5545571	2	1	0	2	0	2	2	2	2	1	0	2	1	1	1	1	1	0	0	0	1	2	1	0	0	0	0	0	1	1	1	1	2	1	1	1	0	1	0	1	1	0	1	1	2	2	0
chr09_6377550	chr09	6377550	0	0	0	0	0	1	0	0	0	0	0	0	1	0	0	0	0	0	0	0	0	0	0	0	0	0	0	0	0	0	0	0	0	0	0	0	0	0	0	0	0	0	0	0	1	0	2
chr09_6377553	chr09	6377553	0	0	0	0	0	1	0	0	0	0	0	0	1	0	0	0	0	0	0	0	0	0	0	0	0	0	0	0	0	0	0	0	0	0	0	0	0	0	0	0	0	0	0	0	1	0	2
chr09_6377556	chr09	6377556	0	0	1	0	1	0	0	0	0	0	0	0	0	0	0	0	0	0	0	0	0	0	0	1	0	0	0	0	0	0	0	0	0	0	0	0	0	0	0	1	0	1	0	0	0	0	0
chr09_6377577	chr09	6377577	0	0	0	0	0	0	0	0	0	0	0	0	0	0	0	0	0	0	0	0	0	0	0	0	0	1	0	0	0	1	0	0	0	0	0	0	0	0	0	0	0	0	0	0	0	0	0
chr09_6377621	chr09	6377621	2	1	1	1	0	1	2	1	1	0	1	2	1	1	2	0	2	1	0	2	0	1	0	1	1	0	1	2	1	0	1	0	1	1	0	1	0	1	1	1	0	1	1	1	0	2	0
chr09_6377636	chr09	6377636	0	0	0	0	0	0	0	0	0	0	0	0	0	0	0	0	0	0	0	0	0	0	0	0	0	0	0	0	0	0	0	0	0	0	0	0	0	0	0	0	0	0	0	0	0	0	0
chr09_7359536	chr09	7359536	1	0	0	0	0	0	1	1	0	0	0	1	0	0	0	1	0	1	0	0	0	1	0	1	0	0	1	1	1	0	1	0	1	0	0	1	0	0	0	0	1	0	0	0	0	0	0
chr09_7359566	chr09	7359566	0	0	0	0	0	1	0	0	0	0	0	0	1	0	0	0	0	0	1	0	0	0	0	0	0	1	0	0	0	0	0	0	0	1	0	0	1	0	1	0	1	0	0	0	1	0	1
chr09_7359570	chr09	7359570	0	0	0	0	0	0	0	0	0	0	0	0	0	0	0	0	0	0	0	0	0	0	0	0	0	0	0	0	0	0	0	0	0	0	0	0	0	0	0	0	0	0	0	0	0	0	0
chr09_7359571	chr09	7359571	0	0	0	0	0	0	0	0	0	0	0	0	0	0	0	0	0	0	0	0	0	0	0	0	0	0	0	0	0	0	0	0	0	0	0	0	0	0	0	0	0	0	0	0	0	0	0
chr09_7359574	chr09	7359574	0	0	0	0	0	0	0	0	0	0	0	0	0	0	0	0	0	0	0	0	0	0	0	0	0	0	0	0	0	0	0	0	0	0	0	0	0	0	0	0	0	0	0	0	0	0	0
chr09_7359585	chr09	7359585	0	0	0	0	0	0	0	0	0	0	0	0	0	0	0	0	0	0	0	0	0	0	0	0	0	1	0	0	0	0	0	0	0	0	0	0	0	0	0	0	0	0	0	0	0	0	0
chr09_7359596	chr09	7359596	0	0	0	0	0	0	0	0	0	0	0	0	0	0	0	0	0	0	0	0	0	0	0	0	0	0	0	0	0	0	0	0	0	0	0	0	0	0	0	0	0	0	0	0	0	0	0
chr09_7359598	chr09	7359598	0	0	0	0	0	0	0	0	0	0	0	0	0	0	0	0	0	0	0	0	0	0	0	0	0	0	0	0	0	0	0	0	0	0	0	0	0	0	0	0	0	0	0	0	0	0	0
chr09_7359602	chr09	7359602	0	0	0	0	0	1	0	0	0	0	0	0	1	0	0	0	0	0	1	0	0	0	0	0	0	1	0	0	0	0	0	0	0	1	0	0	1	0	1	0	1	0	1	1	1	0	1
chr09_7359619	chr09	7359619	0	0	0	0	0	0	0	0	0	0	0	0	0	0	0	0	0	0	0	0	0	0	0	0	0	0	0	0	0	0	0	0	0	0	0	0	0	0	0	0	0	0	0	0	0	0	0
chr09_7359620	chr09	7359620	0	0	0	0	0	0	0	0	0	0	0	0	0	0	0	0	0	0	0	0	0	0	0	0	0	1	0	0	0	0	0	0	0	0	0	0	0	0	0	0	0	0	0	0	0	0	0
chr09_7359626	chr09	7359626	0	0	0	0	0	1	0	0	0	0	0	0	1	0	0	0	0	0	1	0	0	0	0	0	0	1	0	0	0	0	0	0	0	1	0	0	1	0	1	0	1	0	1	1	1	0	1
chr09_7359634	chr09	7359634	0	0	0	0	0	0	0	0	0	0	0	0	1	0	0	0	0	0	0	0	0	0	0	0	0	0	0	0	0	0	0	0	0	1	0	0	1	0	1	0	0	0	1	1	0	0	0
chr09_7359635	chr09	7359635	0	0	0	0	0	0	0	0	0	0	0	0	1	0	0	0	0	0	0	0	0	0	0	0	0	0	0	0	0	0	0	0	0	1	0	0	1	0	1	0	0	0	1	1	0	0	0
chr09_7359646	chr09	7359646	0	0	0	0	0	1	0	0	0	0	0	0	1	0	0	0	0	0	1	0	0	0	0	0	0	1	0	0	0	0	0	0	0	1	0	0	1	0	1	0	1	0	1	1	1	0	1
chr09_8757332	chr09	8757332	1	2	2	2	2	1	1	NA	2	NA	NA	2	2	2	2	NA	1	1	2	NA	2	1	2	2	1	2	1	2	1	1	NA	1	2	1	2	1	2	1	2	1	2	2	2	2	NA	1	2
chr09_8757337	chr09	8757337	0	0	0	0	0	0	0	NA	0	NA	NA	0	0	0	0	NA	0	0	0	NA	0	0	0	0	0	0	0	0	0	0	NA	0	0	1	0	0	0	0	0	0	0	0	0	0	NA	0	0
chr09_8757338	chr09	8757338	0	0	0	0	0	0	1	NA	0	NA	NA	0	0	0	0	NA	0	0	0	NA	0	0	0	0	0	0	1	0	0	0	NA	0	0	0	0	1	0	0	0	0	0	0	0	0	NA	0	0
chr09_8757341	chr09	8757341	1	2	2	2	2	1	1	NA	2	NA	NA	2	2	2	2	NA	1	1	2	NA	2	1	2	2	1	2	1	2	1	1	NA	1	2	1	2	1	2	1	2	1	2	2	2	2	NA	1	2
chr09_8757349	chr09	8757349	0	0	0	0	0	0	0	NA	0	NA	NA	0	0	0	0	NA	0	0	0	NA	0	0	0	0	0	1	0	0	0	0	NA	0	0	0	0	0	0	0	0	0	0	0	0	0	NA	0	0
chr09_8757378	chr09	8757378	1	1	1	1	1	0	0	NA	1	NA	NA	2	2	1	1	NA	0	1	1	NA	0	0	0	1	0	1	1	1	0	1	NA	0	1	1	1	0	0	1	0	1	0	1	0	0	NA	1	0
chr09_8757387	chr09	8757387	0	0	0	0	0	1	1	NA	0	NA	NA	0	0	0	0	NA	0	0	0	NA	0	0	0	0	0	0	0	0	0	0	NA	0	0	0	0	1	0	1	0	0	0	0	0	0	NA	0	0
chr09_8757391	chr09	8757391	0	0	0	0	0	0	0	NA	0	NA	NA	0	0	0	0	NA	0	0	0	NA	0	0	0	0	0	1	0	0	0	0	NA	0	0	0	0	0	0	0	0	0	1	0	0	0	NA	0	0
chr09_8757405	chr09	8757405	0	1	0	1	1	1	1	NA	1	NA	NA	0	0	0	1	NA	1	1	0	NA	2	1	2	0	1	0	1	1	1	1	NA	1	1	0	1	1	1	1	1	0	1	1	1	1	NA	0	1
chr09_51477974	chr09	51477974	0	0	2	1	1	0	0	1	0	0	1	0	1	1	1	0	2	0	2	1	0	0	0	1	0	1	0	0	1	1	0	0	0	1	1	1	1	0	0	2	0	1	1	1	0	0	1
chr09_51477986	chr09	51477986	0	1	0	0	0	0	0	0	0	0	0	0	0	1	0	0	0	0	0	0	0	0	1	0	0	1	0	0	0	0	0	1	1	0	1	0	0	1	0	0	0	0	0	0	0	0	0
chr09_51478012	chr09	51478012	0	0	0	0	0	0	0	0	0	0	0	1	0	0	0	1	0	1	0	0	0	0	0	1	1	0	0	1	0	0	1	0	1	0	0	0	0	0	0	0	0	0	0	0	0	0	0
chr09_51478013	chr09	51478013	0	0	2	1	1	0	0	1	0	0	1	0	1	1	1	0	2	0	2	1	0	0	0	1	0	1	0	0	1	1	0	0	0	1	1	1	1	0	0	2	0	1	1	1	0	0	1
chr09_51478036	chr09	51478036	2	0	0	1	0	2	1	0	0	2	0	0	1	0	1	0	0	0	0	1	1	1	0	0	0	0	1	0	0	1	0	0	0	0	0	1	0	0	0	0	1	1	0	0	2	0	0
chr09_51478037	chr09	51478037	2	0	0	1	0	2	1	0	0	2	0	0	1	0	1	0	0	0	0	1	1	1	0	0	0	0	1	0	0	1	0	0	0	0	0	1	0	0	0	0	1	1	0	0	2	0	0
chr09_51478039	chr09	51478039	2	0	0	1	0	2	1	0	0	2	0	0	1	0	1	0	0	0	0	1	1	1	0	0	0	0	1	0	0	1	0	0	0	0	0	1	0	0	0	0	1	1	0	0	2	0	0
chr09_51478053	chr09	51478053	0	0	0	0	0	0	0	0	1	0	1	0	0	0	0	0	0	1	0	0	1	0	1	0	0	0	0	1	0	0	1	1	0	0	0	0	0	1	1	0	0	0	0	0	0	1	0
chr09_51478066	chr09	51478066	0	0	0	0	0	0	0	0	1	0	1	0	0	0	0	0	0	1	0	0	1	0	1	0	0	0	0	1	0	0	1	1	0	0	0	0	0	1	1	0	0	0	0	0	0	1	0
chr09_51478068	chr09	51478068	0	2	0	0	1	0	0	0	0	0	0	0	0	0	0	0	0	0	0	0	0	0	1	0	0	1	1	0	0	0	0	1	1	1	1	0	1	1	1	0	1	0	0	0	0	0	0
chr09_51478082	chr09	51478082	0	2	0	0	1	0	0	0	0	0	0	0	0	0	0	0	0	0	0	0	0	0	1	0	0	1	1	0	0	0	0	1	1	1	1	0	1	1	1	0	1	0	0	0	0	0	0
chr09_51478083	chr09	51478083	0	0	0	0	0	0	0	0	0	0	0	1	0	0	0	1	0	1	0	0	0	0	0	1	1	0	0	1	0	0	1	0	1	0	0	0	0	0	0	0	0	0	0	0	0	0	0
chr09_51478084	chr09	51478084	2	0	0	1	0	2	1	0	0	2	0	0	1	0	1	0	0	0	0	1	1	1	0	0	0	0	1	0	0	1	0	0	0	0	0	1	0	0	0	0	1	1	0	0	2	0	0
chr09_53377325	chr09	53377325	2	1	1	2	1	2	1	1	1	2	2	1	2	1	2	1	2	2	2	1	1	2	1	2	1	1	2	1	0	2	1	1	1	1	1	2	0	0	0	2	1	2	1	1	2	1	1
chr09_53377364	chr09	53377364	2	1	1	2	1	2	1	1	1	2	2	1	2	1	2	1	2	2	2	1	1	2	1	2	1	1	2	1	0	2	2	1	1	1	1	2	0	0	0	2	1	2	1	1	2	1	1
chr09_53377371	chr09	53377371	0	0	0	0	0	0	0	0	0	0	0	0	0	0	0	0	0	0	0	0	0	0	0	0	0	0	0	0	0	0	0	0	0	1	0	0	1	0	1	0	0	0	0	0	0	0	0
chr09_53377408	chr09	53377408	0	1	0	0	0	0	0	0	0	0	0	0	0	1	0	0	0	0	0	0	0	0	1	0	0	1	0	1	0	0	0	1	1	1	1	0	1	2	1	0	0	0	1	1	0	0	0
chr09_53377431	chr09	53377431	0	0	0	0	0	0	0	0	0	0	0	0	0	0	0	0	0	0	0	0	0	0	0	0	0	0	0	0	0	0	0	0	0	0	0	0	0	0	0	0	0	0	0	0	0	0	1
chr09_54420386	chr09	54420386	0	0	0	0	0	0	0	0	0	0	0	0	0	2	0	0	0	0	0	0	0	0	1	0	0	1	0	0	0	0	0	0	0	2	1	0	1	2	2	0	2	0	0	0	1	0	2
chr09_54420399	chr09	54420399	0	0	0	0	0	0	0	0	0	0	0	0	0	0	0	0	0	0	0	0	0	0	0	0	0	0	0	0	0	0	0	0	0	0	0	0	0	0	0	0	0	0	0	0	0	0	2
chr09_54420436	chr09	54420436	0	0	0	0	0	0	0	0	0	0	0	0	0	0	0	0	0	0	0	0	0	0	0	0	0	0	0	0	0	0	0	0	0	0	0	0	0	0	0	0	0	0	0	0	0	0	0
chr09_54420453	chr09	54420453	0	0	0	0	0	0	0	0	0	0	0	0	0	2	0	0	0	0	0	0	0	0	1	0	0	1	0	0	0	0	0	0	0	0	1	0	0	1	0	0	0	0	0	0	0	0	0
chr09_54420486	chr09	54420486	1	1	2	1	0	1	0	1	0	1	1	0	0	2	0	0	1	0	1	1	0	1	1	0	0	1	1	0	0	0	0	0	0	0	1	0	0	1	0	1	0	1	0	0	1	0	0
chr09_54420489	chr09	54420489	1	1	2	1	0	1	0	1	0	1	1	0	0	0	0	0	1	0	1	1	0	1	1	0	0	2	1	0	0	0	0	0	0	0	1	0	0	1	0	1	0	1	0	0	1	0	0
chr09_54420498	chr09	54420498	1	1	2	1	0	1	0	1	0	1	1	0	0	2	0	0	1	0	1	1	0	1	1	0	0	2	1	0	0	0	0	0	0	0	1	0	0	1	0	1	0	1	0	0	1	0	0
chr09_55398003	chr09	55398003	1	1	1	1	1	1	1	0	2	0	1	0	0	0	0	1	1	1	0	1	0	0	1	1	1	0	0	1	0	2	2	1	1	0	1	1	0	0	1	0	0	0	0	0	0	1	1
chr09_55398005	chr09	55398005	1	1	1	1	1	1	1	0	2	0	1	0	0	0	0	1	1	1	0	1	0	0	1	1	1	0	0	1	0	2	2	1	1	0	1	1	0	0	1	0	0	0	0	0	0	1	1
chr09_55398006	chr09	55398006	0	0	0	1	0	1	0	1	0	1	1	1	1	1	1	0	1	0	1	1	0	2	0	1	0	0	1	0	0	0	0	0	0	1	0	0	1	0	0	2	1	1	0	0	2	0	0
chr09_55398008	chr09	55398008	0	0	1	0	0	0	0	0	0	0	0	0	0	1	1	0	0	0	0	0	1	0	0	0	0	0	0	0	1	0	0	0	0	0	0	0	0	0	0	0	1	0	1	1	0	0	0
chr09_55398013	chr09	55398013	2	2	2	2	1	2	1	2	2	2	2	2	2	2	2	2	2	2	1	2	2	2	2	2	2	1	2	2	1	2	2	2	2	2	2	2	2	2	2	2	2	2	2	2	2	1	1
chr09_55398088	chr09	55398088	1	NA	0	0	0	0	0	0	0	0	0	1	0	0	0	0	0	0	0	0	NA	0	0	0	0	0	0	NA	0	0	0	NA	1	0	NA	0	0	NA	0	0	0	0	NA	NA	0	0	0
chr09_55398110	chr09	55398110	0	0	0	1	0	0	0	0	0	0	0	0	0	0	0	0	0	0	0	0	0	0	0	1	1	0	1	0	0	0	0	0	0	0	1	0	0	0	1	0	0	1	0	0	0	0	0
chr09_56334333	chr09	56334333	0	0	0	0	1	0	0	0	0	0	0	0	1	0	1	0	0	0	0	0	0	0	1	0	0	2	0	1	0	1	0	1	1	1	1	0	1	2	1	0	1	0	1	1	0	0	1
chr09_56334353	chr09	56334353	0	0	0	0	1	0	0	0	0	0	0	0	1	1	0	0	0	0	0	0	0	0	1	0	0	1	0	1	0	1	0	1	1	1	1	0	1	2	1	0	0	0	0	0	0	0	1
chr09_56334367	chr09	56334367	1	2	0	1	2	0	0	2	2	1	2	2	1	1	0	1	1	1	1	2	0	1	2	1	1	2	1	0	0	1	1	2	1	1	2	1	1	2	1	1	1	1	0	0	1	1	2
chr09_56334370	chr09	56334370	0	0	0	0	0	0	0	0	0	0	0	0	0	0	0	0	0	0	0	0	0	0	0	0	0	0	0	0	0	0	0	0	0	0	0	0	0	0	0	0	0	0	0	0	0	0	0
chr09_56334390	chr09	56334390	0	0	0	0	1	0	0	0	0	0	0	0	1	1	1	0	0	0	0	0	0	0	1	0	0	1	0	0	0	1	0	1	1	0	1	0	0	2	0	0	0	0	1	1	0	0	1
chr09_56334395	chr09	56334395	0	0	1	0	1	0	0	0	0	0	0	0	1	1	2	0	0	0	0	0	2	1	1	0	0	1	0	1	1	1	0	1	1	1	1	0	1	2	1	0	1	0	2	2	0	0	1
chr09_56334422	chr09	56334422	0	0	0	0	0	0	0	0	0	0	0	0	0	0	0	0	0	0	0	0	0	0	0	0	0	0	0	0	0	0	0	0	0	0	0	0	0	0	0	0	0	0	0	0	0	0	0
chr09_57563439	chr09	57563439	0	0	1	1	1	2	1	0	0	1	0	0	1	0	0	0	1	1	0	0	0	0	1	2	0	1	2	2	1	1	1	1	1	1	1	2	1	2	1	2	1	2	0	0	1	0	1
chr09_57563442	chr09	57563442	0	0	1	1	1	2	1	0	0	1	0	0	1	0	1	0	1	1	0	0	0	0	1	2	0	1	2	2	1	1	1	1	1	1	1	2	1	2	1	2	1	2	1	1	1	0	1
chr09_57563451	chr09	57563451	0	0	0	0	1	0	0	0	0	0	0	0	1	0	0	0	0	1	0	0	0	0	1	1	0	1	1	1	0	0	1	1	1	0	0	0	0	2	0	0	0	0	0	0	0	0	1
chr09_57563470	chr09	57563470	0	0	1	1	1	2	1	0	0	1	0	0	1	0	0	0	1	1	0	0	0	0	1	2	0	1	2	2	1	1	1	1	1	1	1	2	1	2	1	2	1	2	0	0	1	0	1
chr09_57563514	chr09	57563514	0	0	0	0	1	0	0	0	0	0	0	0	1	0	0	0	0	1	0	0	0	0	1	1	0	1	1	1	0	0	1	1	1	0	0	0	0	2	0	0	0	0	0	0	0	0	1
chr09_57563516	chr09	57563516	0	0	1	1	1	2	1	0	0	1	0	0	1	0	0	0	1	1	0	0	0	0	1	2	0	1	2	2	1	1	1	1	1	1	1	2	1	2	1	2	1	2	0	0	1	0	1
chr09_57563544	chr09	57563544	0	0	1	1	1	2	1	0	0	1	0	0	1	0	1	0	1	1	0	0	0	0	1	2	0	1	2	2	1	1	1	1	1	1	1	2	1	2	1	2	1	2	1	1	1	0	1
chr09_57563553	chr09	57563553	1	1	0	1	0	0	0	0	1	0	2	0	0	0	0	1	1	1	2	1	0	0	1	0	0	0	0	0	0	0	1	0	0	0	0	0	0	0	0	0	0	0	0	0	0	0	1
chr09_58476109	chr09	58476109	0	0	0	0	0	0	0	0	0	0	0	0	0	0	0	0	0	0	0	0	0	0	0	0	0	0	0	0	0	0	0	0	0	1	0	0	0	0	1	0	0	0	0	0	0	0	0
chr09_58476124	chr09	58476124	0	1	0	0	0	0	0	0	0	0	0	0	0	0	0	0	0	0	0	0	0	0	0	0	0	1	0	0	0	0	0	0	0	0	0	0	0	0	0	0	0	1	0	0	0	0	1
chr09_58476141	chr09	58476141	0	0	0	0	1	0	0	0	1	0	0	0	0	0	0	0	0	0	1	0	0	0	0	0	1	0	0	0	0	0	0	0	0	0	0	0	0	0	0	0	0	0	0	0	0	0	0
chr09_58476164	chr09	58476164	0	0	0	0	0	0	0	0	0	0	0	0	1	0	0	0	0	1	0	0	0	0	1	2	0	0	1	1	0	0	1	1	1	0	0	0	0	2	0	0	0	0	0	0	0	0	1
chr09_58476170	chr09	58476170	0	0	0	0	1	0	0	0	1	0	0	0	0	0	0	0	0	0	1	0	0	0	0	0	1	0	0	0	0	0	0	0	0	0	0	0	0	0	0	0	0	0	0	0	0	0	0
chr09_58476177	chr09	58476177	0	0	0	0	1	0	0	0	1	0	1	0	0	1	1	1	1	0	1	0	0	0	1	0	1	0	0	1	0	0	0	0	0	1	0	0	0	0	1	0	0	1	1	1	0	0	0
chr09_58476204	chr09	58476204	1	1	2	0	2	1	1	1	2	2	1	1	1	2	2	1	2	1	1	0	2	1	2	2	1	2	2	2	1	2	1	2	1	1	2	2	0	2	1	2	1	1	2	2	2	1	2
chr09_59431517	chr09	59431517	1	1	0	1	0	0	0	0	0	0	0	0	0	0	0	0	0	1	1	0	0	0	0	0	0	0	0	0	0	0	1	0	0	0	0	0	0	0	0	0	0	0	0	0	0	0	0
chr09_59431521	chr09	59431521	1	1	0	1	0	0	0	0	0	0	0	0	0	1	0	0	0	1	1	0	0	0	0	0	0	0	0	0	0	0	1	0	0	0	0	0	0	0	0	0	0	0	0	0	0	0	0
chr09_59431532	chr09	59431532	0	0	0	0	0	0	0	0	1	0	0	0	0	0	1	0	0	0	1	0	0	0	0	0	1	0	0	0	0	0	0	0	0	0	0	0	0	0	1	0	0	0	1	1	0	0	0
chr09_59431537	chr09	59431537	2	1	2	2	0	2	1	1	0	1	0	1	0	1	1	1	1	2	1	1	2	2	1	2	0	2	1	1	2	1	2	1	2	1	1	1	2	2	0	2	1	2	1	1	1	1	0
chr09_59431543	chr09	59431543	2	1	2	2	1	2	1	1	1	1	1	1	0	2	2	2	2	2	2	1	2	2	2	2	1	2	1	2	2	1	2	1	2	1	2	2	2	2	1	2	1	2	2	2	1	1	0
chr09_59431576	chr09	59431576	0	0	0	0	0	0	0	0	0	0	0	0	0	0	0	0	0	0	0	0	0	0	0	0	0	1	0	0	0	0	0	0	0	0	1	0	0	0	0	0	0	0	0	0	0	0	0
chr09_59431581	chr09	59431581	2	1	2	2	1	2	1	1	1	1	1	1	0	2	2	2	2	2	2	1	2	2	2	2	1	2	1	2	2	1	2	1	2	1	2	1	2	2	1	2	1	2	2	2	1	1	0
chr09_59431593	chr09	59431593	0	0	0	0	0	0	0	0	0	0	0	0	0	0	0	0	0	0	0	0	0	0	0	0	0	1	0	0	0	0	0	0	0	0	1	0	0	0	0	0	0	0	0	0	0	0	0
chr09_59431598	chr09	59431598	2	1	2	2	0	2	1	1	0	1	0	1	0	1	1	1	1	2	1	1	2	2	1	2	0	2	1	1	2	1	2	1	2	1	1	1	2	2	0	2	1	2	1	1	1	1	0
chr09_59431623	chr09	59431623	1	1	0	1	0	0	0	0	0	0	0	0	0	1	0	0	0	1	1	0	0	0	0	0	0	0	0	0	0	0	1	0	0	0	0	0	0	0	0	0	0	0	0	0	0	0	0
chr09_60332973	chr09	60332973	0	0	0	0	0	0	0	0	0	0	1	0	0	0	1	1	1	0	0	0	0	0	1	0	0	0	0	1	0	0	0	0	0	0	0	0	0	0	1	0	0	0	1	1	0	0	0
chr09_60332988	chr09	60332988	0	0	0	0	0	0	0	0	1	0	0	0	0	1	0	0	0	0	1	0	0	0	0	0	1	0	0	0	0	0	0	1	1	0	0	0	0	1	0	0	0	0	0	0	0	0	0
chr09_60332989	chr09	60332989	0	0	0	0	0	0	0	0	1	0	1	0	0	1	1	1	1	0	1	0	0	0	1	0	1	0	0	1	0	0	0	1	1	0	0	0	0	1	1	0	0	0	1	1	0	0	0
chr09_60332998	chr09	60332998	0	0	0	0	0	0	0	0	0	0	0	0	0	0	0	0	0	0	0	0	0	0	0	0	0	0	0	0	0	0	0	0	0	0	0	0	0	0	0	0	0	0	0	0	0	0	0
chr09_60333001	chr09	60333001	1	0	0	0	0	1	0	1	0	1	0	1	0	0	0	0	1	0	0	0	0	1	0	0	0	0	0	0	0	1	0	0	0	0	0	0	0	0	0	1	0	0	0	0	1	0	0
chr09_60333004	chr09	60333004	1	0	0	0	0	1	0	1	0	1	0	1	0	0	0	0	1	0	0	0	0	1	0	0	0	0	0	0	0	1	0	0	0	0	0	0	0	0	0	1	0	0	0	0	1	0	0
chr09_60333007	chr09	60333007	1	0	0	0	0	1	0	1	0	1	0	1	0	0	0	0	1	0	0	0	0	1	0	0	0	0	0	0	0	1	0	0	0	0	0	0	0	0	0	1	0	0	0	0	1	0	0
chr09_60333011	chr09	60333011	1	2	1	1	2	1	1	1	1	2	1	1	1	1	2	1	2	1	1	0	2	1	1	1	1	1	1	1	1	2	1	1	2	1	2	1	1	2	1	1	1	0	2	2	2	1	2
chr09_60333013	chr09	60333013	0	0	0	0	0	0	0	0	1	0	0	0	0	1	1	0	0	0	1	0	0	0	0	0	1	0	0	0	0	0	0	1	1	0	0	0	0	1	1	0	0	0	1	1	0	0	0
chr09_60333014	chr09	60333014	1	0	0	0	0	1	0	1	0	1	0	1	0	0	0	0	1	0	0	0	0	1	0	0	0	0	0	0	0	1	0	0	0	0	0	0	0	0	0	1	0	0	0	0	1	0	0
chr09_60333028	chr09	60333028	0	0	0	0	0	0	0	0	0	0	0	0	0	0	0	0	0	0	0	0	0	0	0	0	0	0	0	0	0	0	0	0	0	0	0	0	0	0	0	0	0	0	0	0	0	0	0
chr09_60333037	chr09	60333037	1	2	1	1	2	1	1	1	1	2	1	1	1	1	2	1	2	1	1	0	2	1	1	1	1	1	1	1	1	2	1	1	2	1	2	1	1	2	1	1	1	0	2	2	2	1	2
chr09_60333043	chr09	60333043	0	1	0	0	0	0	0	0	0	0	0	0	0	0	0	1	0	1	1	2	0	0	1	2	1	0	2	1	0	1	2	0	0	0	1	1	0	0	1	1	0	2	0	0	1	0	1
chr09_60333047	chr09	60333047	1	0	0	0	0	1	0	1	0	1	1	1	0	0	0	0	2	0	0	0	0	1	0	0	0	0	0	1	0	1	0	1	1	0	0	0	0	1	0	1	0	0	0	0	1	0	0
chr09_60333052	chr09	60333052	0	0	0	0	0	0	0	0	0	0	0	0	0	0	0	0	0	0	0	0	0	0	0	0	0	0	0	0	0	0	0	0	0	0	0	0	0	0	0	0	0	0	0	0	0	0	0
chr09_60333061	chr09	60333061	1	0	0	0	0	1	0	1	0	1	0	1	0	0	0	0	1	0	0	0	0	1	0	0	0	0	0	0	0	1	0	0	0	0	0	0	0	0	0	1	0	0	0	0	1	0	0
chr09_60333070	chr09	60333070	0	0	1	1	0	0	0	0	0	0	0	0	0	0	0	1	0	1	1	2	0	0	1	1	0	1	1	1	0	0	1	0	0	0	0	1	0	0	1	1	0	2	0	0	0	0	0
chr09_60333077	chr09	60333077	1	2	1	1	2	1	1	1	0	2	1	1	1	0	1	0	2	1	0	0	2	1	0	1	0	1	1	1	1	2	1	1	2	1	2	1	1	2	0	1	1	0	1	1	2	1	2
chr09_60333079	chr09	60333079	0	0	0	0	0	0	0	0	1	0	0	0	0	1	1	1	0	0	1	0	0	0	1	0	1	0	0	0	0	0	0	0	0	0	0	0	0	0	1	0	0	0	1	1	0	0	0
chr09_60333085	chr09	60333085	0	0	0	0	0	0	0	0	1	0	1	0	0	1	1	1	1	0	1	0	0	0	1	0	1	0	0	1	0	0	0	1	1	0	0	0	0	1	1	0	0	0	1	1	0	0	0
chr09_60333091	chr09	60333091	1	0	0	0	0	1	0	1	1	1	0	1	0	1	1	1	1	0	1	0	0	1	1	0	1	0	0	0	0	1	0	0	0	0	0	0	0	0	1	1	0	0	1	1	1	0	0
chr09_60333098	chr09	60333098	0	0	0	0	0	0	0	0	0	0	0	0	0	0	0	0	0	0	0	0	0	0	0	0	0	0	0	0	0	0	0	1	1	0	0	0	0	1	0	0	0	0	0	0	0	0	0
chr09_60333099	chr09	60333099	1	0	0	0	0	1	0	1	0	1	1	1	0	0	0	0	2	0	0	0	0	1	0	0	0	0	0	1	0	1	0	1	1	0	0	0	0	1	0	1	0	0	0	0	1	0	0
chr09_61254334	chr09	61254334	0	0	0	0	0	0	0	0	0	0	0	0	0	1	0	0	0	0	0	0	0	0	0	0	0	0	0	0	0	0	0	0	0	0	0	0	0	0	NA	0	0	0	0	0	0	1	0
chr09_61254345	chr09	61254345	0	0	0	0	0	0	0	0	0	0	0	0	0	0	0	0	0	0	0	0	0	0	0	0	1	0	1	0	0	0	0	0	0	0	0	0	0	0	NA	0	0	0	0	0	0	0	0
chr09_61254369	chr09	61254369	1	2	0	1	2	0	1	0	2	1	2	0	2	0	1	0	1	1	1	1	0	0	0	1	2	0	1	1	1	0	1	1	1	2	1	0	1	1	NA	0	0	1	1	1	1	1	2
[truncated: 736 more rows]
[truncated: 511 more columns]
