# Supplementary material for: QTL discovery for agronomic and quality traits in diploid potato clones using PotatoMASH amplicon sequencing
Source: G3 (Bethesda). 2024 Jul 19;14(10):jkae164. doi: 10.1093/g3journal/jkae164 (PMC11457057; doi:10.1093/g3journal/jkae164)
Supplement: jkae164_Supplementary_Data [file jkae164_supplementary_data.zip › Supplemental_File_5_G3-2024-405051.xlsx]

## Sheet: Sheet2
Vexler et al. QTL discovery for agronomic and quality traits in a panel of diploid potato clones using PotatoMASH amplicon sequencing.
Supplementary data 5: Genotypic dataset showing the dosage of haplotags across the diploid potato clones
Column A, B and C describe the haplotag name, chromosome and coordinates of the haplotypes, respectively. Column D to UO describe the genotypic data across 558 diploid potato clones
name	chr	pos	GL16-6	15-RUD-09	GL16-8	16P109-028	16-MOZ-007	Ostfr-223	Ostfr-54	16P098-039	SA234-034	P33	16P076-021	16P098-028	16-LCL-003	G88	I-67	15P076-009	16P074-076	15P072-001	16-MAR-001	Ostfr-119	GL16-3	P16	15P076-044	16P073-018	12P268-001	15-GRA-75	16P071-036	16P078-021	GL16-7	I88	15P072-012	15P622-042	16P105-019	I86	15-VER-11	GL16-4	16P093-002	16P087-027	12P270-001	GL13-2	P34	16P073-025	I-52	16P073-061	Ry3-58	15-COM-16	15-BRI-05
ST4_03ch12_59039626	chr12	59039626	0	0	0	0	0	0	0	0	1	1	0	0	0	0	0	0	0	0	1	0	1	0	0	0	0	0	1	1	1	0	1	1	0	0	0	0	1	0	1	0	0	0	1	1	1	0	1
ST4_03ch12_59040898	chr12	59040898	0	0	0	0	0	0	0	0	1	1	0	0	0	0	0	0	0	0	1	0	1	0	0	0	0	0	1	1	1	0	1	1	0	0	0	0	1	0	1	0	0	0	1	1	1	0	1
C9_9_01000000000000000	chr09	7359524	1	0	0	0	0	0	1	1	0	0	0	1	0	0	0	1	0	1	0	0	0	1	0	1	0	0	1	1	1	0	1	0	1	0	0	1	0	0	0	0	NA	0	0	0	0	0	0
C9_9_00111111101011100	chr09	7359524	0	0	0	0	0	0	0	0	0	0	0	0	0	0	0	0	0	0	0	0	0	0	0	0	0	0	0	0	0	0	0	0	0	0	0	0	0	0	0	0	NA	0	0	0	0	0	0
C9_9_00100010010110010	chr09	7359524	0	0	0	0	0	0	0	0	0	0	0	0	0	0	0	0	0	0	0	0	0	0	0	0	0	1	0	0	0	0	0	0	0	0	0	0	0	0	0	0	NA	0	0	0	0	0	0
C9_9_00100010010011110	chr09	7359524	0	0	0	0	0	0	0	0	0	0	0	0	0	0	0	0	0	0	0	0	0	0	0	0	0	0	0	0	0	0	0	0	0	0	0	0	0	0	0	0	NA	0	0	0	0	0	0
C9_9_00100000010111110	chr09	7359524	0	0	0	0	0	0	0	0	0	0	0	0	0	0	0	0	0	0	0	0	0	0	0	0	0	0	0	0	0	0	0	0	0	0	0	0	0	0	0	0	NA	0	0	0	0	0	0
C9_9_00100000010110010	chr09	7359524	0	0	0	0	0	0	0	0	0	0	0	0	0	0	0	0	0	0	0	0	0	0	0	0	0	0	0	0	0	0	0	0	0	0	0	0	0	0	0	0	NA	0	0	0	0	0	0
C9_9_00100000010011110	chr09	7359524	0	0	0	0	0	0	0	0	0	0	0	0	1	0	0	0	0	0	0	0	0	0	0	0	0	0	0	0	0	0	0	0	0	1	0	0	1	0	1	0	NA	0	1	1	0	0	0
C9_9_00100000010010010	chr09	7359524	0	0	0	0	0	1	0	0	0	0	0	0	0	1	0	0	0	0	1	0	0	0	0	0	0	0	0	0	0	0	0	0	0	0	0	0	0	0	0	0	NA	0	0	0	1	0	1
C9_9_00000000000000000	chr09	7359524	1	2	2	2	2	1	1	1	2	2	2	1	1	1	2	1	2	1	1	2	2	1	2	1	2	1	1	1	1	2	1	2	1	1	2	1	1	2	1	2	NA	2	1	1	1	2	1
C9_8_01100000	chr09	6377536	0	0	0	0	0	1	0	0	0	0	0	0	1	0	0	0	0	0	0	0	0	0	0	0	0	0	0	0	0	0	0	0	0	0	0	0	0	0	0	0	0	0	0	0	1	0	2
C9_8_00010000	chr09	6377536	0	0	1	0	1	0	0	0	0	0	0	0	0	0	0	0	0	0	0	0	0	0	0	1	0	0	0	0	0	0	0	0	0	0	0	0	0	0	0	1	0	1	0	0	0	0	0
C9_8_00001000	chr09	6377536	0	0	0	0	0	0	0	0	0	0	0	0	0	0	0	0	0	0	0	0	0	0	0	0	0	1	0	0	0	1	0	0	0	0	0	0	0	0	0	0	0	0	0	0	0	0	0
C9_8_00000100	chr09	6377536	2	1	1	1	0	1	2	1	1	0	1	2	1	1	2	0	2	1	0	2	0	1	0	1	1	0	1	2	1	0	1	0	1	1	0	1	0	1	1	1	0	1	1	1	0	2	0
C9_8_00000010	chr09	6377536	0	0	0	0	0	0	0	0	0	0	0	0	0	0	0	0	0	0	0	0	0	0	0	0	0	0	0	0	0	0	0	0	0	0	0	0	0	0	0	0	0	0	0	0	0	0	0
C9_8_00000000	chr09	6377536	0	1	0	1	1	0	0	1	1	2	1	0	0	1	0	2	0	1	2	0	2	1	2	0	1	1	1	0	1	1	1	2	1	1	2	1	2	1	1	0	2	0	1	1	1	0	0
C9_7_011110	chr09	5545499	0	1	0	0	0	1	1	1	1	1	0	0	0	0	0	0	0	0	0	0	1	1	0	0	0	0	0	0	0	1	0	1	1	0	1	0	0	1	0	0	0	0	0	0	1	1	0
C9_7_010110	chr09	5545499	2	0	0	2	0	1	1	1	1	0	0	2	1	1	1	1	1	0	0	0	0	1	1	0	0	0	0	0	1	0	1	0	1	1	0	1	0	0	0	1	1	0	1	1	1	1	0
C9_7_010100	chr09	5545499	0	1	2	0	2	0	0	0	0	0	1	0	1	1	1	1	1	2	2	2	1	0	1	2	2	1	1	2	1	1	1	0	0	1	1	1	2	1	2	1	1	2	1	1	0	0	2
C9_7_010000	chr09	5545499	0	0	0	0	0	0	0	0	0	1	0	0	0	0	0	0	0	0	0	0	0	0	0	0	0	0	0	0	0	0	0	0	0	0	0	0	0	0	0	0	0	0	0	0	0	0	0
C9_7_000000	chr09	5545499	0	0	0	0	0	0	0	0	0	0	1	0	0	0	0	0	0	0	0	0	0	0	0	0	0	1	1	0	0	0	0	1	0	0	0	0	0	0	0	0	0	0	0	0	0	0	0
C9_6_0100000	chr09	4655324	0	0	0	0	0	0	0	0	0	0	0	0	1	0	0	0	0	0	0	0	0	0	0	0	1	0	0	0	0	0	0	0	0	1	0	0	1	0	1	0	0	0	0	0	0	0	0
C9_6_0010000	chr09	4655324	0	0	0	0	0	0	0	0	0	0	0	0	0	0	0	0	0	0	0	0	0	0	0	0	0	0	0	0	0	0	0	0	0	0	0	0	0	0	0	0	0	0	0	0	0	0	0
C9_6_0001000	chr09	4655324	0	0	2	0	0	0	0	0	0	0	0	0	1	0	0	0	0	0	0	0	0	0	1	1	0	0	0	0	0	0	0	0	0	0	0	0	0	0	0	1	0	1	0	0	0	0	0
C9_6_0000110	chr09	4655324	0	2	0	0	0	0	0	1	1	0	0	0	0	0	0	1	0	1	0	0	0	0	0	0	0	0	0	0	0	0	1	1	1	0	1	0	0	1	0	0	0	0	0	0	0	1	0
C9_6_0000000	chr09	4655324	2	0	0	2	2	2	2	1	1	2	2	2	0	2	2	1	2	1	2	2	2	2	1	1	1	2	2	2	2	2	1	1	1	1	1	2	1	1	1	1	2	1	2	2	2	1	2
C9_5_100000000	chr09	3699113	0	0	0	1	0	0	0	1	1	0	1	1	0	1	0	1	0	1	0	0	0	0	NA	0	0	0	1	0	0	0	NA	1	NA	0	1	0	0	NA	0	0	0	0	0	0	0	1	0
C9_5_010100011	chr09	3699113	0	0	0	0	0	0	0	0	0	0	0	0	0	0	0	0	0	0	0	0	0	0	NA	0	0	0	0	0	0	0	NA	0	NA	0	0	0	0	NA	0	0	0	0	0	0	0	0	0
C9_5_001000000	chr09	3699113	0	1	0	0	0	0	0	0	0	0	0	0	0	0	0	0	0	0	0	0	0	0	NA	0	0	0	0	0	0	0	NA	1	NA	0	0	1	0	NA	1	0	0	0	0	0	0	0	0
C9_5_000101101	chr09	3699113	0	0	0	0	1	1	0	0	0	1	0	0	0	0	0	0	0	0	0	0	0	0	NA	0	0	0	0	0	0	0	NA	0	NA	0	0	0	0	NA	0	0	0	0	0	0	1	0	0
C9_5_000100001	chr09	3699113	0	0	0	0	0	0	0	0	0	0	0	0	0	0	0	0	0	0	0	0	0	0	NA	0	0	0	0	0	0	0	NA	0	NA	0	0	0	0	NA	0	0	0	0	0	0	0	0	0
C9_5_000010001	chr09	3699113	0	0	0	0	0	0	0	0	0	0	0	0	0	0	0	0	0	0	0	0	0	0	NA	0	0	0	0	0	0	0	NA	0	NA	0	0	0	0	NA	0	0	0	0	0	0	0	0	0
C9_5_000000001	chr09	3699113	0	0	2	0	1	1	0	0	0	0	1	0	2	0	1	0	1	1	1	1	0	0	NA	2	2	1	1	2	1	0	NA	0	NA	1	0	0	1	NA	1	1	1	2	1	1	0	0	0
C9_5_000000000	chr09	3699113	2	1	0	1	0	0	2	1	1	1	0	1	0	1	1	1	1	0	1	1	2	2	NA	0	0	1	0	0	1	2	NA	0	NA	1	1	1	1	NA	0	1	1	0	1	1	1	1	2
C9_4_011110	chr09	2762508	0	0	0	0	1	1	0	0	0	1	0	0	0	0	0	0	0	0	0	0	0	0	0	0	0	0	0	0	0	0	0	0	0	0	0	0	0	0	0	0	1	0	0	0	1	0	0
C9_4_001110	chr09	2762508	0	0	0	0	0	0	0	0	0	0	0	0	0	0	0	0	0	0	0	0	0	0	0	0	0	0	0	0	0	0	0	0	0	1	0	0	0	0	0	0	0	0	0	0	0	0	0
C9_4_001000	chr09	2762508	1	0	0	0	0	0	2	0	0	1	0	0	1	0	1	0	0	0	0	1	1	2	0	0	1	1	0	0	0	0	0	1	1	0	1	1	1	0	1	0	0	0	1	1	1	0	0
C9_4_000100	chr09	2762508	0	0	0	0	0	0	0	0	0	0	0	0	0	0	0	0	0	0	0	0	0	0	0	0	0	0	0	0	0	0	0	0	0	0	0	0	0	0	0	0	0	0	0	0	0	0	0
C9_4_000010	chr09	2762508	0	0	0	0	0	0	0	0	0	0	0	0	0	0	0	0	0	0	0	0	0	0	0	0	0	0	0	0	0	0	0	0	0	0	0	0	0	0	0	0	0	0	0	0	0	0	0
C9_4_000000	chr09	2762508	1	2	2	2	1	1	0	2	2	0	2	2	1	2	1	2	2	2	2	1	1	0	2	2	1	1	2	2	2	2	2	1	1	1	1	1	1	2	1	2	1	2	1	1	0	2	2
C9_3_0100000	chr09	1859084	0	NA	0	1	0	1	0	NA	1	0	0	0	0	0	0	1	0	0	1	0	0	0	1	1	0	2	NA	0	0	0	1	1	NA	0	0	0	0	0	NA	0	0	NA	0	0	1	0	0
C9_3_0011100	chr09	1859084	0	NA	0	1	0	0	0	NA	1	0	0	0	0	0	0	1	0	0	0	0	1	0	0	0	0	0	NA	0	1	1	0	0	NA	0	1	0	1	0	NA	0	0	NA	0	0	0	1	1
C9_3_0011010	chr09	1859084	0	NA	2	0	1	0	0	NA	0	1	0	0	2	0	0	0	1	1	0	0	0	0	1	1	1	0	NA	2	0	0	0	0	NA	0	0	0	0	1	NA	1	1	NA	0	0	0	0	0
C9_3_0011000	chr09	1859084	1	NA	0	0	0	0	0	NA	0	1	0	1	0	0	0	0	0	0	0	1	1	1	0	0	0	0	NA	0	0	1	0	0	NA	0	0	0	0	0	NA	1	1	NA	0	0	1	0	0
C9_3_0010000	chr09	1859084	1	NA	0	0	1	0	0	NA	0	0	0	1	0	0	0	0	0	1	0	0	0	0	0	0	0	0	NA	0	0	0	1	1	NA	0	0	1	0	1	NA	0	0	NA	0	0	0	0	0
C9_3_0001010	chr09	1859084	0	NA	0	0	0	0	1	NA	0	0	1	0	0	2	1	0	0	0	0	0	0	1	0	0	0	0	NA	0	0	0	0	0	NA	1	1	1	0	0	NA	0	0	NA	1	1	0	1	1
C9_3_0001000	chr09	1859084	0	NA	0	0	0	0	0	NA	0	0	0	0	0	0	0	0	0	0	0	0	0	0	0	0	0	0	NA	0	0	0	0	0	NA	0	0	0	0	0	NA	0	0	NA	0	0	0	0	0
C9_3_0000001	chr09	1859084	0	NA	0	0	0	1	0	NA	0	0	1	0	0	0	1	0	1	0	1	1	0	0	0	0	0	0	NA	0	0	0	0	0	NA	0	0	0	0	0	NA	0	0	NA	0	0	0	0	0
C9_3_0000000	chr09	1859084	0	NA	0	0	0	0	1	NA	0	0	0	0	0	0	0	0	0	0	0	0	0	0	0	0	1	0	NA	0	1	0	0	0	NA	1	0	0	1	0	NA	0	0	NA	1	1	0	0	0
C9_28_0110000010100	chr09	67512478	0	NA	0	0	0	0	0	0	0	0	0	0	0	0	0	0	0	0	0	0	0	0	0	0	0	NA	0	0	0	0	NA	0	0	0	0	0	0	0	0	0	0	0	0	0	0	0	0
C9_28_0110000010000	chr09	67512478	0	NA	0	0	0	0	0	0	0	0	0	0	0	0	0	0	0	0	0	0	0	0	0	0	0	NA	0	0	0	0	NA	0	0	0	0	0	0	0	0	0	0	0	0	0	0	0	0
C9_28_0101000010000	chr09	67512478	0	NA	0	0	0	0	0	0	0	0	0	0	0	0	0	0	0	0	0	0	1	0	0	0	0	NA	0	0	0	0	NA	0	1	0	0	0	0	1	0	0	0	0	0	0	0	0	0
C9_28_0100100011000	chr09	67512478	0	NA	1	0	0	0	0	0	0	0	0	0	2	0	0	0	0	0	0	0	1	0	0	0	0	NA	0	0	1	0	NA	0	0	0	0	1	0	0	0	0	1	0	0	0	0	0	0
C9_28_0100011110010	chr09	67512478	0	NA	0	2	0	1	0	0	0	0	0	0	0	2	0	0	0	1	0	0	0	0	0	1	0	NA	1	2	0	0	NA	1	1	0	2	0	1	0	0	0	0	1	0	0	1	2	0
C9_28_0100000010000	chr09	67512478	0	NA	0	0	0	0	0	1	0	0	0	1	0	0	1	1	0	0	0	1	0	0	1	0	0	NA	0	0	0	1	NA	0	0	0	0	0	0	0	1	0	0	0	1	1	0	0	0
C9_28_01000000-0100	chr09	67512478	0	NA	0	0	0	0	0	0	0	0	0	0	0	0	0	0	0	0	0	0	0	0	0	0	0	NA	0	0	0	0	NA	0	0	0	0	0	0	0	0	0	0	0	0	0	0	0	0
C9_28_0100000000000	chr09	67512478	1	NA	0	0	0	0	1	0	0	0	0	0	0	0	1	0	0	0	0	0	0	0	0	0	0	NA	0	0	1	0	NA	0	0	0	0	0	0	0	0	0	0	0	1	1	0	0	0
C9_28_0000000000000	chr09	67512478	1	NA	1	0	2	1	1	1	2	2	2	1	0	0	0	1	2	1	2	1	0	2	1	1	2	NA	1	0	0	1	NA	1	0	2	0	1	1	1	1	2	1	1	0	0	1	0	2
C9_27_0100110000	chr09	66733780	0	0	0	1	0	NA	0	0	0	0	0	0	0	NA	0	0	NA	NA	0	0	0	0	0	NA	0	0	1	1	0	0	1	NA	NA	NA	1	0	1	0	0	0	0	NA	0	0	NA	0	0
C9_27_0100000000	chr09	66733780	0	0	0	0	0	NA	0	0	0	0	0	0	0	NA	0	0	NA	NA	0	0	0	0	0	NA	0	0	0	0	1	0	0	NA	NA	NA	0	0	0	0	0	0	0	NA	0	0	NA	0	0
C9_27_0010101100	chr09	66733780	0	0	0	0	0	NA	0	0	0	0	0	0	0	NA	0	0	NA	NA	0	0	0	0	0	NA	0	0	0	0	0	0	0	NA	NA	NA	0	0	0	0	0	0	0	NA	0	0	NA	0	0
C9_27_0010001100	chr09	66733780	0	0	0	0	0	NA	0	1	0	0	0	0	0	NA	1	0	NA	NA	0	0	0	0	0	NA	0	0	0	0	0	0	0	NA	NA	NA	0	0	0	0	1	0	0	NA	0	0	NA	0	0
C9_27_0010000000	chr09	66733780	0	1	0	0	1	NA	0	0	0	0	0	0	0	NA	0	0	NA	NA	0	0	0	0	0	NA	0	0	0	0	0	0	0	NA	NA	NA	0	0	0	0	0	0	0	NA	0	0	NA	0	0
C9_27_0001101000	chr09	66733780	0	0	0	1	0	NA	0	0	1	0	0	0	0	NA	0	0	NA	NA	0	0	0	0	0	NA	0	0	1	1	0	0	1	NA	NA	NA	1	0	1	0	0	0	0	NA	0	0	NA	0	0
C9_27_0000001000	chr09	66733780	0	0	0	0	0	NA	0	0	0	0	0	0	0	NA	0	0	NA	NA	0	0	0	0	0	NA	0	0	0	0	0	0	0	NA	NA	NA	0	0	0	0	0	0	0	NA	0	0	NA	0	0
C9_27_0000000010	chr09	66733780	0	0	1	0	0	NA	0	0	0	0	0	0	0	NA	0	0	NA	NA	0	0	0	0	0	NA	0	2	0	0	0	0	0	NA	NA	NA	0	1	0	0	0	1	0	NA	0	0	NA	0	0
C9_27_0000000000	chr09	66733780	2	1	1	0	1	NA	2	1	1	2	2	2	2	NA	1	2	NA	NA	2	2	2	2	2	NA	2	0	0	0	1	2	0	NA	NA	NA	0	1	0	2	1	1	2	NA	2	2	NA	2	2
C9_26_0100101001101000000	chr09	65570137	0	NA	0	0	0	NA	0	0	NA	0	0	0	NA	0	0	0	NA	NA	NA	0	0	0	0	NA	1	NA	NA	0	0	0	NA	0	NA	NA	NA	0	0	NA	NA	NA	0	NA	0	0	0	0	0
C9_26_0100011100101011000	chr09	65570137	0	NA	0	0	1	NA	0	0	NA	0	1	0	NA	0	0	0	NA	NA	NA	0	0	0	0	NA	0	NA	NA	0	0	0	NA	0	NA	NA	NA	0	0	NA	NA	NA	0	NA	0	0	0	0	0
C9_26_0100011000101011000	chr09	65570137	0	NA	0	0	0	NA	0	0	NA	0	0	0	NA	0	0	0	NA	NA	NA	0	0	0	0	NA	0	NA	NA	0	0	0	NA	0	NA	NA	NA	0	0	NA	NA	NA	0	NA	0	0	0	0	0
C9_26_0100001100101011000	chr09	65570137	0	NA	0	0	0	NA	0	0	NA	0	0	0	NA	0	1	0	NA	NA	NA	0	0	0	0	NA	0	NA	NA	0	0	0	NA	0	NA	NA	NA	0	0	NA	NA	NA	0	NA	0	0	0	0	0
C9_26_0100001010111000010	chr09	65570137	1	NA	0	0	0	NA	1	0	NA	0	0	0	NA	0	1	0	NA	NA	NA	0	1	0	0	NA	1	NA	NA	0	0	0	NA	0	NA	NA	NA	0	0	NA	NA	NA	0	NA	1	1	0	0	0
C9_26_0100001001101000000	chr09	65570137	0	NA	0	0	0	NA	0	1	NA	0	0	0	NA	1	0	1	NA	NA	NA	0	0	0	1	NA	0	NA	NA	1	0	0	NA	0	NA	NA	NA	0	1	NA	NA	NA	0	NA	0	0	0	0	0
C9_26_0100001000101100000	chr09	65570137	0	NA	0	0	0	NA	0	1	NA	0	1	1	NA	0	0	0	NA	NA	NA	0	0	0	0	NA	0	NA	NA	0	1	0	NA	1	NA	NA	NA	0	0	NA	NA	NA	0	NA	0	0	0	0	0
C9_26_0100001000101011000	chr09	65570137	0	NA	0	0	0	NA	0	0	NA	0	0	0	NA	0	0	0	NA	NA	NA	0	0	0	0	NA	0	NA	NA	0	0	0	NA	0	NA	NA	NA	0	0	NA	NA	NA	0	NA	0	0	0	0	0
C9_26_0100001000101000000	chr09	65570137	0	NA	0	1	1	NA	0	0	NA	0	0	0	NA	0	0	0	NA	NA	NA	0	0	0	0	NA	0	NA	NA	1	0	0	NA	1	NA	NA	NA	0	1	NA	NA	NA	0	NA	0	0	0	0	1
C9_26_01000010001010-0000	chr09	65570137	0	NA	0	0	0	NA	0	0	NA	0	0	0	NA	0	0	0	NA	NA	NA	0	0	0	0	NA	0	NA	NA	0	0	0	NA	0	NA	NA	NA	0	0	NA	NA	NA	0	NA	0	0	0	0	0
C9_26_0011000000100000000	chr09	65570137	0	NA	0	1	0	NA	0	0	NA	0	0	0	NA	1	0	1	NA	NA	NA	1	0	0	1	NA	0	NA	NA	0	0	1	NA	0	NA	NA	NA	0	0	NA	NA	NA	1	NA	1	1	0	2	0
C9_26_0010000000100000100	chr09	65570137	0	NA	1	0	0	NA	0	0	NA	0	0	0	NA	0	0	0	NA	NA	NA	0	0	0	0	NA	0	NA	NA	0	0	0	NA	0	NA	NA	NA	1	0	NA	NA	NA	1	NA	0	0	0	0	0
C9_26_0010000000100000000	chr09	65570137	0	NA	0	0	0	NA	0	0	NA	0	0	0	NA	0	0	0	NA	NA	NA	0	0	0	0	NA	0	NA	NA	0	0	0	NA	0	NA	NA	NA	0	0	NA	NA	NA	0	NA	0	0	0	0	0
C9_26_0000000000000000000	chr09	65570137	1	NA	1	0	0	NA	1	0	NA	2	0	1	NA	0	0	0	NA	NA	NA	1	1	2	0	NA	0	NA	NA	0	1	1	NA	0	NA	NA	NA	1	0	NA	NA	NA	0	NA	0	0	2	0	1
C9_25_01000100	chr09	64619814	0	0	0	0	0	0	0	NA	NA	0	NA	0	0	0	0	0	NA	NA	NA	0	0	0	0	0	0	NA	0	0	0	0	0	0	0	0	0	0	0	0	0	0	NA	0	0	0	0	0	0
C9_25_00101000	chr09	64619814	0	1	1	0	0	0	0	NA	NA	0	NA	0	0	0	0	0	NA	NA	NA	0	0	0	0	1	0	NA	0	0	0	0	0	0	0	0	0	1	0	0	0	1	NA	1	0	0	0	0	1
C9_25_00010010	chr09	64619814	0	1	0	0	1	0	0	NA	NA	0	NA	1	0	0	0	0	NA	NA	NA	0	0	0	0	0	0	NA	1	1	0	0	1	1	1	2	0	0	1	2	0	0	NA	0	0	0	0	0	1
C9_25_00000000	chr09	64619814	2	0	1	2	1	2	2	NA	NA	2	NA	1	2	2	2	2	NA	NA	NA	2	2	2	2	1	2	NA	1	1	2	2	1	1	1	0	2	1	1	0	2	1	NA	1	2	2	2	2	0
C9_24_010001000	chr09	63789329	NA	0	NA	0	1	0	1	NA	1	1	1	1	1	0	NA	0	NA	0	2	0	0	0	0	0	NA	0	1	0	NA	0	0	1	1	1	0	0	0	0	NA	0	0	0	NA	NA	1	1	0
C9_24_001001010	chr09	63789329	NA	0	NA	0	0	0	0	NA	0	0	0	0	0	0	NA	0	NA	0	0	0	0	0	0	0	NA	0	0	0	NA	0	0	0	0	0	0	0	0	0	NA	0	0	0	NA	NA	0	0	0
C9_24_000111000	chr09	63789329	NA	0	NA	0	0	0	0	NA	0	0	0	0	0	0	NA	0	NA	0	0	0	0	0	0	0	NA	0	0	0	NA	0	0	0	0	0	0	0	0	0	NA	0	0	0	NA	NA	0	0	0
C9_24_000001100	chr09	63789329	NA	0	NA	0	0	0	0	NA	0	0	0	0	0	0	NA	0	NA	0	0	0	0	0	0	0	NA	0	0	0	NA	0	0	0	0	0	0	0	0	0	NA	0	0	0	NA	NA	0	0	0
C9_24_000001000	chr09	63789329	NA	1	NA	1	1	1	0	NA	1	0	1	0	0	1	NA	1	NA	2	0	1	2	1	1	1	NA	2	1	2	NA	0	2	1	1	1	0	1	1	2	NA	0	1	1	NA	NA	1	0	1
C9_24_000000000	chr09	63789329	NA	1	NA	1	0	1	1	NA	0	1	0	1	1	1	NA	1	NA	0	0	1	0	1	1	1	NA	0	0	0	NA	2	0	0	0	0	2	1	1	0	NA	2	1	1	NA	NA	0	1	1
C9_23_011000	chr09	62909766	0	0	0	0	0	0	0	0	0	0	0	0	0	0	0	0	0	0	0	0	0	0	0	0	0	0	0	0	0	0	0	NA	0	0	0	0	0	0	0	NA	0	NA	0	0	0	0	0
C9_23_010000	chr09	62909766	0	0	0	0	0	0	0	0	0	0	0	0	1	0	0	0	0	0	0	0	0	0	0	0	0	0	0	0	0	0	0	NA	0	1	0	0	0	0	0	NA	0	NA	0	0	0	0	0
C9_23_000100	chr09	62909766	0	2	1	1	1	0	0	0	0	0	1	0	1	0	0	1	0	2	0	0	0	0	1	1	1	0	1	1	0	0	1	NA	1	0	2	0	2	2	1	NA	0	NA	0	1	0	1	1
C9_23_000010	chr09	62909766	0	0	0	0	1	0	1	1	1	1	1	1	0	0	0	0	1	0	1	0	0	0	0	0	0	1	1	0	0	0	0	NA	1	1	0	0	0	0	0	NA	0	NA	0	0	1	1	1
C9_23_000001	chr09	62909766	0	0	0	0	0	0	0	0	0	0	0	0	0	0	0	0	0	0	0	0	0	0	0	0	0	0	0	0	0	0	0	NA	0	0	0	0	0	0	0	NA	0	NA	0	0	0	0	0
C9_23_000000	chr09	62909766	2	0	1	1	0	2	1	1	1	1	0	1	0	2	2	1	1	0	1	2	2	2	1	1	1	1	0	1	2	2	1	NA	0	0	0	2	0	0	1	NA	2	NA	2	1	1	0	0
C9_22_10010010000000	chr09	62045221	0	NA	NA	0	0	0	NA	NA	NA	NA	NA	0	NA	NA	0	NA	0	0	NA	0	NA	NA	NA	NA	0	0	NA	NA	0	0	NA	NA	NA	0	0	0	NA	0	0	0	0	0	0	0	NA	NA	0
C9_22_01001010000000	chr09	62045221	0	NA	NA	0	1	0	NA	NA	NA	NA	NA	0	NA	NA	0	NA	0	1	NA	0	NA	NA	NA	NA	0	0	NA	NA	0	0	NA	NA	NA	1	0	0	NA	1	0	0	0	0	0	0	NA	NA	1
C9_22_01000010000000	chr09	62045221	0	NA	NA	0	0	0	NA	NA	NA	NA	NA	0	NA	NA	0	NA	0	0	NA	0	NA	NA	NA	NA	0	0	NA	NA	0	0	NA	NA	NA	0	0	0	NA	0	0	0	0	0	0	0	NA	NA	0
C9_22_00101101000100	chr09	62045221	0	NA	NA	0	1	0	NA	NA	NA	NA	NA	0	NA	NA	0	NA	0	1	NA	0	NA	NA	NA	NA	0	0	NA	NA	0	0	NA	NA	NA	1	0	0	NA	1	0	0	0	0	0	0	NA	NA	1
C9_22_00010010000000	chr09	62045221	0	NA	NA	0	0	0	NA	NA	NA	NA	NA	0	NA	NA	0	NA	0	0	NA	0	NA	NA	NA	NA	0	0	NA	NA	0	0	NA	NA	NA	0	0	0	NA	0	1	0	0	0	0	0	NA	NA	0
C9_22_00010000000000	chr09	62045221	1	NA	NA	1	0	0	NA	NA	NA	NA	NA	0	NA	NA	1	NA	0	0	NA	0	NA	NA	NA	NA	0	0	NA	NA	1	0	NA	NA	NA	0	0	0	NA	0	0	0	0	0	1	1	NA	NA	0
C9_22_00001100010100	chr09	62045221	0	NA	NA	0	0	0	NA	NA	NA	NA	NA	0	NA	NA	0	NA	1	0	NA	0	NA	NA	NA	NA	0	0	NA	NA	0	0	NA	NA	NA	0	0	0	NA	0	0	0	0	0	0	0	NA	NA	0
C9_22_00001100000100	chr09	62045221	0	NA	NA	0	0	0	NA	NA	NA	NA	NA	0	NA	NA	0	NA	0	0	NA	0	NA	NA	NA	NA	0	0	NA	NA	0	0	NA	NA	NA	0	0	0	NA	0	0	0	0	0	0	0	NA	NA	0
C9_22_00001000001110	chr09	62045221	1	NA	NA	0	0	0	NA	NA	NA	NA	NA	1	NA	NA	0	NA	0	0	NA	0	NA	NA	NA	NA	1	1	NA	NA	0	0	NA	NA	NA	0	1	0	NA	0	0	0	0	0	0	0	NA	NA	0
C9_22_00000010000000	chr09	62045221	0	NA	NA	0	0	0	NA	NA	NA	NA	NA	0	NA	NA	1	NA	0	0	NA	0	NA	NA	NA	NA	0	0	NA	NA	0	0	NA	NA	NA	0	0	0	NA	0	0	0	0	0	1	1	NA	NA	0
C9_22_00000000000000	chr09	62045221	0	NA	NA	1	0	2	NA	NA	NA	NA	NA	1	NA	NA	0	NA	1	0	NA	2	NA	NA	NA	NA	1	1	NA	NA	1	2	NA	NA	NA	0	1	2	NA	0	1	2	2	2	0	0	NA	NA	0
C9_21_010101001100	chr09	61254302	0	0	0	0	0	0	0	0	0	0	NA	0	0	1	0	0	0	0	NA	0	0	0	0	0	0	0	NA	0	0	0	0	0	NA	0	0	0	0	0	0	0	0	NA	0	0	0	1	0
C9_21_001101001100	chr09	61254302	0	0	0	0	0	0	0	0	0	0	NA	0	0	0	0	0	0	0	NA	0	0	0	0	0	1	0	NA	0	0	0	0	0	NA	0	0	0	0	0	1	0	0	NA	0	0	0	0	0
C9_21_000110000000	chr09	61254302	0	0	0	1	1	0	0	0	2	0	NA	0	1	0	0	0	0	0	NA	1	0	0	0	0	1	0	NA	0	0	0	0	0	NA	0	1	0	0	0	0	0	0	NA	0	0	0	0	0
C9_21_000101001100	chr09	61254302	0	0	0	0	0	0	0	0	0	0	NA	0	0	0	0	0	0	0	NA	0	0	0	0	0	0	0	NA	0	0	0	0	0	NA	0	0	0	0	0	0	0	0	NA	0	0	0	0	0
C9_21_000100010100	chr09	61254302	0	0	0	0	0	0	0	0	0	0	NA	0	0	0	1	0	1	0	NA	0	0	0	0	0	0	0	NA	0	0	0	0	0	NA	0	0	0	0	0	0	0	0	NA	1	1	0	0	0
C9_21_000100000110	chr09	61254302	1	2	0	0	1	0	1	0	0	1	NA	0	1	0	0	0	0	1	NA	0	0	0	0	1	0	0	NA	1	0	0	1	1	NA	2	0	0	1	1	0	0	0	NA	0	0	1	1	2
C9_21_000100000100	chr09	61254302	0	0	0	0	0	0	0	0	0	0	NA	0	0	0	0	0	0	0	NA	0	0	0	0	0	0	0	NA	0	0	0	0	0	NA	0	0	0	0	0	0	0	0	NA	0	0	0	0	0
C9_21_000100000000	chr09	61254302	0	0	0	0	0	0	0	0	0	0	NA	0	0	0	0	0	0	0	NA	0	0	0	0	0	0	0	NA	0	0	0	0	0	NA	0	0	0	0	0	0	0	0	NA	0	0	0	0	0
C9_21_000000100100	chr09	61254302	0	0	0	0	0	0	0	0	0	0	NA	0	0	0	0	1	0	0	NA	0	0	0	1	0	0	0	NA	0	0	0	0	0	NA	0	0	0	0	0	0	0	0	NA	0	0	0	0	0
C9_21_000000000000	chr09	61254302	1	0	2	1	0	2	1	2	0	1	NA	2	0	1	1	1	1	1	NA	1	2	2	1	1	0	2	NA	1	2	2	1	1	NA	0	1	2	1	1	1	2	2	NA	1	1	1	0	0
C9_20_010100011000101000101001	chr09	60332970	0	0	0	0	0	0	0	0	0	0	0	0	0	0	0	0	0	0	0	NA	0	0	0	0	0	0	0	0	0	0	0	0	0	0	0	0	0	0	0	0	0	NA	0	0	0	0	0
C9_20_010100001100100101011100	chr09	60332970	0	0	0	0	0	0	0	0	0	0	0	0	0	0	0	0	0	0	0	NA	0	0	0	0	0	0	0	0	0	0	0	0	0	0	0	0	0	0	0	0	0	NA	0	0	0	0	0
C9_20_010100001100100001011100	chr09	60332970	0	0	0	0	0	0	0	0	0	0	0	0	0	0	1	0	0	0	0	NA	0	0	0	0	0	0	0	0	0	0	0	0	0	0	0	0	0	0	1	0	0	NA	1	1	0	0	0
C9_20_010100001010100001011100	chr09	60332970	0	0	0	0	0	0	0	0	0	0	0	0	0	0	0	0	0	0	0	NA	0	0	0	0	0	0	0	0	0	0	0	0	0	0	0	0	0	0	0	0	0	NA	0	0	0	0	0
C9_20_010100001000101000101001	chr09	60332970	0	0	0	0	0	0	0	0	0	0	1	0	0	0	0	0	1	0	0	NA	0	0	0	0	0	0	0	1	0	0	0	0	0	0	0	0	0	0	0	0	0	NA	0	0	0	0	0
C9_20_010100001000100001111100	chr09	60332970	0	0	0	0	0	0	0	0	0	0	0	0	0	0	0	0	0	0	0	NA	0	0	0	0	0	0	0	0	0	0	0	0	0	0	0	0	0	0	0	0	0	NA	0	0	0	0	0
C9_20_010100001000100001011100	chr09	60332970	0	0	0	0	0	0	0	0	0	0	0	0	0	0	0	1	0	0	0	NA	0	0	1	0	0	0	0	0	0	0	0	0	0	0	0	0	0	0	0	0	0	NA	0	0	0	0	0
C9_20_010001111010101010100101	chr09	60332970	1	0	0	0	0	1	0	1	0	1	0	1	0	0	0	0	1	0	0	NA	0	1	0	0	0	0	0	0	0	1	0	0	0	0	0	0	0	0	0	1	0	NA	0	0	1	0	0
C9_20_010001111010101000100101	chr09	60332970	0	0	0	0	0	0	0	0	0	0	0	0	0	0	0	0	0	0	0	NA	0	0	0	0	0	0	0	0	0	0	0	0	0	0	0	0	0	0	0	0	0	NA	0	0	0	0	0
C9_20_010000000001000000000000	chr09	60332970	0	0	0	0	0	0	0	0	0	0	0	0	0	0	0	0	0	0	0	NA	0	0	0	0	0	0	0	0	0	0	0	0	0	0	0	0	0	0	0	0	0	NA	0	0	0	0	0
C9_20_001100001100101000101011	chr09	60332970	0	0	0	0	0	0	0	0	0	0	0	0	0	0	0	0	0	0	0	NA	0	0	0	0	0	0	0	0	0	0	0	1	1	0	0	0	0	1	0	0	0	NA	0	0	0	0	0
C9_20_001100001100100001011100	chr09	60332970	0	0	0	0	0	0	0	0	1	0	0	0	0	1	0	0	0	0	1	NA	0	0	0	0	1	0	0	0	0	0	0	0	0	0	0	0	0	0	0	0	0	NA	0	0	0	0	0
C9_20_000110001000100000100001	chr09	60332970	0	0	0	0	0	0	0	0	0	0	0	0	0	0	0	0	0	0	0	NA	0	0	0	0	0	0	0	0	0	0	0	0	0	0	0	0	0	0	0	0	0	NA	0	0	0	0	0
C9_20_000000001000110000100000	chr09	60332970	0	2	1	1	2	0	1	0	0	1	0	0	1	0	1	0	0	1	0	NA	2	0	0	1	0	1	1	0	1	1	1	0	1	1	2	1	1	1	0	0	1	NA	1	1	1	1	2
C9_20_000000000000010001000001	chr09	60332970	0	0	0	0	0	0	0	0	0	0	0	0	0	0	0	0	0	0	0	NA	0	0	0	0	0	0	0	0	0	0	0	0	0	0	0	0	0	0	0	0	0	NA	0	0	0	0	0
C9_20_000000000000010001000000	chr09	60332970	0	0	1	1	0	0	0	0	0	0	0	0	0	0	0	1	0	1	1	NA	0	0	1	1	1	1	1	1	0	0	1	0	0	0	0	1	0	0	1	1	0	NA	0	0	0	0	0
C9_20_000000000000000010000000	chr09	60332970	0	0	0	0	0	0	0	1	1	0	1	1	1	0	0	0	0	0	0	NA	0	0	0	0	0	0	0	0	0	0	0	1	0	0	0	0	0	0	0	0	0	NA	0	0	0	0	0
C9_20_000000000000000000000000	chr09	60332970	1	0	0	0	0	1	1	0	0	0	0	0	0	1	0	0	0	0	0	NA	0	1	0	0	0	0	0	0	1	0	0	0	0	1	0	0	1	0	0	0	1	NA	0	0	0	1	0
C9_2_0101010101	chr09	998854	0	0	0	0	0	0	0	0	0	0	0	0	0	0	0	0	0	0	0	0	0	0	0	NA	0	0	0	0	1	0	0	0	0	NA	0	0	0	0	0	0	0	0	1	1	0	0	0
C9_2_0011100001	chr09	998854	2	0	0	2	1	1	0	0	1	1	1	0	0	1	1	0	1	2	1	2	2	1	0	NA	1	0	1	1	1	2	0	0	0	NA	1	0	1	1	0	1	0	1	0	0	2	1	2
C9_2_0001101001	chr09	998854	0	0	0	0	0	0	0	0	0	0	1	0	0	0	0	0	0	0	0	0	0	0	0	NA	0	1	1	0	0	0	0	0	0	NA	0	0	0	0	0	0	0	0	0	0	0	0	0
C9_2_0001100011	chr09	998854	0	1	1	0	0	1	1	0	0	1	0	0	2	0	1	1	1	0	0	0	0	1	1	NA	0	0	0	0	0	0	0	0	0	NA	1	1	0	0	0	1	1	1	1	1	0	1	0
C9_2_0001100001	chr09	998854	0	0	0	0	0	0	1	0	0	0	0	0	0	0	0	0	0	0	0	0	0	0	0	NA	1	0	0	0	0	0	0	0	0	NA	0	0	1	0	0	0	1	0	0	0	0	0	0
C9_2_0001010101	chr09	998854	0	0	0	0	0	0	0	0	0	0	0	0	0	0	0	0	0	0	0	0	0	0	0	NA	0	0	0	0	0	0	0	0	0	NA	0	0	0	0	0	0	0	0	0	0	0	0	0
C9_2_0001000101	chr09	998854	0	0	0	0	0	0	0	1	0	0	0	1	0	0	0	0	0	0	0	0	0	0	0	NA	0	0	0	0	0	0	0	0	0	NA	0	0	0	0	0	0	0	0	0	0	0	0	0
C9_2_0001000001	chr09	998854	0	0	0	0	1	0	0	0	0	0	0	0	0	0	0	0	0	0	0	0	0	0	0	NA	0	0	0	0	0	0	0	0	0	NA	0	0	0	0	0	0	0	0	0	0	0	0	0
C9_2_0000000000	chr09	998854	0	1	1	0	0	0	0	1	1	0	0	1	0	1	0	1	0	0	1	0	0	0	1	NA	0	1	0	1	0	0	2	2	2	NA	0	1	0	1	2	0	0	0	0	0	0	0	0
C9_19_11011010110	chr09	59431516	1	1	0	1	0	0	0	0	0	0	0	0	0	0	0	0	0	1	1	0	0	0	0	0	0	0	0	0	0	0	1	0	0	0	0	0	0	0	0	0	0	0	0	0	0	0	0
C9_19_01011010110	chr09	59431516	0	0	0	0	0	0	0	0	0	0	0	0	0	1	0	0	0	0	0	0	0	0	0	0	0	0	0	0	0	0	0	0	0	0	0	0	0	0	0	0	0	0	0	0	0	0	0
C9_19_00101010000	chr09	59431516	0	0	0	0	0	0	0	0	1	0	0	0	0	0	1	0	0	0	1	0	0	0	0	0	1	0	0	0	0	0	0	0	0	0	0	0	0	0	1	0	0	0	1	1	0	0	0
C9_19_00011111100	chr09	59431516	0	0	0	0	0	0	0	0	0	0	0	0	0	0	0	0	0	0	0	0	0	0	0	0	0	1	0	0	0	0	0	0	0	0	1	0	0	0	0	0	0	0	0	0	0	0	0
C9_19_00011010100	chr09	59431516	1	0	2	1	0	2	1	1	0	1	0	1	0	0	1	1	1	1	0	1	2	2	1	2	0	1	1	1	2	1	1	1	2	1	0	1	2	2	0	2	1	2	1	1	1	1	0
C9_19_00001110000	chr09	59431516	0	0	0	0	0	0	0	0	0	0	0	0	0	0	0	0	0	0	0	0	0	0	0	0	0	0	0	0	0	0	0	0	0	0	0	0	0	0	0	0	0	0	0	0	0	0	0
C9_19_00001010000	chr09	59431516	0	0	0	0	1	0	0	0	0	0	1	0	0	1	0	1	1	0	0	0	0	0	1	0	0	0	0	1	0	0	0	0	0	0	1	0	0	0	0	0	0	0	0	0	0	0	0
C9_19_00001000000	chr09	59431516	0	0	0	0	0	0	0	0	0	0	0	0	0	0	0	0	0	0	0	0	0	0	0	0	0	0	0	0	0	0	0	0	0	0	0	1	0	0	0	0	0	0	0	0	0	0	0
C9_19_00000000000	chr09	59431516	0	1	0	0	1	0	1	1	1	1	1	1	2	0	0	0	0	0	0	1	0	0	0	0	1	0	1	0	0	1	0	1	0	1	0	0	0	0	1	0	1	0	0	0	1	1	2
C9_18_010000110	chr09	58476081	0	NA	NA	NA	0	0	0	0	0	0	0	0	0	0	0	0	0	0	0	0	0	0	0	NA	0	0	0	0	0	0	0	0	0	1	0	NA	0	0	1	0	0	NA	0	0	0	0	0
C9_18_001000010	chr09	58476081	0	NA	NA	NA	0	0	0	0	0	0	0	0	0	0	0	0	0	0	0	0	0	0	0	NA	0	1	0	0	0	0	0	0	0	0	0	NA	0	0	0	0	0	NA	0	0	0	0	1
C9_18_000101110	chr09	58476081	0	NA	NA	NA	1	0	0	0	1	0	0	0	0	0	0	0	0	0	1	0	0	0	0	NA	1	0	0	0	0	0	0	0	0	0	0	NA	0	0	0	0	0	NA	0	0	0	0	0
C9_18_000010010	chr09	58476081	0	NA	NA	NA	0	0	0	0	0	0	0	0	1	0	0	0	0	1	0	0	0	0	1	NA	0	0	1	1	0	0	1	1	1	0	0	NA	0	2	0	0	0	NA	0	0	0	0	1
C9_18_000001110	chr09	58476081	0	NA	NA	NA	0	0	0	0	0	0	0	0	0	0	0	0	0	0	0	0	0	0	0	NA	0	0	0	0	0	0	0	0	0	0	0	NA	0	0	0	0	0	NA	0	0	0	0	0
C9_18_000000110	chr09	58476081	0	NA	NA	NA	0	0	0	0	0	0	1	0	0	1	1	1	1	0	0	0	0	0	1	NA	0	0	0	1	0	0	0	0	0	0	0	NA	0	0	0	0	0	NA	1	1	0	0	0
C9_18_000000010	chr09	58476081	1	NA	NA	NA	1	1	1	1	1	2	0	1	0	1	1	0	1	0	0	0	2	1	0	NA	0	1	1	0	1	2	0	1	0	0	2	NA	0	0	0	2	1	NA	1	1	2	1	0
C9_18_000000000	chr09	58476081	1	NA	NA	NA	0	1	1	1	0	0	1	1	1	0	0	1	0	1	1	2	0	1	0	NA	1	0	0	0	1	0	1	0	1	1	0	NA	2	0	1	0	1	NA	0	0	0	1	0
C9_17_0111111100	chr09	57563426	0	NA	0	0	1	0	0	0	0	0	0	0	1	0	0	0	0	1	0	0	0	0	1	1	0	1	1	1	0	0	1	1	1	0	0	0	0	2	0	0	0	0	0	0	0	0	1
C9_17_0110101100	chr09	57563426	0	NA	1	1	0	2	1	0	0	1	0	0	0	0	0	0	1	0	0	0	0	0	0	1	0	0	1	1	1	1	0	0	0	1	1	2	1	0	1	2	1	2	0	0	1	0	0
C9_17_0110101000	chr09	57563426	0	NA	0	0	0	0	0	0	0	0	0	0	0	0	0	0	0	0	0	0	0	0	0	0	0	0	0	0	0	0	0	0	0	0	0	0	0	0	0	0	0	0	0	0	0	0	0
C9_17_0010100100	chr09	57563426	0	NA	0	0	0	0	0	0	0	0	0	0	0	0	0	0	0	0	0	0	0	0	0	0	0	0	0	0	0	0	0	0	0	0	0	0	0	0	0	0	0	0	0	0	0	0	0
C9_17_0010000100	chr09	57563426	0	NA	0	0	0	0	0	0	0	0	0	0	0	0	1	0	0	0	0	0	0	0	0	0	0	0	0	0	0	0	0	0	0	0	0	0	0	0	0	0	0	0	1	1	0	0	0
C9_17_0000000010	chr09	57563426	1	NA	0	1	0	0	0	0	1	0	2	0	0	0	0	1	1	1	2	1	0	0	1	0	0	0	0	0	0	0	1	0	0	0	0	0	0	0	0	0	0	0	0	0	0	0	1
C9_17_0000000000	chr09	57563426	1	NA	1	0	1	0	1	2	1	1	0	2	1	2	1	1	0	0	0	1	2	2	0	0	2	1	0	0	1	1	0	1	1	1	1	0	1	0	1	0	1	0	1	1	1	2	0
C9_16_011101100	chr09	56334314	0	NA	0	0	1	0	0	0	0	0	0	0	1	0	0	0	0	0	0	0	0	0	1	0	0	1	0	0	0	1	0	1	1	0	1	0	0	2	0	0	0	0	0	0	0	0	1
C9_16_011100100	chr09	56334314	0	NA	0	0	0	0	0	0	0	0	0	0	0	0	0	0	0	0	0	0	0	0	0	0	0	0	0	0	0	0	0	0	0	1	0	0	1	0	1	0	0	0	0	0	0	0	0
C9_16_011000100	chr09	56334314	0	NA	0	0	0	0	0	0	0	0	0	0	0	0	0	0	0	0	0	0	0	0	0	0	0	0	0	1	0	0	0	0	0	0	0	0	0	0	0	0	0	0	0	0	0	0	0
C9_16_010100100	chr09	56334314	0	NA	0	0	0	0	0	0	0	0	0	0	0	0	0	0	0	0	0	0	0	0	0	0	0	0	0	0	0	0	0	0	0	0	0	0	0	0	0	0	0	0	0	0	0	0	0
C9_16_010100000	chr09	56334314	0	NA	0	0	0	0	0	0	0	0	0	0	0	0	0	1	0	0	0	0	0	0	0	0	0	1	0	0	0	0	0	0	0	0	0	1	0	0	0	0	0	0	0	0	0	0	0
C9_16_010010100	chr09	56334314	0	NA	0	0	0	0	0	0	0	0	0	0	0	0	0	0	0	0	0	0	0	0	0	0	0	0	0	0	0	0	0	0	0	0	0	0	0	0	0	0	0	0	0	0	0	0	0
C9_16_010001100	chr09	56334314	0	NA	0	0	0	0	0	0	0	0	0	0	0	0	1	0	0	0	0	0	0	0	0	0	0	0	0	0	0	0	0	0	0	0	0	0	0	0	0	0	0	0	1	1	0	0	0
C9_16_010000110	chr09	56334314	0	NA	0	0	0	0	0	0	0	0	0	0	0	0	0	0	0	0	0	0	0	0	0	0	0	0	0	0	0	0	0	0	0	0	0	0	0	0	0	0	0	0	0	0	0	0	0
C9_16_010000100	chr09	56334314	0	NA	0	0	0	0	0	0	0	0	0	0	0	0	0	0	0	0	0	0	0	0	0	0	0	0	0	0	0	0	0	0	0	0	0	0	0	0	0	0	1	0	0	0	0	0	0
C9_16_001101100	chr09	56334314	0	NA	0	0	0	0	0	0	0	0	0	0	0	1	0	0	0	0	0	0	0	0	0	0	0	0	0	0	0	0	0	0	0	0	0	0	0	0	0	0	0	0	0	0	0	0	0
C9_16_000100010	chr09	56334314	0	NA	0	0	0	0	0	0	0	0	0	0	0	0	0	0	0	0	0	0	0	0	0	0	0	0	0	0	0	0	0	0	0	0	0	0	0	0	0	0	0	0	0	0	0	0	0
C9_16_000100000	chr09	56334314	1	NA	0	1	1	0	0	2	2	1	2	2	0	0	0	0	1	1	1	2	0	1	1	1	1	0	1	0	0	0	1	1	0	0	1	0	0	0	0	1	1	1	0	0	1	1	1
C9_16_000000110	chr09	56334314	0	NA	0	0	0	0	0	0	0	0	0	0	0	0	0	0	0	0	0	0	0	0	0	0	0	0	0	0	0	0	0	0	0	0	0	0	0	0	0	0	0	0	0	0	0	0	0
C9_16_000000100	chr09	56334314	0	NA	1	0	0	0	0	0	0	0	0	0	0	0	1	0	0	0	0	0	2	1	0	0	0	0	0	0	1	0	0	0	0	0	0	0	0	0	0	0	0	0	1	1	0	0	0
C9_16_000000000	chr09	56334314	1	NA	1	1	0	2	2	0	0	1	0	0	1	1	0	1	1	1	1	0	0	0	0	1	1	0	1	1	1	1	1	0	1	1	0	1	1	0	1	1	0	1	0	0	1	1	0
C9_15_011001100	chr09	55397987	NA	1	0	NA	NA	0	0	0	1	NA	0	NA	0	0	NA	NA	0	NA	0	NA	0	0	0	NA	NA	0	0	0	0	1	0	1	0	0	NA	0	0	NA	NA	0	0	0	0	0	0	1	0
C9_15_011001000	chr09	55397987	NA	1	1	NA	NA	1	1	0	1	NA	1	NA	0	0	NA	NA	1	NA	0	NA	0	0	1	NA	NA	0	0	1	0	1	2	0	1	0	NA	1	0	NA	NA	0	0	0	0	0	0	0	1
C9_15_000101000	chr09	55397987	NA	0	0	NA	NA	1	0	1	0	NA	1	NA	1	1	NA	NA	1	NA	1	NA	0	2	0	NA	NA	0	1	0	0	0	0	0	0	1	NA	0	1	NA	NA	2	1	1	0	0	2	0	0
C9_15_000011100	chr09	55397987	NA	0	1	NA	NA	0	0	0	0	NA	0	NA	0	1	NA	NA	0	NA	0	NA	1	0	0	NA	NA	0	0	0	1	0	0	0	0	0	NA	0	0	NA	NA	0	1	0	1	1	0	0	0
C9_15_000001110	chr09	55397987	NA	0	0	NA	NA	0	0	0	0	NA	0	NA	0	0	NA	NA	0	NA	0	NA	0	0	0	NA	NA	0	1	0	0	0	0	0	0	0	NA	0	0	NA	NA	0	0	1	0	0	0	0	0
C9_15_000001100	chr09	55397987	NA	0	0	NA	NA	0	0	1	0	NA	0	NA	1	0	NA	NA	0	NA	0	NA	1	0	1	NA	NA	1	0	1	0	0	0	1	1	1	NA	0	1	NA	NA	0	0	0	1	1	0	0	0
C9_15_000001000	chr09	55397987	NA	0	0	NA	NA	0	0	0	0	NA	0	NA	0	0	NA	NA	0	NA	0	NA	0	0	0	NA	NA	0	0	0	0	0	0	0	0	0	NA	1	0	NA	NA	0	0	0	0	0	0	0	0
C9_15_000000100	chr09	55397987	NA	0	0	NA	NA	0	0	0	0	NA	0	NA	0	0	NA	NA	0	NA	0	NA	0	0	0	NA	NA	0	0	0	0	0	0	0	0	0	NA	0	0	NA	NA	0	0	0	0	0	0	0	1
C9_15_000000000	chr09	55397987	NA	0	0	NA	NA	0	1	0	0	NA	0	NA	0	0	NA	NA	0	NA	1	NA	0	0	0	NA	NA	1	0	0	1	0	0	0	0	0	NA	0	0	NA	NA	0	0	0	0	0	0	1	0
C9_14_11000000	chr09	54420385	0	0	NA	0	0	0	0	0	0	0	0	0	0	NA	0	0	NA	0	0	0	0	0	NA	0	0	NA	0	NA	0	0	0	0	0	0	NA	0	NA	0	0	NA	0	0	0	0	0	0	2
C9_14_10100000	chr09	54420385	0	0	NA	0	0	0	0	0	0	0	0	0	0	NA	0	0	NA	0	0	0	0	0	NA	0	0	NA	0	NA	0	0	0	0	0	0	NA	0	NA	0	0	NA	0	0	0	0	0	0	0
C9_14_10011110	chr09	54420385	0	0	NA	0	0	0	0	0	0	0	0	0	0	NA	0	0	NA	0	0	0	0	0	NA	0	0	NA	0	NA	0	0	0	0	0	0	NA	0	NA	1	0	NA	0	0	0	0	0	0	0
C9_14_10011010	chr09	54420385	0	0	NA	0	0	0	0	0	0	0	0	0	0	NA	0	0	NA	0	0	0	0	0	NA	0	0	NA	0	NA	0	0	0	0	0	0	NA	0	NA	0	0	NA	0	0	0	0	0	0	0
C9_14_10001000	chr09	54420385	0	0	NA	0	0	0	0	0	0	0	0	0	0	NA	0	0	NA	0	0	0	0	0	NA	0	0	NA	0	NA	0	0	0	0	0	0	NA	0	NA	0	0	NA	0	0	0	0	0	0	0
C9_14_10000000	chr09	54420385	0	0	NA	0	0	0	0	0	0	0	0	0	0	NA	0	0	NA	0	0	0	0	0	NA	0	0	NA	0	NA	0	0	0	0	0	2	NA	0	NA	0	2	NA	2	0	0	0	0	0	0
C9_14_00001110	chr09	54420385	1	1	NA	1	0	1	0	1	0	1	1	0	0	NA	1	0	NA	0	1	1	0	1	NA	0	0	NA	1	NA	0	0	0	0	0	0	NA	0	NA	0	0	NA	0	1	0	0	1	0	0
C9_14_00000000	chr09	54420385	1	1	NA	1	2	1	2	1	2	1	1	2	2	NA	1	2	NA	2	1	1	2	1	NA	2	2	NA	1	NA	2	2	2	2	2	0	NA	2	NA	1	0	NA	0	1	2	2	1	2	0
C9_13_0110000	chr09	53377316	2	1	1	2	1	2	1	1	1	2	2	1	2	1	2	1	2	2	2	NA	1	2	1	2	1	1	2	1	NA	2	2	1	1	1	1	2	0	0	NA	2	1	2	1	1	2	1	1
C9_13_0100000	chr09	53377316	0	0	0	0	0	0	0	0	0	0	0	0	0	0	0	0	0	0	0	NA	0	0	0	0	0	0	0	0	NA	0	0	0	0	0	0	0	0	0	NA	0	0	0	0	0	0	0	0
C9_13_0010100	chr09	53377316	0	0	0	0	0	0	0	0	0	0	0	0	0	0	0	0	0	0	0	NA	0	0	0	0	0	0	0	0	NA	0	0	0	0	0	0	0	0	0	NA	0	0	0	0	0	0	0	0
C9_13_0001100	chr09	53377316	0	0	0	0	0	0	0	0	0	0	0	0	0	0	0	0	0	0	0	NA	0	0	0	0	0	0	0	0	NA	0	0	0	0	1	0	0	1	0	NA	0	0	0	0	0	0	0	0
C9_13_0000100	chr09	53377316	0	1	0	0	0	0	0	0	0	0	0	0	0	1	0	0	0	0	0	NA	0	0	1	0	0	1	0	1	NA	0	0	1	1	0	1	0	0	2	NA	0	0	0	1	1	0	0	0
C9_13_0000010	chr09	53377316	0	0	0	0	0	0	0	0	0	0	0	0	0	0	0	0	0	0	0	NA	0	0	0	0	0	0	0	0	NA	0	0	0	0	0	0	0	0	0	NA	0	0	0	0	0	0	0	1
C9_13_0000000	chr09	53377316	0	0	1	0	1	0	1	1	1	0	0	1	0	0	0	1	0	0	0	NA	1	0	0	0	1	0	0	0	NA	0	0	0	0	0	0	0	1	0	NA	0	1	0	0	0	0	1	0
C9_11_100000000011000	chr09	51477969	0	0	0	0	0	0	0	0	0	0	0	0	0	0	0	0	0	0	0	0	0	0	0	0	0	0	0	0	0	0	0	0	0	0	0	0	0	0	0	0	0	0	0	0	0	0	0
C9_11_010010000000000	chr09	51477969	0	0	2	1	1	0	0	1	0	0	1	0	1	1	1	0	2	0	2	1	0	0	0	1	0	1	0	0	1	1	0	0	0	1	1	1	1	0	0	2	0	1	1	1	0	0	1
C9_11_001100000000010	chr09	51477969	0	0	0	0	0	0	0	0	0	0	0	0	0	0	0	0	0	0	0	0	0	0	0	0	0	0	0	0	0	0	0	0	0	0	0	0	0	0	0	0	0	0	0	0	0	0	0
C9_11_001000000011000	chr09	51477969	0	1	0	0	0	0	0	0	0	0	0	0	0	0	0	0	0	0	0	0	0	0	1	0	0	1	0	0	0	0	0	1	1	0	1	0	0	1	0	0	0	0	0	0	0	0	0
C9_11_001000000000100	chr09	51477969	0	0	0	0	0	0	0	0	0	0	0	0	0	1	0	0	0	0	0	0	0	0	0	0	0	0	0	0	0	0	0	0	0	0	0	0	0	0	0	0	0	0	0	0	0	0	0
C9_11_000100000000100	chr09	51477969	0	0	0	0	0	0	0	0	0	0	0	1	0	0	0	1	0	1	0	0	0	0	0	1	1	0	0	1	0	0	1	0	1	0	0	0	0	0	0	0	0	0	0	0	0	0	0
C9_11_000010000000010	chr09	51477969	0	0	0	0	0	0	0	0	0	0	0	0	0	0	0	0	0	0	0	0	0	0	0	0	0	0	0	0	0	0	0	0	0	0	0	0	0	0	0	0	0	0	0	0	0	0	0
C9_11_000001110000010	chr09	51477969	2	0	0	1	0	2	1	0	0	2	0	0	1	0	1	0	0	0	0	1	1	1	0	0	0	0	1	0	0	1	0	0	0	0	0	1	0	0	0	0	1	1	0	0	2	0	0
C9_11_000000001100000	chr09	51477969	0	0	0	0	0	0	0	0	1	0	1	0	0	0	0	0	0	1	0	0	1	0	1	0	0	0	0	1	0	0	1	1	0	0	0	0	0	1	1	0	0	0	0	0	0	1	0
C9_11_000000000011000	chr09	51477969	0	1	0	0	1	0	0	0	0	0	0	0	0	0	0	0	0	0	0	0	0	0	0	0	0	0	1	0	0	0	0	0	0	1	0	0	1	0	1	0	1	0	0	0	0	0	0
C9_11_000000000000100	chr09	51477969	0	0	0	0	0	0	0	0	0	0	0	0	0	0	0	0	0	0	0	0	0	0	0	0	0	0	0	0	0	0	0	0	0	0	0	0	0	0	0	0	0	0	0	0	0	0	0
C9_11_000000000000000	chr09	51477969	0	0	0	0	0	0	1	1	1	0	0	1	0	0	0	1	0	0	0	0	0	1	0	0	1	0	0	0	1	0	0	0	0	0	0	0	0	0	0	0	0	0	1	1	0	1	1
C9_10_01101000000	chr09	8757329	0	0	NA	0	0	NA	NA	0	0	NA	NA	0	0	0	0	0	0	0	0	0	0	0	0	NA	0	0	0	0	0	NA	0	0	0	NA	0	NA	0	NA	0	0	0	0	0	0	0	NA	0
C9_10_01001100100	chr09	8757329	0	0	NA	0	0	NA	NA	0	0	NA	NA	0	0	0	0	0	0	0	0	0	0	0	0	NA	0	1	0	0	0	NA	0	0	0	NA	0	NA	0	NA	0	0	0	0	0	0	0	NA	0
C9_10_01001010000	chr09	8757329	1	1	NA	1	1	NA	NA	1	1	NA	NA	2	2	1	1	1	0	1	1	1	0	0	0	NA	0	1	1	1	0	NA	1	0	1	NA	1	NA	0	NA	0	1	0	1	0	0	0	NA	0
C9_10_01001001000	chr09	8757329	0	0	NA	0	0	NA	NA	0	0	NA	NA	0	0	0	0	0	0	0	0	0	0	0	0	NA	0	0	0	0	0	NA	0	0	0	NA	0	NA	0	NA	0	0	0	0	0	0	0	NA	0
C9_10_01001000010	chr09	8757329	0	1	NA	1	1	NA	NA	0	1	NA	NA	0	0	0	1	1	1	1	0	1	2	1	2	NA	1	0	0	1	1	NA	1	1	1	NA	1	NA	1	NA	1	0	1	1	1	1	1	NA	1
C9_10_01001000000	chr09	8757329	0	0	NA	0	0	NA	NA	0	0	NA	NA	0	0	1	0	0	0	0	1	0	0	0	0	NA	0	0	0	0	0	NA	0	0	0	NA	0	NA	1	NA	1	0	1	0	1	1	1	NA	1
C9_10_00000001000	chr09	8757329	0	0	NA	0	0	NA	NA	0	0	NA	NA	0	0	0	0	0	0	0	0	0	0	0	0	NA	0	0	0	0	0	NA	0	0	0	NA	0	NA	0	NA	0	0	0	0	0	0	0	NA	0
C9_10_00000000000	chr09	8757329	1	0	NA	0	0	NA	NA	1	0	NA	NA	0	0	0	0	0	1	0	0	0	0	1	0	NA	1	0	1	0	1	NA	0	1	0	NA	0	NA	0	NA	0	1	0	0	0	0	0	NA	0
C9_1_01000000	chr09	114264	0	0	0	0	0	0	0	0	0	0	0	0	0	0	0	0	0	0	0	0	0	0	0	0	0	0	0	0	0	0	0	0	0	0	0	0	0	0	0	0	0	0	0	0	0	0	0
C9_1_00100000	chr09	114264	0	0	0	0	0	1	0	2	0	1	0	1	0	0	1	1	0	0	0	1	0	2	1	0	0	0	0	0	0	0	0	1	1	0	1	0	0	1	1	0	0	0	1	1	2	0	0
C9_1_00010110	chr09	114264	0	0	0	0	0	0	0	0	0	0	1	0	0	0	0	0	0	0	0	0	1	0	0	0	0	0	1	0	0	0	0	0	0	0	0	0	0	0	0	0	0	0	0	0	0	0	0
C9_1_00001000	chr09	114264	0	0	0	1	0	0	0	0	2	0	0	1	0	1	0	0	0	0	0	0	0	0	0	0	0	0	0	0	0	1	0	0	0	0	1	0	0	0	0	0	0	0	0	0	0	1	1
C9_1_00000110	chr09	114264	0	0	0	0	0	0	0	0	0	0	0	0	0	0	0	0	0	0	0	0	0	0	0	0	0	0	0	0	1	0	0	0	0	0	0	0	0	0	0	0	0	0	1	1	0	0	0
C9_1_00000100	chr09	114264	0	0	0	0	0	0	0	0	0	0	0	0	0	0	0	0	0	0	0	0	0	0	0	0	0	0	0	0	0	0	0	0	0	0	0	0	0	0	0	0	0	0	0	0	0	0	0
C9_1_00000000	chr09	114264	2	2	2	1	2	1	2	0	0	1	1	0	2	1	1	1	2	2	2	1	1	0	1	2	2	2	1	2	1	1	2	1	1	2	0	2	2	1	1	2	2	2	0	0	0	1	1
C8_9_01001110	chr08	40103940	NA	0	0	0	0	0	0	0	1	0	0	NA	0	0	NA	1	0	NA	0	NA	0	0	1	0	0	0	NA	0	0	0	0	0	NA	0	1	NA	0	0	0	0	0	NA	0	NA	NA	0	0
C8_9_00100100	chr08	40103940	NA	1	1	0	0	0	0	0	0	0	0	NA	0	0	NA	0	0	NA	0	NA	0	0	0	0	0	1	NA	0	0	0	0	0	NA	0	0	NA	0	0	0	0	0	NA	0	NA	NA	0	0
C8_9_00010100	chr08	40103940	NA	1	0	0	1	0	0	0	0	0	0	NA	1	1	NA	0	0	NA	1	NA	0	1	0	0	0	0	NA	0	0	0	0	0	NA	0	1	NA	0	0	0	0	1	NA	0	NA	NA	1	0
C8_9_00001110	chr08	40103940	NA	0	0	0	0	0	0	0	0	0	0	NA	0	0	NA	0	0	NA	0	NA	0	0	0	0	0	0	NA	0	0	0	0	0	NA	0	0	NA	0	0	0	0	0	NA	0	NA	NA	0	0
C8_9_00000101	chr08	40103940	NA	0	0	0	0	0	0	0	0	0	0	NA	0	0	NA	0	0	NA	0	NA	0	0	0	0	0	0	NA	0	0	0	0	0	NA	0	0	NA	0	0	0	0	0	NA	0	NA	NA	0	0
C8_9_00000100	chr08	40103940	NA	0	1	0	1	0	0	1	0	0	1	NA	1	0	NA	1	0	NA	1	NA	0	0	0	0	1	1	NA	0	1	0	0	0	NA	0	0	NA	0	1	0	0	0	NA	0	NA	NA	0	1
C8_9_00000010	chr08	40103940	NA	0	0	0	0	0	0	1	0	0	0	NA	0	0	NA	0	1	NA	0	NA	1	0	0	0	1	0	NA	1	0	1	1	1	NA	2	0	NA	1	0	1	1	0	NA	0	NA	NA	1	0
C8_9_00000000	chr08	40103940	NA	0	0	2	0	2	2	0	1	2	1	NA	0	1	NA	0	1	NA	0	NA	1	1	1	2	0	0	NA	1	1	1	1	1	NA	0	0	NA	1	1	1	1	1	NA	2	NA	NA	0	1
C8_8_011010000	chr08	39129985	1	0	NA	0	0	0	0	1	2	0	0	1	1	0	NA	1	0	0	0	0	1	0	1	0	0	0	0	1	0	0	0	0	0	2	1	0	NA	0	0	0	0	0	0	0	0	1	0
C8_8_010110000	chr08	39129985	0	0	NA	0	0	0	0	0	0	0	0	0	0	0	NA	0	0	0	0	0	0	0	0	0	0	1	0	0	0	0	0	0	0	0	0	0	NA	1	0	0	0	0	0	0	0	0	0
C8_8_010011100	chr08	39129985	0	0	NA	0	1	0	0	0	0	0	1	0	0	0	NA	0	0	0	1	0	0	0	0	0	1	1	0	0	0	0	0	0	0	0	1	0	NA	0	0	0	0	0	0	0	0	0	1
C8_8_010011000	chr08	39129985	0	0	NA	0	0	0	0	1	0	0	0	1	0	0	NA	0	0	0	0	2	0	0	0	0	0	0	0	0	0	0	0	0	0	0	0	0	NA	0	0	0	0	0	0	0	0	0	0
C8_8_010010010	chr08	39129985	0	1	NA	0	1	0	0	0	0	0	0	0	1	1	NA	0	0	0	1	0	0	1	0	0	0	0	0	0	0	0	0	0	0	0	0	0	NA	0	0	0	1	0	0	0	0	1	0
C8_8_010010000	chr08	39129985	0	0	NA	0	0	0	0	0	0	0	0	0	0	0	NA	1	0	0	0	0	0	0	0	0	0	0	0	0	0	0	0	0	0	0	0	0	NA	0	0	0	0	0	0	0	0	0	0
C8_8_0100-0000	chr08	39129985	0	0	NA	0	0	0	0	0	0	0	0	0	0	0	NA	0	0	0	0	0	0	0	0	0	0	0	0	0	0	0	0	0	0	0	0	0	NA	0	0	0	0	0	0	0	0	0	0
C8_8_000010000	chr08	39129985	0	1	NA	2	0	1	2	0	0	0	0	0	0	1	NA	0	0	2	0	0	0	0	1	2	0	0	2	1	0	0	1	1	0	0	0	0	NA	1	0	1	0	1	1	1	0	0	1
C8_8_000000000	chr08	39129985	1	0	NA	0	0	1	0	0	0	2	1	0	0	0	NA	0	2	0	0	0	1	1	0	0	1	0	0	0	2	2	1	1	2	0	0	2	NA	0	2	1	1	1	1	1	2	0	0
C8_7_01010100	chr08	6855998	0	0	NA	0	0	0	0	0	0	0	0	0	0	0	0	0	1	0	0	0	0	0	0	1	0	0	0	0	0	1	1	1	0	0	0	0	0	0	NA	NA	0	1	0	0	0	0	NA
C8_7_00100110	chr08	6855998	0	0	NA	1	1	0	0	0	1	0	0	0	0	0	0	0	0	0	1	1	0	0	0	0	0	0	0	0	0	0	0	0	0	0	0	0	0	0	NA	NA	0	0	0	0	0	0	NA
C8_7_00001110	chr08	6855998	0	0	NA	0	0	0	0	0	0	0	0	0	0	0	0	0	0	0	0	0	0	0	0	0	0	0	0	0	0	0	0	0	0	0	0	0	0	0	NA	NA	0	0	0	0	0	0	NA
C8_7_00001100	chr08	6855998	0	0	NA	0	0	0	0	0	0	0	0	0	0	0	0	0	0	0	0	0	0	0	0	0	1	0	0	0	0	0	0	0	0	0	0	0	0	1	NA	NA	0	0	0	0	0	0	NA
C8_7_00000110	chr08	6855998	0	0	NA	0	0	0	0	0	0	0	0	0	0	0	0	1	0	0	0	0	0	0	0	0	0	0	0	0	0	0	0	0	0	0	0	0	0	0	NA	NA	0	0	0	0	0	0	NA
C8_7_00000100	chr08	6855998	2	2	NA	1	1	1	2	1	1	0	1	1	1	2	0	1	0	2	1	0	1	1	2	1	1	2	2	2	1	1	1	1	0	2	2	0	1	1	NA	NA	1	1	0	0	0	2	NA
C8_7_00000000	chr08	6855998	0	0	NA	0	0	1	0	1	0	2	1	1	1	0	2	0	1	0	0	1	1	1	0	0	0	0	0	0	1	0	0	0	2	0	0	2	1	0	NA	NA	1	0	2	2	2	0	NA
C8_6_01000000	chr08	5873794	0	1	0	0	0	0	0	0	0	0	0	0	0	0	0	0	0	0	1	0	0	1	0	0	0	0	0	0	0	0	0	0	0	1	0	0	0	0	0	0	1	0	0	0	0	2	0
C8_6_00110000	chr08	5873794	0	0	0	1	1	0	0	0	1	0	0	0	0	1	0	0	0	0	1	0	0	0	0	0	1	1	0	0	0	0	0	0	0	0	0	0	0	0	0	0	0	0	0	0	0	0	2
C8_6_00010000	chr08	5873794	0	0	0	0	0	0	0	1	0	0	0	1	0	0	0	1	0	0	0	0	0	0	0	0	0	0	0	0	0	0	0	0	0	0	0	0	0	0	0	0	0	0	0	0	0	0	0
C8_6_00001100	chr08	5873794	0	0	1	1	0	0	0	0	0	0	0	0	0	1	0	1	0	1	0	0	0	0	1	1	0	1	1	1	0	0	1	1	0	1	1	0	0	0	1	1	0	2	0	0	0	0	0
C8_6_00001000	chr08	5873794	0	0	0	0	0	0	0	0	0	0	0	0	0	0	0	0	0	0	0	0	0	0	0	0	0	0	0	0	0	0	0	0	0	0	0	0	0	0	0	0	0	0	0	0	0	0	0
C8_6_00000100	chr08	5873794	0	0	0	0	0	1	1	0	0	0	0	0	0	0	0	0	0	0	0	0	0	0	0	0	0	0	0	0	0	0	0	0	0	0	1	0	0	0	0	0	0	0	0	0	0	0	0
C8_6_00000010	chr08	5873794	0	0	0	0	0	0	0	0	0	0	0	0	0	0	0	0	0	0	0	0	0	0	0	0	0	0	0	0	0	0	0	0	0	0	0	0	0	0	0	0	0	0	0	0	0	0	0
C8_6_00000000	chr08	5873794	2	1	1	0	1	1	1	1	1	2	2	1	2	0	2	0	2	1	0	2	2	1	1	1	1	0	1	1	2	2	1	1	2	0	0	2	2	2	1	1	1	0	2	2	2	0	0
C8_5_010011	chr08	4842389	0	0	0	0	0	0	0	0	0	0	0	0	1	0	0	0	0	0	0	0	0	0	0	0	0	0	0	0	1	0	0	0	0	0	0	0	0	0	0	0	0	NA	0	0	0	0	0
C8_5_001111	chr08	4842389	1	0	0	0	1	0	0	2	1	0	0	2	0	1	0	0	0	0	1	0	1	0	0	0	1	1	0	0	0	0	0	0	0	0	0	0	0	0	0	0	0	NA	0	0	0	0	2
C8_5_000111	chr08	4842389	0	0	1	0	0	0	0	0	0	0	0	0	0	0	0	1	0	0	0	1	0	0	0	0	0	0	0	0	0	0	0	0	0	0	0	0	0	0	0	0	0	NA	0	0	0	0	0
C8_5_000011	chr08	4842389	0	0	0	0	0	0	0	0	0	0	0	0	0	0	0	0	0	0	0	0	0	0	0	0	0	0	0	0	0	0	0	0	0	0	0	0	0	1	0	0	0	NA	0	0	0	0	0
C8_5_000000	chr08	4842389	1	2	1	2	1	2	2	0	1	2	2	0	1	1	2	1	2	2	1	1	1	2	2	2	1	1	2	2	1	2	2	2	2	2	2	2	2	1	2	2	2	NA	2	2	2	2	0
C8_4_011010	chr08	3534662	NA	1	1	NA	1	NA	1	0	1	1	NA	0	2	0	0	1	0	1	NA	0	0	1	1	0	2	1	1	1	1	NA	1	1	1	0	NA	0	1	1	0	0	1	NA	0	0	NA	1	1
C8_4_000110	chr08	3534662	NA	0	0	NA	0	NA	0	0	0	0	NA	0	0	0	0	0	0	0	NA	0	0	0	0	0	0	0	0	0	0	NA	0	0	0	0	NA	0	0	0	0	0	0	NA	0	0	NA	0	0
C8_4_000010	chr08	3534662	NA	1	1	NA	1	NA	0	2	1	0	NA	2	0	2	0	1	0	1	NA	1	1	0	1	1	0	1	1	0	1	NA	0	1	0	1	NA	0	0	1	1	0	0	NA	0	0	NA	1	1
C8_4_000000	chr08	3534662	NA	0	0	NA	0	NA	1	0	0	1	NA	0	0	0	2	0	2	0	NA	1	1	1	0	1	0	0	0	1	0	NA	1	0	1	1	NA	2	1	0	1	2	1	NA	2	2	NA	0	0
C8_30_01101	chr08	59163953	1	NA	NA	0	1	0	0	1	0	0	0	0	1	0	0	1	0	0	1	1	0	0	1	0	0	0	1	NA	0	0	0	0	1	0	0	0	0	1	0	0	1	0	NA	0	0	1	1
C8_30_01010	chr08	59163953	0	NA	NA	1	0	0	0	0	1	0	0	0	0	1	1	0	0	1	1	0	0	0	0	0	1	0	0	NA	1	0	0	0	1	1	0	0	0	0	0	0	0	0	NA	0	0	0	0
C8_30_01001	chr08	59163953	0	NA	NA	0	1	1	1	0	1	0	1	0	1	0	1	0	0	0	0	0	1	0	0	0	0	1	0	NA	0	0	0	1	0	0	1	0	1	0	0	0	0	0	NA	1	0	0	1
C8_30_01000	chr08	59163953	1	NA	NA	0	0	0	0	0	0	0	1	0	0	1	0	1	1	0	0	0	0	0	1	0	1	0	0	NA	1	0	1	0	0	1	0	1	0	0	1	1	0	0	NA	0	1	0	0
C8_30_00000	chr08	59163953	0	NA	NA	1	0	1	1	1	0	2	0	2	0	0	0	0	1	1	0	1	1	2	0	2	0	1	1	NA	0	2	1	1	0	0	1	1	1	1	1	1	1	2	NA	1	1	1	0
C8_3_0111100	chr08	2657870	1	1	0	1	0	0	0	0	2	0	0	0	1	2	0	0	0	0	2	0	1	0	0	0	0	1	0	0	0	0	0	0	0	1	0	0	0	0	0	0	0	0	0	0	0	1	2
C8_3_0011100	chr08	2657870	0	0	1	0	0	0	0	1	0	0	0	1	0	0	0	1	0	0	0	0	0	0	0	0	0	0	0	0	1	0	1	0	0	0	0	0	0	0	0	0	0	0	0	0	0	0	0
C8_3_0011010	chr08	2657870	0	0	0	0	0	0	0	0	0	0	0	0	0	0	0	0	0	0	0	0	0	0	0	0	0	0	0	0	0	0	0	0	0	0	0	0	0	0	0	0	0	0	0	0	0	0	0
C8_3_0011000	chr08	2657870	0	0	0	0	0	0	0	0	0	0	0	0	0	0	0	0	0	0	0	0	0	0	0	0	0	0	0	0	0	0	0	0	0	0	0	0	0	0	0	0	0	0	0	0	0	0	0
C8_3_0010010	chr08	2657870	0	0	0	0	0	0	0	0	0	0	0	0	0	0	0	0	0	0	0	0	0	0	0	0	0	0	0	0	0	0	0	0	0	0	0	0	0	0	0	0	0	0	0	0	0	0	0
C8_3_0010000	chr08	2657870	0	0	0	0	1	0	0	1	0	0	0	1	0	0	0	0	0	0	0	1	0	0	0	0	0	0	0	1	0	0	1	0	0	0	0	0	0	0	1	1	0	1	0	0	0	1	0
C8_3_0000000	chr08	2657870	1	1	1	1	1	2	2	0	0	2	2	0	1	0	2	1	2	2	0	1	1	2	2	2	2	1	2	1	1	2	0	2	2	1	2	2	2	2	1	1	2	1	2	2	2	0	0
C8_29_01101010	chr08	58704142	0	0	0	0	0	0	0	0	0	0	0	0	0	0	0	0	0	0	0	0	0	0	0	0	0	0	0	0	0	0	0	0	1	0	0	0	0	1	0	0	0	0	0	0	0	0	0
C8_29_01011110	chr08	58704142	0	0	0	0	0	0	0	0	0	0	0	0	0	1	1	0	0	0	0	0	0	0	0	0	0	0	0	0	0	0	0	0	0	0	0	0	0	0	0	0	0	0	0	0	0	0	0
C8_29_01011010	chr08	58704142	0	1	1	1	1	1	1	1	1	0	0	0	2	0	1	1	0	0	1	0	0	0	1	0	1	0	1	0	1	0	0	0	1	1	0	0	0	0	0	0	1	0	1	1	0	1	1
C8_29_01001010	chr08	58704142	1	0	0	0	0	0	0	0	0	0	1	0	0	0	0	0	0	0	0	0	0	0	0	0	0	0	0	0	0	0	0	0	0	0	0	0	0	0	0	0	0	0	0	0	0	0	0
C8_29_00000000	chr08	58704142	1	1	1	1	1	1	1	1	1	2	1	2	0	1	0	1	2	2	1	2	2	2	1	2	1	2	1	2	1	2	2	2	0	1	2	2	2	1	2	2	1	2	1	1	2	1	1
C8_28_0-10111110110	chr08	57822165	0	0	0	0	0	0	0	0	0	0	0	0	0	0	0	0	0	0	0	0	0	0	0	0	0	0	0	0	0	0	0	0	0	1	0	0	0	0	0	0	0	0	0	0	0	0	0
C8_28_0100101110000	chr08	57822165	1	2	2	1	2	0	1	1	1	2	0	1	1	0	0	1	2	2	2	1	1	2	1	2	0	2	2	0	0	0	0	2	1	0	1	2	1	2	0	2	2	1	1	1	1	2	2
C8_28_0011001001000	chr08	57822165	0	0	0	0	0	0	0	0	0	0	0	0	0	0	0	0	0	0	0	0	0	0	0	0	0	0	0	0	0	0	0	0	0	0	0	0	0	0	0	0	0	0	0	0	0	0	0
C8_28_0001001001000	chr08	57822165	0	0	0	0	0	0	0	0	0	0	0	0	0	0	0	0	0	0	0	0	0	0	0	0	0	0	0	0	0	0	0	0	0	0	0	0	0	0	0	0	0	0	0	0	0	0	0
C8_28_0001001000000	chr08	57822165	0	0	0	1	0	1	1	0	1	0	1	0	1	1	2	0	0	0	0	0	0	0	0	0	1	0	0	2	1	0	1	0	1	0	1	0	1	0	0	0	0	1	1	1	0	0	0
C8_28_0000000000000	chr08	57822165	1	0	0	0	0	1	0	1	0	0	1	1	0	1	0	1	0	0	0	1	1	0	1	0	1	0	0	0	1	2	1	0	0	1	0	0	0	0	2	0	0	0	0	0	1	0	0
C8_27_0101111100111000	chr08	56804383	0	0	0	0	0	0	0	0	0	0	0	0	0	0	NA	0	0	0	0	0	0	0	0	0	0	0	0	0	0	0	0	0	0	0	0	0	0	0	0	0	0	0	NA	NA	0	0	0
C8_27_0010111011011100	chr08	56804383	0	0	0	0	0	1	1	0	0	0	0	0	0	0	NA	0	0	0	0	0	0	0	0	0	0	0	0	1	0	0	1	0	0	0	0	0	1	0	0	0	0	1	NA	NA	0	0	0
C8_27_0001111100111010	chr08	56804383	0	0	0	0	0	0	0	0	0	0	0	0	0	0	NA	0	1	0	0	1	0	0	0	0	0	0	0	0	0	0	0	0	0	0	0	0	0	0	0	0	1	0	NA	NA	0	0	0
C8_27_0001111100111000	chr08	56804383	0	0	0	0	0	0	0	0	0	0	0	0	0	0	NA	0	0	0	0	0	0	0	0	0	1	0	0	0	1	0	0	0	1	1	1	0	0	0	0	0	0	0	NA	NA	0	0	0
C8_27_0001111100--1000	chr08	56804383	0	0	0	0	0	0	0	0	0	0	0	0	0	0	NA	0	0	0	0	0	0	0	0	0	0	0	0	0	0	0	0	0	0	0	0	0	0	0	0	0	0	0	NA	NA	0	0	0
C8_27_0000111011011100	chr08	56804383	0	0	0	0	0	0	0	0	1	0	1	0	1	1	NA	0	0	0	0	0	0	0	0	0	0	0	0	0	0	0	0	0	0	0	0	0	0	0	0	0	0	0	NA	NA	0	0	0
C8_27_0000001000011000	chr08	56804383	0	0	0	0	0	0	0	0	0	0	0	0	0	0	NA	0	0	0	0	0	0	0	0	0	0	0	0	0	0	0	0	0	0	0	0	1	0	0	0	0	0	0	NA	NA	0	0	0
C8_27_0000000000000000	chr08	56804383	2	2	2	2	2	1	1	2	1	2	1	2	1	1	NA	2	1	2	2	1	2	2	2	2	1	2	2	1	1	2	1	2	1	1	1	1	1	2	2	2	1	1	NA	NA	2	2	2
C8_26_010000	chr08	55922665	1	2	1	1	2	1	0	1	0	NA	1	1	0	1	1	2	1	2	2	2	1	1	2	2	1	2	1	1	1	1	1	2	1	NA	0	0	1	2	1	1	1	1	1	NA	1	1	1
C8_26_001110	chr08	55922665	0	0	0	0	0	0	0	0	1	NA	0	0	0	1	0	0	0	0	0	0	0	0	0	0	1	0	0	0	0	0	0	0	1	NA	0	0	0	0	0	0	0	0	0	NA	0	0	0
C8_26_001100	chr08	55922665	0	0	0	0	0	1	1	0	0	NA	1	0	0	0	1	0	0	0	0	0	0	0	0	0	0	0	0	1	1	0	1	0	0	NA	1	0	1	0	0	0	0	1	1	NA	0	0	0
C8_26_000100	chr08	55922665	0	0	0	0	0	0	0	0	0	NA	0	0	0	0	0	0	0	0	0	0	0	0	0	0	0	0	0	0	0	0	0	0	0	NA	0	0	0	0	0	0	0	0	0	NA	0	0	0
C8_26_000000	chr08	55922665	1	0	1	1	0	0	1	1	1	NA	0	1	2	0	0	0	1	0	0	0	1	1	0	0	0	0	1	0	0	1	0	0	0	NA	1	2	0	0	1	1	1	0	0	NA	1	1	1
C8_25_010110	chr08	54908715	0	0	0	0	0	0	0	0	0	0	0	0	0	0	0	0	0	1	0	0	0	0	0	0	0	0	0	0	0	1	1	0	0	1	0	0	0	0	0	0	0	0	0	0	0	0	0
C8_25_010101	chr08	54908715	0	1	0	2	0	1	2	0	1	1	1	0	0	1	1	0	1	1	0	0	0	2	0	1	1	0	1	1	1	0	0	0	0	1	1	0	0	0	0	0	0	0	0	0	1	1	1
C8_25_010100	chr08	54908715	0	0	0	0	0	0	0	0	0	0	0	0	0	0	0	0	0	0	0	0	0	0	0	0	0	0	0	0	0	0	0	0	0	0	0	0	0	0	0	0	0	0	0	0	0	0	0
C8_25_010000	chr08	54908715	0	0	0	0	0	0	0	0	0	0	0	0	0	0	0	0	1	0	0	0	0	0	0	0	0	0	0	0	0	0	0	0	0	0	1	0	0	0	0	1	0	1	0	0	0	0	0
C8_25_001000	chr08	54908715	0	0	0	0	0	1	0	0	0	0	0	0	0	0	0	0	0	0	0	0	0	0	0	1	0	0	0	0	1	0	0	0	1	0	0	0	0	1	0	1	0	0	0	0	1	0	0
C8_25_000000	chr08	54908715	2	1	2	0	2	0	0	2	1	1	1	2	2	1	1	2	0	0	2	2	2	0	2	0	1	2	1	1	0	1	1	2	1	0	0	2	2	1	2	0	2	1	2	2	0	1	1
C8_24_10000000000	chr08	53845017	0	0	0	0	0	0	0	0	0	0	0	0	0	0	0	0	0	0	0	0	0	0	0	0	0	0	0	0	0	0	0	0	0	0	0	0	0	0	0	0	0	0	0	0	0	0	0
C8_24_01110111000	chr08	53845017	0	0	0	1	1	0	0	1	1	0	1	1	1	0	1	1	1	1	2	1	1	1	1	1	0	0	1	2	0	0	1	1	0	0	0	0	1	1	0	0	0	1	1	1	0	0	0
C8_24_01110100000	chr08	53845017	0	0	0	0	0	0	0	0	0	0	0	0	0	0	0	0	0	0	0	0	0	0	0	0	0	0	0	0	0	0	0	0	0	0	0	0	0	0	0	0	0	0	0	0	0	0	0
C8_24_00110000010	chr08	53845017	0	0	0	0	0	0	0	0	0	0	0	0	0	0	0	0	0	0	0	0	0	0	0	0	0	0	0	0	1	0	0	0	0	0	0	0	0	0	0	0	0	0	0	0	0	0	0
C8_24_00001000000	chr08	53845017	0	0	0	0	0	0	0	0	0	0	0	0	0	0	0	0	0	0	0	0	0	0	0	0	0	0	0	0	0	0	0	0	0	0	1	0	0	0	0	0	0	0	0	0	0	0	0
C8_24_00000000100	chr08	53845017	0	0	0	0	0	0	0	0	0	0	0	0	0	0	0	0	0	0	0	0	0	0	0	0	0	0	0	0	0	0	0	0	0	0	0	0	0	0	0	0	0	0	0	0	0	0	0
C8_24_00000000010	chr08	53845017	0	0	1	0	1	0	0	0	0	0	0	0	0	0	0	0	0	0	0	1	0	0	0	0	0	1	0	0	0	1	0	0	0	1	0	0	0	0	0	0	0	0	0	0	0	0	0
C8_24_00000000000	chr08	53845017	2	2	1	1	0	2	2	1	1	2	1	1	1	2	1	1	1	1	0	0	1	1	1	1	2	1	1	0	1	1	1	1	2	1	1	2	1	1	2	2	2	1	1	1	2	2	2
C8_23_0100010	chr08	52997411	0	NA	1	1	1	1	1	NA	2	0	NA	NA	NA	1	1	NA	NA	0	NA	0	0	1	NA	0	1	NA	1	1	0	0	1	0	0	NA	0	0	NA	NA	1	0	1	2	1	NA	1	1	NA
C8_23_0100000	chr08	52997411	0	NA	0	0	0	0	0	NA	0	0	NA	NA	NA	0	0	NA	NA	0	NA	0	0	0	NA	0	0	NA	0	0	0	0	0	0	0	NA	0	0	NA	NA	0	0	0	0	0	NA	0	0	NA
C8_23_0010100	chr08	52997411	0	NA	0	0	0	0	0	NA	0	0	NA	NA	NA	1	0	NA	NA	0	NA	0	0	0	NA	0	0	NA	0	0	0	0	0	0	0	NA	0	0	NA	NA	0	0	0	0	0	NA	0	0	NA
C8_23_0001000	chr08	52997411	0	NA	0	0	0	0	0	NA	0	0	NA	NA	NA	0	0	NA	NA	0	NA	0	0	0	NA	0	0	NA	0	0	0	0	0	0	0	NA	2	0	NA	NA	0	0	0	0	0	NA	0	0	NA
C8_23_0000100	chr08	52997411	0	NA	0	0	0	0	0	NA	0	0	NA	NA	NA	0	0	NA	NA	1	NA	0	0	0	NA	0	0	NA	0	0	0	0	1	1	0	NA	0	0	NA	NA	0	0	0	0	0	NA	0	1	NA
C8_23_0000010	chr08	52997411	0	NA	0	0	0	0	0	NA	0	0	NA	NA	NA	0	0	NA	NA	0	NA	0	0	0	NA	0	0	NA	0	0	0	0	0	0	0	NA	0	0	NA	NA	0	0	0	0	0	NA	0	0	NA
C8_23_0000000	chr08	52997411	2	NA	1	1	1	1	1	NA	0	2	NA	NA	NA	0	1	NA	NA	1	NA	2	2	1	NA	2	0	NA	1	1	2	2	0	1	2	NA	0	2	NA	NA	1	2	1	0	1	NA	1	0	NA
C8_23_0000-00	chr08	52997411	0	NA	0	0	0	0	0	NA	0	0	NA	NA	NA	0	0	NA	NA	0	NA	0	0	0	NA	0	1	NA	0	0	0	0	0	0	0	NA	0	0	NA	NA	0	0	0	0	0	NA	0	0	NA
C8_22_010010110	chr08	52059262	0	NA	0	1	0	0	0	0	0	0	1	0	0	0	1	1	0	0	1	0	0	0	1	0	0	0	1	0	0	0	0	0	0	0	0	0	0	1	0	0	0	0	1	1	0	1	0
C8_22_010010000	chr08	52059262	0	NA	0	0	0	0	0	0	0	0	0	0	0	0	0	0	0	0	0	0	0	0	0	0	0	0	0	0	0	0	0	0	0	0	0	0	0	0	0	0	0	0	0	0	0	0	0
C8_22_001000000	chr08	52059262	0	NA	0	0	0	0	0	0	0	0	0	0	0	0	0	1	1	1	1	0	0	0	1	0	0	0	0	1	0	0	2	0	0	0	0	0	1	1	0	0	0	1	0	0	0	1	0
C8_22_000100000	chr08	52059262	0	NA	0	0	0	0	0	0	0	0	0	0	0	0	0	0	0	0	0	0	0	0	0	0	0	0	0	0	0	0	0	0	0	0	0	0	0	0	0	0	0	0	0	0	0	0	0
C8_22_000001000	chr08	52059262	0	NA	0	0	0	0	0	0	0	0	0	0	0	0	0	0	0	0	0	0	0	0	0	0	0	0	0	0	0	0	0	0	0	0	0	0	0	0	0	0	0	0	0	0	0	0	0
C8_22_000000000	chr08	52059262	2	NA	2	1	2	2	2	2	2	2	1	2	2	2	1	0	1	1	0	2	2	2	0	2	2	2	1	1	2	2	0	2	2	2	2	2	1	0	2	2	2	1	1	1	2	0	2
C8_21_0100001100	chr08	51083528	0	NA	NA	0	NA	NA	0	0	NA	NA	0	0	0	NA	0	1	NA	NA	0	NA	0	NA	NA	0	NA	NA	NA	1	0	0	NA	0	NA	0	NA	NA	1	0	NA	0	NA	0	0	0	0	0	NA
C8_21_0010001100	chr08	51083528	0	NA	NA	0	NA	NA	1	1	NA	NA	1	1	1	NA	1	0	NA	NA	0	NA	0	NA	NA	0	NA	NA	NA	0	0	0	NA	0	NA	0	NA	NA	0	1	NA	0	NA	0	1	1	1	1	NA
C8_21_0001011100	chr08	51083528	0	NA	NA	0	NA	NA	0	0	NA	NA	0	0	0	NA	0	0	NA	NA	1	NA	0	NA	NA	0	NA	NA	NA	0	0	0	NA	0	NA	0	NA	NA	0	0	NA	0	NA	0	0	0	0	0	NA
C8_21_0001001100	chr08	51083528	0	NA	NA	0	NA	NA	0	0	NA	NA	0	0	0	NA	0	0	NA	NA	0	NA	0	NA	NA	0	NA	NA	NA	0	0	0	NA	0	NA	0	NA	NA	0	0	NA	0	NA	0	0	0	0	0	NA
C8_21_0000101111	chr08	51083528	0	NA	NA	0	NA	NA	0	0	NA	NA	0	0	0	NA	0	0	NA	NA	0	NA	0	NA	NA	0	NA	NA	NA	0	0	0	NA	0	NA	0	NA	NA	0	0	NA	1	NA	1	0	0	0	0	NA
C8_21_0000001101	chr08	51083528	0	NA	NA	0	NA	NA	0	0	NA	NA	0	0	0	NA	0	0	NA	NA	0	NA	0	NA	NA	0	NA	NA	NA	0	0	0	NA	0	NA	0	NA	NA	0	0	NA	0	NA	0	0	0	0	0	NA
C8_21_0000001100	chr08	51083528	0	NA	NA	0	NA	NA	1	1	NA	NA	1	1	1	NA	1	1	NA	NA	0	NA	0	NA	NA	0	NA	NA	NA	0	1	2	NA	0	NA	2	NA	NA	0	1	NA	0	NA	0	1	1	1	1	NA
C8_21_000000-101	chr08	51083528	1	NA	NA	0	NA	NA	0	0	NA	NA	0	0	0	NA	0	0	NA	NA	0	NA	0	NA	NA	0	NA	NA	NA	0	0	0	NA	0	NA	0	NA	NA	0	0	NA	0	NA	0	0	0	0	0	NA
C8_21_0000000100	chr08	51083528	1	NA	NA	0	NA	NA	0	0	NA	NA	0	0	0	NA	0	0	NA	NA	0	NA	0	NA	NA	0	NA	NA	NA	0	0	0	NA	0	NA	0	NA	NA	0	0	NA	0	NA	0	0	0	0	0	NA
C8_21_0000000000	chr08	51083528	0	NA	NA	2	NA	NA	0	0	NA	NA	0	0	0	NA	0	0	NA	NA	1	NA	2	NA	NA	2	NA	NA	NA	1	1	0	NA	2	NA	0	NA	NA	1	0	NA	1	NA	1	0	0	0	0	NA
C8_20_01101100100010	chr08	49772782	0	0	0	0	0	0	0	0	0	0	0	0	0	0	0	0	0	0	0	0	0	0	0	0	0	0	0	0	0	0	NA	0	1	0	NA	0	0	0	0	0	0	0	0	0	0	NA	0
C8_20_01000000000010	chr08	49772782	0	0	0	0	1	0	0	0	0	0	0	0	0	0	0	0	0	0	0	0	0	0	0	0	0	0	0	0	0	0	NA	0	0	0	NA	0	0	0	0	0	0	0	0	0	0	NA	0
C8_20_00100100100010	chr08	49772782	0	0	0	0	0	0	0	0	0	0	0	0	0	0	0	0	0	0	0	0	0	0	0	0	0	0	0	0	0	0	NA	0	0	0	NA	0	0	0	0	0	0	0	0	0	0	NA	0
C8_20_00010000000010	chr08	49772782	0	0	0	0	0	0	0	0	0	0	1	0	0	0	0	0	1	1	1	0	0	0	0	0	0	0	0	0	0	0	NA	0	0	0	NA	0	0	2	0	0	0	0	0	0	0	NA	0
C8_20_00001100000010	chr08	49772782	0	1	0	0	1	0	0	0	1	0	0	0	1	0	0	1	0	0	0	0	0	0	1	0	0	0	0	1	0	0	NA	0	0	0	NA	0	1	0	0	0	0	0	0	0	0	NA	1
C8_20_00001000100010	chr08	49772782	0	0	0	0	0	0	0	0	0	0	0	0	0	0	0	0	0	0	0	0	0	0	0	0	0	0	0	0	0	0	NA	0	0	0	NA	0	0	0	0	0	0	0	0	0	0	NA	0
C8_20_00000100000010	chr08	49772782	0	0	0	0	0	0	0	0	0	0	0	0	0	0	0	0	0	0	0	0	0	0	0	0	0	0	0	0	0	0	NA	0	0	0	NA	0	0	0	0	0	0	0	0	0	0	NA	0
C8_20_00000010001110	chr08	49772782	0	0	0	0	0	0	0	0	0	0	0	0	0	0	0	0	0	0	0	0	0	0	0	0	0	0	0	0	0	0	NA	0	0	0	NA	0	0	0	0	0	0	0	0	0	0	NA	0
C8_20_00000001000011	chr08	49772782	0	0	0	1	0	1	0	0	0	1	0	0	0	0	0	1	0	0	0	0	2	2	1	0	1	0	1	0	1	1	NA	1	1	0	NA	1	1	0	1	0	0	0	0	0	0	NA	0
C8_20_00000000100010	chr08	49772782	0	0	0	0	0	0	0	0	0	0	0	0	0	0	0	0	0	0	0	1	0	0	0	0	0	0	0	0	0	0	NA	0	0	0	NA	0	0	0	0	0	0	0	0	0	0	NA	0
C8_20_00000000010010	chr08	49772782	0	0	0	0	0	0	0	0	0	0	0	0	0	0	0	0	0	0	0	0	0	0	0	0	0	0	0	0	0	0	NA	0	0	0	NA	0	0	0	0	0	0	0	0	0	0	NA	0
C8_20_00000000010000	chr08	49772782	0	0	0	0	0	0	0	0	0	0	0	0	0	1	0	0	0	0	0	0	0	0	0	0	0	0	0	0	0	0	NA	0	0	0	NA	0	0	0	0	0	1	0	1	1	1	NA	0
C8_20_00000000001110	chr08	49772782	0	0	0	0	0	0	0	0	0	0	0	0	0	0	0	0	0	0	0	0	0	0	0	0	0	0	0	0	0	0	NA	0	0	0	NA	0	0	0	0	0	0	0	0	0	0	NA	0
C8_20_00000000001010	chr08	49772782	0	0	0	0	0	0	0	0	0	0	0	0	0	0	0	0	0	0	0	0	0	0	0	0	0	0	0	0	0	0	NA	0	0	0	NA	0	0	0	0	0	0	0	0	0	0	NA	0
C8_20_00000000000110	chr08	49772782	0	0	0	0	0	0	0	1	0	0	0	1	0	0	0	0	0	0	0	0	0	0	0	0	0	0	0	0	0	0	NA	0	0	0	NA	0	0	0	0	0	0	0	0	0	0	NA	0
C8_20_00000000000011	chr08	49772782	0	0	0	1	0	0	0	0	0	0	0	0	0	0	0	0	0	1	0	0	0	0	0	1	0	0	1	1	0	1	NA	1	0	1	NA	0	0	0	0	0	0	1	0	0	0	NA	0
C8_20_00000000000010	chr08	49772782	2	1	2	0	0	1	2	1	1	1	1	1	1	1	2	0	1	0	1	0	0	0	0	0	1	2	0	0	0	0	NA	0	0	1	NA	1	0	0	1	1	1	1	1	1	1	NA	1
C8_20_00000000000000	chr08	49772782	0	0	0	0	0	0	0	0	0	0	0	0	0	0	0	0	0	0	0	1	0	0	0	1	0	0	0	0	1	0	NA	0	0	0	NA	0	0	0	0	1	0	0	0	0	0	NA	0
C8_2_0111000000000	chr08	1613717	0	NA	0	0	2	0	0	0	0	0	0	0	0	0	0	0	0	0	0	0	0	0	0	0	0	1	0	1	0	0	1	0	1	0	1	0	1	0	2	0	0	0	0	0	1	0	0
C8_2_0110000111100	chr08	1613717	0	NA	1	0	0	0	1	0	2	0	0	0	0	0	0	0	0	0	1	0	0	0	0	0	1	0	0	1	0	0	0	0	1	0	0	0	0	2	0	0	0	0	0	0	0	1	1
C8_2_0110000011100	chr08	1613717	0	NA	1	0	0	0	0	0	0	0	0	1	0	0	0	0	0	0	0	1	0	0	0	0	0	0	0	0	0	0	0	0	0	0	0	0	0	0	0	0	0	0	0	0	0	0	0
C8_2_0110000011000	chr08	1613717	0	NA	0	0	0	0	0	0	0	0	0	0	0	0	0	0	0	0	0	0	0	0	0	0	0	0	0	0	0	0	0	0	0	0	0	0	0	0	0	0	0	0	0	0	0	0	1
C8_2_0110000000000	chr08	1613717	1	NA	0	0	0	0	0	0	0	0	0	0	1	2	0	0	0	0	0	0	1	0	0	0	0	0	0	0	0	0	0	0	0	0	0	0	0	0	0	0	0	0	0	0	0	0	0
C8_2_0100000011100	chr08	1613717	0	NA	0	0	0	0	0	0	0	0	0	0	0	0	0	0	0	0	0	0	0	0	0	0	0	0	0	0	0	0	0	0	0	0	0	0	0	0	0	0	0	0	0	0	0	0	0
C8_2_0011101000010	chr08	1613717	0	NA	0	0	0	1	1	1	0	0	0	0	0	0	0	0	0	0	0	0	0	0	0	0	0	0	0	0	0	0	0	1	0	0	1	0	0	0	0	0	0	0	0	0	0	0	0
C8_2_0010000111100	chr08	1613717	0	NA	0	0	0	0	0	0	0	0	0	0	0	0	0	0	0	0	0	0	0	0	0	0	0	0	0	0	0	0	0	0	0	0	0	0	0	0	0	0	0	0	0	0	0	0	0
C8_2_0010000000010	chr08	1613717	0	NA	0	0	0	0	0	0	0	0	0	0	1	0	0	0	0	0	0	0	0	0	0	0	0	0	0	0	0	0	0	0	0	0	0	0	0	0	0	0	0	0	0	0	0	0	0
C8_2_0010000000000	chr08	1613717	0	NA	0	0	0	0	0	0	0	0	0	0	0	0	0	0	0	0	0	0	0	0	0	0	0	0	0	0	0	0	0	0	0	0	0	0	0	0	0	0	0	0	0	0	0	0	0
C8_2_0000010011000	chr08	1613717	0	NA	0	0	0	0	0	0	0	0	1	0	0	0	0	0	1	0	0	0	0	0	0	0	0	0	0	0	0	0	0	0	0	0	0	0	0	0	0	0	0	0	0	0	0	1	0
C8_2_0000000111100	chr08	1613717	0	NA	0	0	0	0	0	1	0	0	0	1	0	0	0	1	0	0	0	0	0	0	0	0	0	0	0	0	0	0	1	0	0	0	0	0	0	0	0	0	0	0	0	0	0	0	0
C8_2_0000000011100	chr08	1613717	0	NA	0	0	0	0	0	0	0	0	0	0	0	0	0	0	0	0	0	0	0	0	0	0	0	0	0	0	1	0	0	0	0	0	0	0	0	0	0	0	0	0	0	0	0	0	0
C8_2_0000000000000	chr08	1613717	1	NA	0	2	0	1	0	0	0	2	1	0	0	0	2	1	1	2	1	1	1	2	2	2	1	1	2	0	1	2	0	1	0	2	0	2	1	0	0	2	2	2	2	2	1	0	0
C8_19_01110110	chr08	48875969	0	NA	NA	0	0	0	0	0	0	0	0	0	1	NA	0	1	1	NA	0	0	0	0	1	0	0	0	0	0	0	0	1	0	0	0	0	0	0	1	0	0	0	0	0	0	1	0	NA
C8_19_01101110	chr08	48875969	0	NA	NA	0	0	0	0	0	0	0	0	0	0	NA	0	0	0	NA	0	0	0	0	0	0	0	0	0	0	0	0	0	0	0	0	0	0	0	0	0	0	0	0	0	0	0	0	NA
C8_19_01100110	chr08	48875969	0	NA	NA	1	2	1	0	1	0	1	0	1	0	NA	1	0	0	NA	1	0	1	2	0	1	1	1	1	1	2	0	1	2	1	1	0	1	1	1	1	0	1	1	2	2	0	0	NA
C8_19_01100-10	chr08	48875969	0	NA	NA	0	0	0	0	0	0	0	0	0	0	NA	0	0	0	NA	0	0	0	0	0	0	0	0	0	0	0	0	0	0	0	0	0	0	0	0	0	0	0	0	0	0	0	0	NA
C8_19_00000110	chr08	48875969	0	NA	NA	0	0	0	0	0	0	0	0	0	0	NA	0	0	0	NA	0	0	0	0	0	0	0	0	0	0	0	0	0	0	0	0	0	0	0	0	0	0	0	0	0	0	0	0	NA
C8_19_00000010	chr08	48875969	1	NA	NA	0	0	0	0	0	0	0	1	0	1	NA	0	0	0	NA	1	0	0	0	0	0	1	1	0	0	0	1	0	0	0	1	0	0	0	0	1	0	1	0	0	0	0	1	NA
C8_19_00000000	chr08	48875969	1	NA	NA	1	0	1	2	1	2	1	1	1	0	NA	1	1	1	NA	0	2	1	0	1	1	0	0	1	1	0	1	0	0	1	0	2	1	1	0	0	2	0	1	0	0	1	1	NA
C8_18_0110000001001010100	chr08	48053527	0	NA	NA	0	NA	0	0	NA	0	0	NA	NA	0	0	NA	0	NA	0	NA	NA	0	0	0	0	NA	NA	0	0	0	0	NA	0	0	NA	0	0	0	0	0	NA	NA	NA	NA	NA	0	0	0
C8_18_0110000000010100000	chr08	48053527	0	NA	NA	0	NA	0	0	NA	0	0	NA	NA	0	0	NA	0	NA	0	NA	NA	0	0	0	0	NA	NA	0	0	0	0	NA	0	0	NA	1	0	0	0	0	NA	NA	NA	NA	NA	0	0	0
C8_18_0010100000010101000	chr08	48053527	0	NA	NA	0	NA	0	0	NA	0	0	NA	NA	0	0	NA	0	NA	0	NA	NA	0	0	0	0	NA	NA	0	0	0	0	NA	0	0	NA	0	0	0	1	0	NA	NA	NA	NA	NA	0	0	0
C8_18_0010011001001010100	chr08	48053527	0	NA	NA	0	NA	0	0	NA	1	0	NA	NA	1	2	NA	1	NA	1	NA	NA	0	0	1	0	NA	NA	0	0	0	0	NA	0	0	NA	0	0	0	0	0	NA	NA	NA	NA	NA	1	0	1
C8_18_0010011000010101001	chr08	48053527	0	NA	NA	0	NA	0	0	NA	0	0	NA	NA	0	0	NA	0	NA	0	NA	NA	0	0	0	0	NA	NA	0	0	0	0	NA	0	0	NA	0	0	0	0	0	NA	NA	NA	NA	NA	0	0	0
C8_18_0010000101001010100	chr08	48053527	0	NA	NA	0	NA	0	0	NA	0	0	NA	NA	0	0	NA	0	NA	0	NA	NA	0	0	0	0	NA	NA	0	0	1	0	NA	0	0	NA	0	0	0	0	0	NA	NA	NA	NA	NA	0	0	0
C8_18_0010000010110101000	chr08	48053527	0	NA	NA	0	NA	0	0	NA	0	0	NA	NA	0	0	NA	0	NA	0	NA	NA	0	0	0	0	NA	NA	0	0	0	0	NA	0	0	NA	0	0	0	0	0	NA	NA	NA	NA	NA	0	0	0
C8_18_0010000001001011100	chr08	48053527	0	NA	NA	0	NA	0	0	NA	0	0	NA	NA	0	0	NA	0	NA	0	NA	NA	0	0	0	0	NA	NA	0	0	0	0	NA	0	0	NA	0	0	0	0	0	NA	NA	NA	NA	NA	0	0	0
C8_18_0010000001001010100	chr08	48053527	0	NA	NA	0	NA	0	0	NA	0	0	NA	NA	0	0	NA	0	NA	0	NA	NA	0	0	0	0	NA	NA	0	0	0	0	NA	0	0	NA	0	0	0	0	0	NA	NA	NA	NA	NA	0	0	0
C8_18_0010000000010101000	chr08	48053527	1	NA	NA	0	NA	0	0	NA	0	0	NA	NA	0	0	NA	0	NA	0	NA	NA	0	0	0	0	NA	NA	0	0	0	1	NA	0	0	NA	0	1	0	1	0	NA	NA	NA	NA	NA	0	0	0
C8_18_0001000000010101000	chr08	48053527	1	NA	NA	0	NA	1	0	NA	0	2	NA	NA	0	0	NA	0	NA	0	NA	NA	1	1	0	1	NA	NA	0	0	1	1	NA	1	1	NA	0	1	1	0	1	NA	NA	NA	NA	NA	1	1	0
C8_18_0000000000011101000	chr08	48053527	0	NA	NA	0	NA	0	0	NA	0	0	NA	NA	0	0	NA	0	NA	0	NA	NA	0	0	0	0	NA	NA	0	0	0	0	NA	0	0	NA	0	0	0	0	0	NA	NA	NA	NA	NA	0	0	0
C8_18_0000000000010101000	chr08	48053527	0	NA	NA	0	NA	0	0	NA	0	0	NA	NA	0	0	NA	0	NA	0	NA	NA	0	0	0	0	NA	NA	0	0	0	0	NA	0	0	NA	0	0	0	0	0	NA	NA	NA	NA	NA	0	0	0
C8_18_0000000000001000000	chr08	48053527	0	NA	NA	1	NA	0	0	NA	1	0	NA	NA	0	0	NA	1	NA	0	NA	NA	1	1	1	0	NA	NA	1	0	0	0	NA	0	0	NA	0	0	0	0	0	NA	NA	NA	NA	NA	0	1	1
C8_18_0000000000000000000	chr08	48053527	0	NA	NA	1	NA	1	2	NA	0	0	NA	NA	1	0	NA	0	NA	1	NA	NA	0	0	0	1	NA	NA	1	2	0	0	NA	1	1	NA	1	0	1	0	1	NA	NA	NA	NA	NA	0	0	0
C8_17_01111100100010110	chr08	47133805	0	0	NA	0	0	0	0	NA	0	0	0	0	0	0	0	0	NA	0	0	NA	0	0	NA	0	0	NA	0	0	0	0	NA	0	0	NA	NA	0	0	0	0	0	0	0	0	NA	NA	0	NA
C8_17_01111100100000110	chr08	47133805	0	0	NA	0	0	0	0	NA	0	0	0	0	0	0	0	0	NA	0	0	NA	0	0	NA	0	0	NA	0	0	0	0	NA	0	0	NA	NA	0	0	0	0	0	0	0	0	NA	NA	0	NA
C8_17_01111001101001100	chr08	47133805	0	0	NA	0	0	0	0	NA	0	0	0	0	0	0	0	0	NA	0	0	NA	0	0	NA	0	0	NA	0	0	0	0	NA	0	0	NA	NA	0	0	0	0	0	0	0	0	NA	NA	0	NA
C8_17_01110010110000000	chr08	47133805	0	0	NA	0	0	0	0	NA	0	0	0	0	0	0	0	0	NA	0	0	NA	0	0	NA	0	0	NA	0	0	0	0	NA	0	0	NA	NA	0	0	0	0	0	0	0	0	NA	NA	0	NA
C8_17_01110001101001100	chr08	47133805	0	0	NA	0	0	0	0	NA	0	0	0	0	0	0	1	0	NA	0	0	NA	0	0	NA	0	0	NA	0	0	0	0	NA	0	0	NA	NA	0	0	0	0	0	0	0	1	NA	NA	0	NA
C8_17_01110001100001100	chr08	47133805	0	0	NA	0	0	0	0	NA	0	0	0	0	0	1	0	0	NA	0	0	NA	0	0	NA	0	0	NA	0	0	1	0	NA	0	0	NA	NA	0	0	0	0	0	0	0	0	NA	NA	0	NA
C8_17_01110000100001100	chr08	47133805	0	0	NA	0	0	0	1	NA	0	1	0	1	0	0	0	0	NA	0	0	NA	0	0	NA	0	0	NA	0	0	0	0	NA	0	0	NA	NA	1	0	0	0	0	0	0	1	NA	NA	0	NA
C8_17_01010010110000000	chr08	47133805	0	0	NA	0	0	0	0	NA	0	0	0	1	0	0	0	0	NA	0	0	NA	0	0	NA	0	0	NA	0	0	0	0	NA	0	0	NA	NA	0	0	0	0	0	0	0	0	NA	NA	0	NA
C8_17_01010010-00000010	chr08	47133805	0	0	NA	0	0	0	0	NA	0	0	0	0	0	0	0	0	NA	0	0	NA	0	0	NA	0	0	NA	0	0	0	0	NA	0	0	NA	NA	0	0	0	0	0	0	0	0	NA	NA	0	NA
C8_17_01010010-00000000	chr08	47133805	0	0	NA	0	0	0	0	NA	0	0	0	0	0	0	0	0	NA	0	0	NA	0	0	NA	0	0	NA	0	0	0	0	NA	0	0	NA	NA	0	0	0	0	0	0	0	0	NA	NA	0	NA
C8_17_01010000100100100	chr08	47133805	1	0	NA	0	0	0	0	NA	1	0	0	0	1	1	0	1	NA	0	0	NA	1	0	NA	0	0	NA	0	0	0	0	NA	0	0	NA	NA	0	0	0	0	0	0	1	0	NA	NA	0	NA
C8_17_01010000100-00100	chr08	47133805	0	0	NA	0	0	0	0	NA	0	0	0	0	0	0	0	0	NA	0	0	NA	0	0	NA	0	0	NA	0	0	0	0	NA	0	0	NA	NA	0	0	0	0	0	0	0	0	NA	NA	0	NA
C8_17_01010000100000100	chr08	47133805	1	1	NA	1	1	1	0	NA	1	1	1	0	1	0	1	1	NA	1	1	NA	1	2	NA	1	1	NA	1	0	1	1	NA	1	1	NA	NA	1	1	2	1	1	1	0	0	NA	NA	2	NA
C8_17_00000000100000100	chr08	47133805	0	1	NA	0	1	0	0	NA	0	0	1	0	0	0	0	0	NA	0	1	NA	0	0	NA	0	1	NA	0	0	0	0	NA	0	0	NA	NA	0	0	0	1	0	1	0	0	NA	NA	0	NA
C8_17_00000000000000000	chr08	47133805	0	0	NA	1	0	1	1	NA	0	0	0	0	0	0	0	0	NA	1	0	NA	0	0	NA	1	0	NA	1	2	0	1	NA	1	1	NA	NA	0	1	0	0	1	0	1	0	NA	NA	0	NA
C8_16_0100	chr08	46258724	0	0	0	1	0	0	0	0	1	0	0	0	0	0	0	1	0	0	0	0	0	0	1	0	0	0	1	0	0	0	0	0	0	0	0	0	0	0	0	0	0	0	0	0	0	1	NA
C8_16_0010	chr08	46258724	0	1	0	0	1	0	1	0	0	0	0	0	0	1	0	0	0	0	1	0	0	0	0	0	0	1	0	0	1	0	0	0	0	0	0	0	0	2	0	0	0	0	0	0	1	0	NA
C8_16_0000	chr08	46258724	2	1	1	1	1	2	1	1	1	2	2	1	2	1	2	1	2	2	1	2	2	2	1	2	2	1	1	2	1	2	2	2	2	2	2	2	2	0	2	2	2	2	2	2	1	1	NA
C8_16_00-0	chr08	46258724	0	0	1	0	0	0	0	1	0	0	0	1	0	0	0	0	0	0	0	0	0	0	0	0	0	0	0	0	0	0	0	0	0	0	0	0	0	0	0	0	0	0	0	0	0	0	NA
C8_15_011100000	chr08	45259599	0	0	1	0	0	0	0	0	0	0	0	0	0	0	0	0	0	0	0	0	0	0	0	0	0	0	0	0	0	0	0	0	0	0	0	0	0	0	0	0	0	0	0	0	0	0	0
C8_15_011001000	chr08	45259599	1	0	0	1	0	1	1	0	1	1	0	0	1	0	1	1	0	1	0	0	2	1	1	1	0	1	1	1	1	2	1	0	1	0	2	1	1	0	0	1	0	0	0	0	0	2	1
C8_15_010100000	chr08	45259599	0	0	0	0	0	0	0	1	1	0	0	1	0	0	0	1	0	0	0	1	0	0	1	0	0	0	0	0	0	0	0	0	0	0	0	0	0	1	0	0	0	0	0	0	0	0	0
C8_15_010011000	chr08	45259599	0	0	0	0	0	0	0	0	0	0	0	0	0	0	0	0	0	0	0	0	0	0	0	0	0	0	0	0	0	0	0	0	0	0	0	0	0	0	0	0	0	0	0	0	0	0	0
C8_15_010010010	chr08	45259599	0	1	0	0	1	0	1	0	0	0	0	0	0	0	0	0	0	0	1	1	0	0	0	0	0	1	0	0	0	0	0	0	0	0	0	0	0	1	0	0	0	0	0	0	0	0	0
C8_15_010001000	chr08	45259599	0	0	0	0	0	0	0	0	0	0	0	0	0	0	0	0	0	0	0	0	0	0	0	0	0	0	0	0	0	0	0	0	0	0	0	0	0	0	0	0	0	0	0	0	0	0	0
C8_15_010000100	chr08	45259599	0	0	0	0	0	0	0	0	0	0	0	0	0	1	0	0	0	0	0	0	0	0	0	0	0	0	0	0	1	0	0	0	0	0	0	0	0	0	0	0	0	0	0	0	0	0	0
C8_15_010000000	chr08	45259599	1	1	0	0	1	1	0	0	0	1	2	0	1	1	1	0	2	0	1	0	0	1	0	0	2	0	0	0	0	0	1	1	1	2	0	0	1	0	2	1	1	1	1	1	2	0	1
C8_15_000000000	chr08	45259599	0	0	1	1	0	0	0	1	0	0	0	1	0	0	0	0	0	1	0	0	0	0	0	1	0	0	1	1	0	0	0	1	0	0	0	1	0	0	0	0	1	1	1	1	0	0	0
C8_14_011000000000	chr08	44454389	0	1	0	0	1	0	1	0	0	0	NA	0	0	0	0	0	0	0	1	0	0	0	0	0	0	0	0	0	0	0	0	0	0	NA	0	0	0	2	0	0	0	0	0	0	NA	0	0
C8_14_010100110000	chr08	44454389	0	0	0	0	0	0	0	0	0	0	NA	0	0	0	0	0	0	0	0	0	0	0	0	0	0	0	0	0	0	0	0	0	0	NA	0	0	0	0	0	0	0	0	0	0	NA	0	0
C8_14_010100100000	chr08	44454389	0	0	0	0	0	0	0	0	0	0	NA	0	0	0	0	0	0	0	0	0	0	0	0	0	0	0	0	0	0	0	0	0	0	NA	0	0	0	0	0	0	0	0	0	0	NA	0	0
C8_14_010010001000	chr08	44454389	0	1	1	0	1	0	0	1	0	0	NA	1	0	0	1	0	1	0	1	0	0	0	0	0	1	2	0	0	0	0	0	0	0	NA	0	1	0	0	0	1	2	1	2	2	NA	0	0
C8_14_010010000100	chr08	44454389	0	0	0	0	0	0	0	0	1	0	NA	0	0	0	0	1	0	0	0	0	0	0	1	0	0	0	0	0	0	0	0	0	0	NA	0	0	0	0	0	0	0	0	0	0	NA	0	0
C8_14_010010000000	chr08	44454389	0	0	0	0	0	0	0	1	0	0	NA	1	0	0	0	0	0	0	0	0	0	0	0	0	0	0	0	0	0	0	0	0	0	NA	0	0	0	0	0	0	0	0	0	0	NA	0	0
C8_14_010001000010	chr08	44454389	0	0	1	0	0	0	0	0	0	0	NA	0	0	0	0	0	0	0	0	1	0	0	0	0	0	0	0	0	0	0	0	0	0	NA	0	0	0	0	0	0	0	0	0	0	NA	0	0
C8_14_010001000000	chr08	44454389	0	0	0	0	0	0	0	0	0	0	NA	0	0	0	0	0	0	0	0	0	0	0	0	0	0	0	0	0	0	0	0	0	0	NA	0	0	0	0	0	0	0	0	0	0	NA	0	0
C8_14_010000000100	chr08	44454389	0	0	0	0	0	0	0	0	0	0	NA	0	0	0	0	0	0	0	0	0	0	0	0	0	0	0	0	0	0	0	0	0	0	NA	0	0	0	0	0	0	0	0	0	0	NA	0	0
C8_14_010000000010	chr08	44454389	0	0	0	1	0	0	0	0	1	0	NA	0	0	1	0	0	0	0	0	0	0	0	0	0	0	0	1	0	0	0	0	0	0	NA	0	0	0	0	0	0	0	0	0	0	NA	0	1
C8_14_010000000000	chr08	44454389	0	0	0	0	0	0	0	0	0	0	NA	0	0	0	0	0	0	0	0	0	0	0	0	0	0	0	0	0	1	0	0	0	0	NA	0	0	0	0	0	0	0	0	0	0	NA	0	0
C8_14_000010000000	chr08	44454389	0	0	0	0	0	0	0	0	0	0	NA	0	0	0	0	0	0	0	0	0	0	0	0	0	0	0	0	0	0	0	0	0	0	NA	0	0	0	0	0	0	0	0	0	0	NA	0	0
C8_14_000000000000	chr08	44454389	2	0	0	1	0	2	1	0	0	2	NA	0	2	1	1	1	1	2	0	1	2	2	1	2	1	0	1	2	1	2	2	2	2	NA	2	1	2	0	2	1	0	1	0	0	NA	2	1
C8_13_011010110	chr08	43701505	0	1	1	0	1	0	0	0	0	NA	NA	0	0	1	0	0	0	0	1	0	0	0	0	NA	0	0	NA	0	0	0	0	0	0	0	0	0	0	0	NA	0	0	0	0	0	0	0	0
C8_13_011010100	chr08	43701505	0	0	0	0	0	0	0	0	0	NA	NA	0	0	0	0	0	0	0	0	0	0	0	0	NA	0	0	NA	0	0	0	0	0	0	0	0	0	0	0	NA	0	0	0	0	0	0	0	0
C8_13_010010100	chr08	43701505	0	0	0	0	0	0	0	0	0	NA	NA	0	0	0	0	0	0	0	0	1	0	0	0	NA	0	0	NA	0	0	0	0	0	0	0	0	0	0	0	NA	0	0	0	0	0	0	0	0
C8_13_001011100	chr08	43701505	0	0	0	0	0	0	0	0	1	NA	NA	0	0	0	1	1	0	0	0	0	0	0	1	NA	0	0	NA	0	0	0	0	0	0	0	0	0	0	0	NA	0	0	0	1	1	0	0	0
C8_13_001010100	chr08	43701505	0	0	0	1	0	0	0	0	1	NA	NA	0	0	1	0	0	0	0	0	0	0	0	0	NA	0	0	NA	0	1	0	0	0	0	0	0	0	0	0	NA	0	1	0	0	0	0	0	1
C8_13_001000110	chr08	43701505	0	0	0	0	0	0	0	0	0	NA	NA	0	0	0	0	0	0	0	0	0	0	0	0	NA	0	0	NA	0	0	0	0	0	0	0	0	0	0	0	NA	0	0	0	0	0	0	0	0
C8_13_001000100	chr08	43701505	0	0	0	0	0	0	0	1	0	NA	NA	1	0	0	0	1	0	0	0	1	0	0	0	NA	0	0	NA	0	0	0	0	0	0	0	0	0	0	1	NA	0	0	0	0	0	0	0	0
C8_13_000100100	chr08	43701505	1	1	0	1	1	0	0	0	0	NA	NA	0	1	0	0	0	0	1	1	0	0	1	0	NA	1	1	NA	1	0	0	0	1	0	1	0	0	0	0	NA	1	0	1	0	0	0	1	1
C8_13_000000100	chr08	43701505	0	0	0	0	0	0	0	0	0	NA	NA	0	0	0	0	0	0	0	0	0	0	0	0	NA	0	0	NA	0	0	0	0	0	0	0	0	0	0	0	NA	0	0	0	0	0	0	0	0
C8_13_000000000	chr08	43701505	1	0	1	0	0	2	2	1	0	NA	NA	1	1	0	1	0	2	1	0	0	2	1	1	NA	1	1	NA	1	1	2	2	1	2	1	2	2	2	1	NA	1	1	1	1	1	2	1	0
C8_12_01010000	chr08	42827947	0	0	0	0	0	0	0	0	0	0	0	0	0	0	0	0	0	0	0	0	0	0	0	0	0	0	0	0	0	0	0	0	0	0	0	0	0	0	0	0	0	0	0	0	0	0	0
C8_12_00100000	chr08	42827947	0	0	0	0	0	0	0	0	1	0	0	0	0	0	1	1	0	0	0	0	0	0	1	0	0	0	0	0	0	0	0	0	0	0	1	0	0	0	0	0	1	0	1	1	0	0	0
C8_12_00001000	chr08	42827947	0	1	0	0	1	0	0	0	0	0	0	0	1	1	0	0	0	0	1	0	0	0	0	0	0	0	0	0	0	0	0	0	0	0	0	0	0	0	0	0	0	0	0	0	0	0	1
C8_12_00000110	chr08	42827947	1	0	0	1	0	0	0	0	0	0	0	0	0	0	0	0	0	1	0	0	0	1	0	1	0	0	1	1	0	0	0	1	0	0	0	0	0	0	0	0	0	1	0	0	0	0	0
C8_12_00000010	chr08	42827947	0	0	0	0	0	0	0	0	0	0	0	0	0	0	0	0	0	0	0	0	0	0	0	0	0	0	0	0	0	0	0	0	0	0	0	0	0	0	0	0	0	0	0	0	0	0	0
C8_12_00000000	chr08	42827947	1	1	2	1	1	2	2	2	1	2	2	2	1	1	1	1	2	1	1	2	2	1	1	1	2	2	1	1	2	2	2	1	2	2	1	2	2	2	2	2	1	1	1	1	2	2	1
C8_11_011100	chr08	41976133	0	NA	1	1	1	0	0	0	0	0	2	0	1	1	1	0	0	1	1	2	0	0	0	1	1	0	1	1	0	0	0	1	0	0	1	0	NA	0	0	0	1	1	1	1	0	0	1
C8_11_001110	chr08	41976133	0	NA	0	0	0	0	0	0	1	0	0	0	0	1	0	0	0	0	0	0	0	0	0	0	0	0	1	0	0	0	0	0	0	0	0	0	NA	0	0	0	0	0	0	0	0	0	1
C8_11_001100	chr08	41976133	1	NA	0	0	1	0	0	1	1	0	0	1	1	0	0	2	0	0	1	0	0	1	1	0	0	1	0	0	1	0	0	0	0	0	1	0	NA	1	0	0	0	0	0	0	0	1	0
C8_11_000000	chr08	41976133	1	NA	1	1	0	2	2	1	0	2	0	1	0	0	1	0	2	1	0	0	2	1	1	1	1	1	0	1	1	2	2	1	2	2	0	2	NA	1	2	2	1	1	1	1	2	1	0
C8_10_0111100000100010	chr08	41079697	NA	0	NA	NA	0	0	0	NA	0	NA	NA	NA	NA	0	NA	NA	NA	0	0	0	NA	0	NA	0	NA	NA	0	NA	0	0	0	0	0	NA	0	NA	0	0	NA	NA	NA	0	NA	NA	0	NA	0
C8_10_0001110000000010	chr08	41079697	NA	0	NA	NA	0	0	0	NA	0	NA	NA	NA	NA	0	NA	NA	NA	0	0	0	NA	0	NA	0	NA	NA	0	NA	0	0	0	0	0	NA	0	NA	0	0	NA	NA	NA	0	NA	NA	0	NA	0
C8_10_0001100100000010	chr08	41079697	NA	0	NA	NA	0	0	0	NA	0	NA	NA	NA	NA	0	NA	NA	NA	0	0	0	NA	0	NA	0	NA	NA	0	NA	0	0	0	0	0	NA	0	NA	0	0	NA	NA	NA	0	NA	NA	0	NA	0
C8_10_0001100010000010	chr08	41079697	NA	0	NA	NA	0	0	0	NA	0	NA	NA	NA	NA	0	NA	NA	NA	0	0	0	NA	0	NA	0	NA	NA	0	NA	0	0	0	0	0	NA	0	NA	0	0	NA	NA	NA	0	NA	NA	0	NA	0
C8_10_0001100001000010	chr08	41079697	NA	0	NA	NA	0	0	0	NA	0	NA	NA	NA	NA	0	NA	NA	NA	0	0	1	NA	0	NA	0	NA	NA	0	NA	0	0	1	0	0	NA	0	NA	0	1	NA	NA	NA	0	NA	NA	0	NA	0
C8_10_0001100000110010	chr08	41079697	NA	2	NA	NA	2	0	0	NA	2	NA	NA	NA	NA	2	NA	NA	NA	1	1	0	NA	1	NA	1	NA	NA	2	NA	1	0	0	1	0	NA	2	NA	0	0	NA	NA	NA	2	NA	NA	0	NA	1
C8_10_0001100000100010	chr08	41079697	NA	0	NA	NA	0	0	0	NA	0	NA	NA	NA	NA	0	NA	NA	NA	0	0	0	NA	0	NA	0	NA	NA	0	NA	0	0	0	0	0	NA	0	NA	0	0	NA	NA	NA	0	NA	NA	0	NA	0
C8_10_0001100000010010	chr08	41079697	NA	0	NA	NA	0	0	0	NA	0	NA	NA	NA	NA	0	NA	NA	NA	0	0	0	NA	0	NA	0	NA	NA	0	NA	0	0	0	0	0	NA	0	NA	0	0	NA	NA	NA	0	NA	NA	0	NA	0
C8_10_0001100000000010	chr08	41079697	NA	0	NA	NA	0	0	0	NA	0	NA	NA	NA	NA	0	NA	NA	NA	1	1	1	NA	0	NA	0	NA	NA	0	NA	0	0	1	1	0	NA	0	NA	0	1	NA	NA	NA	0	NA	NA	0	NA	1
C8_10_0000100000000000	chr08	41079697	NA	0	NA	NA	0	0	0	NA	0	NA	NA	NA	NA	0	NA	NA	NA	0	0	0	NA	0	NA	0	NA	NA	0	NA	0	0	0	0	0	NA	0	NA	0	0	NA	NA	NA	0	NA	NA	0	NA	0
C8_10_0000001000000000	chr08	41079697	NA	0	NA	NA	0	0	0	NA	0	NA	NA	NA	NA	0	NA	NA	NA	0	0	0	NA	0	NA	0	NA	NA	0	NA	0	0	0	0	0	NA	0	NA	0	0	NA	NA	NA	0	NA	NA	0	NA	0
C8_10_0000000100000000	chr08	41079697	NA	0	NA	NA	0	0	0	NA	0	NA	NA	NA	NA	0	NA	NA	NA	0	0	0	NA	0	NA	0	NA	NA	0	NA	0	0	0	0	0	NA	0	NA	0	0	NA	NA	NA	0	NA	NA	0	NA	0
C8_10_0000000010000000	chr08	41079697	NA	0	NA	NA	0	0	0	NA	0	NA	NA	NA	NA	0	NA	NA	NA	0	0	0	NA	0	NA	0	NA	NA	0	NA	0	0	0	0	0	NA	0	NA	0	0	NA	NA	NA	0	NA	NA	0	NA	0
C8_10_0000000001000000	chr08	41079697	NA	0	NA	NA	0	1	1	NA	0	NA	NA	NA	NA	0	NA	NA	NA	0	0	0	NA	0	NA	0	NA	NA	0	NA	0	1	0	0	1	NA	0	NA	1	0	NA	NA	NA	0	NA	NA	1	NA	0
C8_10_0000000000001000	chr08	41079697	NA	0	NA	NA	0	0	0	NA	0	NA	NA	NA	NA	0	NA	NA	NA	0	0	0	NA	0	NA	0	NA	NA	0	NA	0	0	0	0	0	NA	0	NA	0	0	NA	NA	NA	0	NA	NA	0	NA	0
C8_10_0000000000000000	chr08	41079697	NA	0	NA	NA	0	1	1	NA	0	NA	NA	NA	NA	0	NA	NA	NA	0	0	0	NA	1	NA	1	NA	NA	0	NA	1	1	0	0	1	NA	0	NA	1	0	NA	NA	NA	0	NA	NA	1	NA	0
C8_1_010010100	chr08	646141	0	0	1	0	0	0	0	NA	2	NA	NA	0	0	0	NA	0	0	0	1	0	0	0	0	0	0	0	0	0	0	NA	0	0	0	0	0	0	0	0	0	0	0	0	NA	NA	0	1	0
C8_1_001000100	chr08	646141	0	0	0	1	0	0	0	NA	0	NA	NA	0	0	0	NA	0	0	1	0	0	0	0	0	1	0	0	2	0	0	NA	0	0	0	0	1	0	0	0	0	0	0	1	NA	NA	0	0	0
C8_1_000101100	chr08	646141	0	0	0	0	0	0	0	NA	0	NA	NA	0	0	0	NA	0	0	0	0	1	0	0	0	0	0	0	0	0	1	NA	0	0	0	0	0	0	0	0	0	0	0	0	NA	NA	0	0	0
C8_1_000100110	chr08	646141	1	0	0	0	0	0	0	NA	0	NA	NA	0	0	0	NA	0	0	0	0	0	1	0	0	0	0	0	0	0	0	NA	0	0	0	0	0	0	0	0	0	0	0	0	NA	NA	0	0	0
C8_1_000100100	chr08	646141	0	1	1	1	1	0	1	NA	0	NA	NA	1	2	2	NA	1	0	0	1	0	0	1	1	0	2	0	0	1	0	NA	1	0	2	1	0	0	1	2	1	0	1	0	NA	NA	0	1	2
C8_1_000010100	chr08	646141	0	1	0	0	1	0	0	NA	0	NA	NA	0	0	0	NA	1	0	1	0	0	0	0	1	0	0	1	0	1	0	NA	1	1	0	0	0	0	0	0	1	0	0	0	NA	NA	1	0	0
C8_1_000000100	chr08	646141	0	0	0	0	0	1	0	NA	0	NA	NA	0	0	0	NA	0	0	0	0	0	0	0	0	0	0	0	0	0	0	NA	0	0	0	0	0	0	0	0	0	0	0	0	NA	NA	0	0	0
C8_1_000000000	chr08	646141	1	0	0	0	0	1	1	NA	0	NA	NA	1	0	0	NA	0	2	0	0	1	1	1	0	1	0	1	0	0	1	NA	0	1	0	1	1	2	1	0	0	2	1	1	NA	NA	1	0	0
C7_9_0111100	chr07	6716342	1	0	0	1	0	0	0	0	2	0	0	0	0	1	0	0	0	NA	1	1	1	0	0	0	0	0	1	0	1	0	0	0	0	0	1	0	0	0	0	0	1	0	2	NA	0	0	1
C7_9_0110110	chr07	6716342	0	0	0	0	2	0	1	0	0	0	1	0	1	0	0	1	0	NA	1	1	1	0	1	2	0	1	0	0	0	0	1	0	1	0	0	0	0	0	1	1	0	0	0	NA	0	1	0
C7_9_0110100	chr07	6716342	1	2	1	1	0	0	0	0	0	1	1	2	1	1	0	1	2	NA	0	0	0	2	1	0	1	1	1	2	1	2	1	2	0	0	1	2	1	2	1	1	0	2	0	NA	0	0	1
C7_9_0100100	chr07	6716342	0	0	0	0	0	0	0	1	0	0	0	0	0	0	1	0	0	NA	0	0	0	0	0	0	1	0	0	0	0	0	0	0	1	0	0	0	0	0	0	0	0	0	0	NA	0	0	0
C7_9_0010100	chr07	6716342	0	0	1	0	0	2	1	1	0	0	0	0	0	0	1	0	0	NA	0	0	0	0	0	0	0	0	0	0	0	0	0	0	0	1	0	0	1	0	0	0	1	0	0	NA	1	0	0
C7_9_0000000	chr07	6716342	0	0	0	0	0	0	0	0	0	1	0	0	0	0	0	0	0	NA	0	0	0	0	0	0	0	0	0	0	0	0	0	0	0	1	0	0	0	0	0	0	0	0	0	NA	1	1	0
C7_8_011010011000	chr07	6333147	0	0	0	0	0	0	0	1	0	0	0	0	0	0	0	0	0	0	0	0	0	0	0	0	1	0	0	0	0	0	0	0	1	0	0	0	0	0	0	0	0	0	0	0	0	0	0
C7_8_011010010100	chr07	6333147	0	0	0	0	0	0	0	0	0	0	0	0	0	0	0	0	0	0	0	0	0	0	0	0	0	0	0	0	0	0	0	0	0	0	0	0	0	0	0	0	0	0	0	0	0	0	0
C7_8_011010010000	chr07	6333147	0	0	0	0	0	0	0	0	0	0	0	0	0	0	0	1	0	1	0	0	0	0	1	0	0	0	0	0	0	0	1	0	0	0	0	0	0	0	0	0	0	0	0	0	0	0	0
C7_8_011010000000	chr07	6333147	0	0	0	0	0	0	0	0	0	0	0	0	0	0	0	0	0	0	0	0	0	0	0	0	0	0	0	0	0	0	0	0	0	0	0	0	0	0	0	0	0	0	0	0	0	0	0
C7_8_011001110000	chr07	6333147	0	0	0	0	0	0	0	0	0	0	0	0	0	0	0	0	0	0	0	0	0	0	0	0	0	0	0	0	0	0	0	0	0	0	0	0	0	0	0	0	0	0	0	0	0	0	0
C7_8_011001010000	chr07	6333147	0	0	0	0	0	0	0	0	0	0	0	0	0	0	0	0	0	0	0	0	0	0	0	0	0	0	0	0	0	0	0	0	0	0	0	0	0	0	0	0	0	0	0	0	0	0	0
C7_8_011000011000	chr07	6333147	0	0	0	0	0	0	0	0	0	0	0	0	0	0	1	0	0	0	0	0	0	0	0	0	0	0	0	0	0	0	0	0	0	0	0	0	0	0	0	0	0	0	0	0	0	0	0
C7_8_011000010000	chr07	6333147	1	0	0	2	0	0	0	1	2	0	0	0	0	1	0	1	0	0	1	1	0	0	1	0	1	1	2	1	1	0	1	1	0	1	0	0	1	1	1	0	1	1	2	2	0	0	1
C7_8_011000000000	chr07	6333147	0	0	0	0	0	0	0	0	0	0	0	0	0	0	0	0	0	0	0	0	0	0	0	0	0	0	0	0	0	0	0	0	0	0	0	0	0	0	0	0	0	0	0	0	0	0	0
C7_8_001110010000	chr07	6333147	0	0	0	0	2	0	1	0	0	0	1	0	1	0	0	0	0	1	1	1	1	0	0	2	0	0	0	0	0	0	0	0	1	0	1	0	0	0	1	1	0	0	0	0	0	2	0
C7_8_001000010010	chr07	6333147	0	0	1	0	0	2	1	0	0	0	0	0	0	0	1	0	0	0	0	0	0	0	0	0	0	0	0	0	0	0	0	0	0	0	0	0	0	0	0	0	1	0	0	0	1	0	0
C7_8_001000010000	chr07	6333147	0	0	0	0	0	0	0	0	0	0	0	0	0	0	0	0	0	0	0	0	0	0	0	0	0	0	0	0	0	0	0	0	0	0	0	0	0	0	0	0	0	0	0	0	0	0	0
C7_8_001000000000	chr07	6333147	0	2	0	0	0	0	0	0	0	2	1	2	1	1	0	0	1	0	0	0	1	1	0	0	0	0	0	1	1	0	0	1	0	0	1	1	0	1	0	0	0	0	0	0	1	0	1
C7_8_000000010000	chr07	6333147	0	0	0	0	0	0	0	0	0	0	0	0	0	0	0	0	0	0	0	0	0	0	0	0	0	1	0	0	0	0	0	0	0	0	0	0	0	0	0	0	0	0	0	0	0	0	0
C7_8_000000000000	chr07	6333147	1	0	1	0	0	0	0	0	0	0	0	0	0	0	0	0	1	0	0	0	0	1	0	0	0	0	0	0	0	2	0	0	0	1	0	1	1	0	0	1	0	1	0	0	0	0	0
C7_7_010000011010100	chr07	5413243	0	0	0	0	0	0	0	0	1	0	0	0	0	0	0	0	0	0	0	0	0	0	0	0	0	0	0	0	0	0	0	0	0	0	0	0	0	0	0	0	0	0	0	0	0	0	0
C7_7_010000010100110	chr07	5413243	0	0	1	0	0	0	0	0	0	0	0	0	0	0	0	0	0	0	0	0	0	0	0	0	0	0	0	0	0	1	0	0	0	0	1	0	0	0	0	0	0	0	0	0	0	0	0
C7_7_001111010010100	chr07	5413243	0	1	0	0	2	0	1	0	0	0	1	0	1	1	0	0	1	1	0	1	1	0	0	2	0	0	1	0	0	0	0	0	1	0	0	0	0	0	1	1	0	0	0	0	0	2	2
C7_7_001111000000110	chr07	5413243	0	0	0	0	0	0	0	0	0	0	0	0	0	0	0	0	0	0	0	0	0	0	0	0	0	0	0	0	0	0	0	0	0	0	0	0	0	0	0	0	0	0	0	0	0	0	0
C7_7_001111000000100	chr07	5413243	0	0	0	0	0	0	0	0	0	0	0	0	0	0	0	1	0	1	0	0	0	0	1	0	0	0	0	0	0	0	1	0	0	0	0	0	0	0	0	0	0	0	0	0	0	0	0
C7_7_001000010000100	chr07	5413243	0	0	0	0	0	0	0	0	0	0	0	0	0	0	0	0	0	0	0	0	0	0	0	0	0	0	0	0	0	0	0	0	0	0	0	0	0	0	0	0	0	0	0	0	0	0	0
C7_7_000011000000110	chr07	5413243	0	0	0	0	0	0	0	0	0	0	0	0	0	0	0	0	0	0	0	0	0	0	0	0	0	0	0	0	0	0	0	0	0	0	0	0	1	0	0	0	0	0	0	0	0	0	0
C7_7_000000110000100	chr07	5413243	1	0	0	1	0	0	0	0	1	0	0	0	0	1	0	1	0	0	1	1	0	0	1	0	1	1	1	1	1	0	1	1	0	0	0	0	0	1	1	0	1	1	2	2	0	0	0
C7_7_000000010100110	chr07	5413243	0	0	0	0	0	0	0	0	0	0	0	0	0	0	0	0	0	0	0	0	0	0	0	0	0	0	0	0	0	0	0	0	0	1	0	0	0	0	0	0	0	0	0	0	0	0	0
C7_7_000000010011100	chr07	5413243	0	0	0	0	0	0	0	0	0	0	0	0	0	0	0	0	0	0	0	0	0	0	0	0	0	0	0	0	0	1	0	0	0	0	0	0	0	0	0	0	0	0	0	0	0	0	0
C7_7_000000010010100	chr07	5413243	0	0	0	0	0	0	0	0	0	0	0	0	0	0	0	0	0	0	0	0	0	0	0	0	0	0	0	0	0	0	0	0	0	0	0	0	0	0	0	0	0	0	0	0	0	0	0
C7_7_000000010000110	chr07	5413243	0	0	0	0	0	0	0	0	0	0	0	0	0	0	1	0	0	0	0	0	0	0	0	0	0	0	0	0	0	0	0	0	0	0	0	0	0	0	0	0	0	0	0	0	0	0	0
C7_7_000000010000100	chr07	5413243	0	0	0	0	0	0	0	2	0	0	0	0	0	0	0	0	0	0	0	0	0	0	0	0	1	1	0	0	0	0	0	0	1	0	0	0	0	0	0	0	0	0	0	0	0	0	0
C7_7_000000000000110	chr07	5413243	0	1	0	0	0	0	0	0	0	0	1	1	1	0	0	0	1	0	0	0	0	1	0	0	0	0	0	1	0	0	0	1	0	0	0	0	0	1	0	0	0	0	0	0	0	0	0
C7_7_000000000000100	chr07	5413243	0	0	0	0	0	0	0	0	0	0	0	0	0	0	0	0	0	0	0	0	0	0	0	0	0	0	0	0	0	0	0	0	0	0	0	0	0	0	0	0	0	0	0	0	0	0	0
C7_7_000000000000000	chr07	5413243	1	0	1	1	0	2	1	0	0	2	0	1	0	0	1	0	0	0	1	0	1	1	0	0	0	0	0	0	1	0	0	0	0	1	1	2	1	0	0	1	1	1	0	0	2	0	0
C7_6_01110010	chr07	4579660	1	0	0	1	0	0	0	0	1	0	NA	NA	0	1	0	1	0	0	1	1	0	0	NA	0	1	1	1	1	NA	0	1	1	0	0	0	0	0	1	1	0	NA	1	2	NA	0	NA	0
C7_6_00111100	chr07	4579660	0	1	0	0	0	0	0	0	0	0	NA	NA	1	0	0	0	1	0	0	0	0	1	NA	0	0	0	0	1	NA	0	0	1	0	0	0	0	0	1	0	0	NA	0	0	NA	0	NA	0
C7_6_00110100	chr07	4579660	0	0	0	0	0	0	0	0	0	0	NA	NA	0	0	0	1	0	1	0	0	0	0	NA	0	0	0	0	0	NA	0	1	0	0	0	0	0	0	0	0	0	NA	0	0	NA	0	NA	0
C7_6_00110000	chr07	4579660	0	1	1	0	2	0	1	2	1	0	NA	NA	1	1	1	0	1	1	0	1	2	0	NA	2	1	1	1	0	NA	2	0	0	2	1	0	0	1	0	1	1	NA	0	0	NA	0	NA	2
C7_6_00100000	chr07	4579660	0	0	0	0	0	0	0	0	0	0	NA	NA	0	0	0	0	0	0	0	0	0	0	NA	0	0	0	0	0	NA	0	0	0	0	0	0	0	0	0	0	0	NA	0	0	NA	0	NA	0
C7_6_00000000	chr07	4579660	1	0	1	1	0	2	1	0	0	2	NA	NA	0	0	1	0	0	0	1	0	0	1	NA	0	0	0	0	0	NA	0	0	0	0	1	2	2	1	0	0	1	NA	1	0	NA	2	NA	0
C7_5_11010000	chr07	3964753	0	0	0	0	0	0	0	1	0	0	0	0	0	0	0	0	0	0	0	0	0	0	0	0	1	0	0	0	0	0	0	0	1	0	0	0	0	0	0	0	0	0	0	0	0	0	0
C7_5_01110000	chr07	3964753	0	0	0	0	0	0	0	0	0	0	0	0	0	0	0	0	0	0	0	0	0	0	0	0	0	0	0	0	0	0	0	0	0	0	0	0	0	0	0	0	0	0	0	0	0	0	0
C7_5_01010110	chr07	3964753	1	1	0	1	1	1	1	0	1	0	1	0	0	1	0	1	0	0	1	0	0	0	1	0	1	1	1	1	1	0	1	1	0	0	0	0	0	1	1	0	1	1	2	2	0	0	0
C7_5_01010000	chr07	3964753	0	0	0	0	0	0	0	0	0	0	0	0	0	0	0	0	0	0	0	0	0	0	0	0	0	0	0	0	0	0	0	0	0	1	0	0	0	0	0	0	0	0	0	0	0	0	0
C7_5_00110000	chr07	3964753	0	0	0	0	0	0	0	0	0	0	0	0	0	0	0	0	0	0	0	0	0	0	0	0	0	0	0	0	0	0	0	0	0	0	0	0	0	0	0	0	0	0	0	0	0	0	0
C7_5_00011000	chr07	3964753	0	0	0	0	1	0	1	0	0	1	0	0	1	1	0	0	1	1	1	1	1	0	0	2	0	1	1	0	1	0	0	0	0	0	0	1	0	0	0	1	0	0	0	0	1	2	2
C7_5_00010000	chr07	3964753	0	0	0	0	0	0	0	1	0	0	0	1	0	0	1	1	0	1	0	1	0	0	1	0	0	0	0	0	0	1	1	0	0	0	0	0	1	0	0	0	0	0	0	0	0	0	0
C7_5_00000000	chr07	3964753	1	1	2	1	0	1	0	0	1	1	1	1	1	0	1	0	1	0	0	0	1	2	0	0	0	0	0	1	0	1	0	1	1	1	2	1	1	1	1	1	1	1	0	0	1	0	0
C7_4_01111010	chr07	2995428	1	0	0	1	2	1	1	0	1	1	1	0	0	0	0	NA	0	0	1	0	1	0	1	0	1	1	1	1	1	0	1	1	0	0	0	0	0	1	1	0	0	1	2	2	1	0	0
C7_4_00111010	chr07	2995428	0	0	1	0	0	0	0	2	0	0	0	1	0	0	1	NA	0	1	0	0	0	0	1	0	1	0	0	0	0	0	1	0	1	1	0	0	0	0	0	0	0	0	0	0	0	0	0
C7_4_001110-0	chr07	2995428	0	0	0	0	0	0	0	0	0	0	0	0	0	0	0	NA	0	0	0	0	0	0	0	0	0	0	0	0	0	0	0	0	0	0	0	0	1	0	0	0	0	0	0	0	0	0	0
C7_4_00001110	chr07	2995428	1	1	0	1	0	0	0	0	0	1	0	0	1	1	0	NA	0	0	0	0	0	0	0	0	0	0	0	0	0	0	0	0	0	0	1	1	1	0	0	1	0	1	0	0	0	0	0
C7_4_00001010	chr07	2995428	0	0	1	0	0	0	0	0	0	0	0	0	0	1	0	NA	0	0	0	0	0	0	0	0	0	0	0	0	0	1	0	0	0	0	1	0	0	0	0	0	0	0	0	0	0	0	0
C7_4_00001000	chr07	2995428	0	0	0	0	0	0	0	0	0	0	0	0	1	0	0	NA	0	0	0	0	0	0	0	0	0	0	0	0	0	1	0	0	0	0	0	0	0	0	0	0	0	0	0	0	0	1	1
C7_4_00000000	chr07	2995428	0	1	0	0	0	1	1	0	1	0	1	1	0	0	1	NA	2	1	1	2	1	2	0	2	0	1	1	1	1	0	0	1	1	1	0	1	0	1	1	1	2	0	0	0	1	1	1
C7_30_01111010100	chr07	57627029	1	1	1	2	1	1	1	2	2	1	1	1	1	1	0	1	1	2	1	1	0	1	0	1	1	1	1	2	0	1	2	1	2	1	1	0	2	2	1	0	1	1	2	2	1	0	1
C7_30_01011010100	chr07	57627029	0	0	0	0	0	0	0	0	0	0	0	0	0	0	0	0	0	0	0	0	0	0	0	0	0	0	0	0	1	0	0	0	0	0	0	0	0	0	0	0	0	0	0	0	0	0	0
C7_30_01001011100	chr07	57627029	1	1	0	0	0	1	1	0	0	1	0	0	0	1	2	1	0	0	0	1	2	1	1	0	1	1	0	0	1	0	0	0	0	1	0	2	0	0	1	1	1	1	0	0	0	2	1
C7_30_01000010110	chr07	57627029	0	0	0	0	0	0	0	0	0	0	0	1	0	0	0	0	0	0	0	0	0	0	0	0	0	0	0	0	0	0	0	0	0	0	0	0	0	0	0	0	0	0	0	0	0	0	0
C7_30_01000010100	chr07	57627029	0	0	0	0	0	0	0	0	0	0	0	0	0	0	0	0	0	0	0	0	0	0	0	0	0	0	0	0	0	0	0	0	0	0	0	0	0	0	0	0	0	0	0	0	0	0	0
C7_30_00000100000	chr07	57627029	0	0	0	0	0	0	0	0	0	0	0	0	1	0	0	0	0	0	1	0	0	0	0	0	0	0	0	0	0	0	0	0	0	0	1	0	0	0	0	0	0	0	0	0	0	0	0
C7_30_00000000100	chr07	57627029	0	0	0	0	0	0	0	0	0	0	0	0	0	0	0	0	0	0	0	0	0	0	0	0	0	0	0	0	0	0	0	0	0	0	0	0	0	0	0	0	0	0	0	0	0	0	0
C7_30_00000000000	chr07	57627029	0	0	1	0	1	0	0	0	0	0	1	0	0	0	0	0	1	0	0	0	0	0	1	1	0	0	1	0	0	1	0	1	0	0	0	0	0	0	0	1	0	0	0	0	1	0	0
C7_3_011101110110	chr07	2200585	1	0	1	2	1	1	1	NA	0	2	1	0	0	0	0	2	0	0	2	0	NA	0	2	0	2	1	1	1	1	0	1	1	0	0	1	0	NA	1	1	1	0	2	2	2	1	0	0
C7_3_000010101000	chr07	2200585	1	2	1	0	1	1	1	NA	1	0	1	2	2	2	2	0	2	2	0	1	NA	0	0	2	0	1	1	1	0	0	1	1	1	2	1	0	NA	1	0	1	2	0	0	0	1	1	2
C7_3_000001100110	chr07	2200585	0	0	0	0	0	0	0	NA	0	0	0	0	0	0	0	0	0	0	0	0	NA	0	0	0	0	0	0	0	0	0	0	0	0	0	0	0	NA	0	0	0	0	0	0	0	0	0	0
C7_3_000001100000	chr07	2200585	0	0	0	0	0	0	0	NA	0	0	0	0	0	0	0	0	0	0	0	0	NA	0	0	0	0	0	0	0	0	1	0	0	0	0	0	0	NA	0	0	0	0	0	0	0	0	0	0
C7_3_000000000000	chr07	2200585	0	0	0	0	0	0	0	NA	1	0	0	0	0	0	0	0	0	0	0	1	NA	2	0	0	0	0	0	0	1	1	0	0	1	0	0	2	NA	0	1	0	0	0	0	0	0	1	0
C7_29_0100101100	chr07	56754111	1	1	1	2	1	1	1	2	2	1	0	2	1	1	NA	1	1	2	2	2	0	1	0	1	1	2	1	2	1	1	2	1	2	1	1	1	2	2	1	0	1	1	2	2	1	0	1
C7_29_0010001100	chr07	56754111	1	0	0	0	0	1	1	0	0	0	1	0	0	1	NA	0	0	0	0	0	1	1	1	0	0	0	1	0	0	0	0	1	0	0	1	1	0	0	0	0	1	0	0	0	1	0	0
C7_29_0001001100	chr07	56754111	0	0	0	0	0	0	0	0	0	0	0	0	0	0	NA	0	0	0	0	0	0	0	0	0	0	0	0	0	0	1	0	0	0	0	0	0	0	0	0	0	0	0	0	0	0	1	0
C7_29_0000101110	chr07	56754111	0	1	0	0	0	0	0	0	0	1	0	0	0	0	NA	0	0	0	0	0	0	0	0	0	0	0	0	0	0	0	0	0	0	0	0	0	0	0	1	0	0	0	0	0	0	1	0
C7_29_0000101100	chr07	56754111	0	0	0	0	0	0	0	0	0	0	0	0	0	0	NA	0	0	0	0	0	0	0	0	0	0	0	0	0	0	0	0	0	0	0	0	0	0	0	0	0	0	0	0	0	0	0	0
C7_29_0000011000	chr07	56754111	0	0	0	0	0	0	0	0	0	0	0	0	0	0	NA	1	0	0	0	0	0	0	0	0	0	0	0	0	0	0	0	0	0	0	0	0	0	0	0	0	0	0	0	0	0	0	1
C7_29_0000001100	chr07	56754111	0	0	0	0	1	0	0	0	0	0	1	0	0	0	NA	0	0	0	0	0	0	0	1	0	1	0	0	0	0	0	0	0	0	0	0	0	0	0	0	0	0	0	0	0	0	0	0
C7_29_0000000000	chr07	56754111	0	0	1	0	0	0	0	0	0	0	0	0	1	0	NA	0	1	0	0	0	1	0	0	1	0	0	0	0	1	0	0	0	0	1	0	0	0	0	0	2	0	1	0	0	0	0	0
C7_28_0111000100	chr07	55794108	0	1	0	0	0	0	0	0	0	0	NA	0	0	0	0	0	0	NA	0	0	0	0	0	0	0	0	NA	0	0	0	0	0	NA	0	0	0	0	0	0	0	0	0	0	0	0	0	0
C7_28_0110010000	chr07	55794108	0	0	0	0	0	0	0	0	0	0	NA	0	0	0	0	0	0	NA	0	0	0	0	0	0	0	0	NA	0	0	0	0	0	NA	0	0	0	0	0	0	0	0	0	0	0	0	0	0
C7_28_0110000100	chr07	55794108	1	1	1	1	1	1	1	1	2	1	NA	1	1	1	0	1	1	NA	1	0	1	1	2	1	1	2	NA	1	1	1	1	1	NA	1	1	1	1	2	1	0	1	1	1	1	1	1	1
C7_28_0110000000	chr07	55794108	0	0	0	0	0	0	0	0	0	0	NA	0	0	0	0	0	0	NA	0	0	0	0	0	0	0	0	NA	0	0	0	0	0	NA	0	0	0	0	0	0	0	0	0	0	0	0	0	0
C7_28_0011100000	chr07	55794108	1	0	1	0	0	0	0	0	0	0	NA	0	0	0	0	1	1	NA	0	1	1	1	0	1	0	0	NA	0	0	1	0	1	NA	1	1	1	0	0	0	1	0	0	1	1	1	1	1
C7_28_0010010100	chr07	55794108	0	0	0	0	0	0	0	0	0	0	NA	0	0	0	0	0	0	NA	0	0	0	0	0	0	0	0	NA	0	0	0	0	0	NA	0	0	0	0	0	0	0	0	0	0	0	0	0	0
C7_28_0010010000	chr07	55794108	0	0	0	0	0	0	0	0	0	1	NA	0	0	0	1	0	0	NA	0	1	0	0	0	0	1	0	NA	0	0	0	0	0	NA	0	0	0	1	0	0	0	0	0	0	0	0	0	0
C7_28_0010001000	chr07	55794108	0	0	0	0	0	0	0	0	0	0	NA	0	0	0	0	0	0	NA	0	0	0	0	0	0	0	0	NA	0	0	0	0	0	NA	0	0	0	0	0	0	0	0	0	0	0	0	0	0
C7_28_0010000100	chr07	55794108	0	0	0	0	1	0	0	0	0	0	NA	0	0	0	0	0	0	NA	0	0	0	0	0	0	0	0	NA	0	0	0	0	0	NA	0	0	0	0	0	0	0	0	0	0	0	0	0	0
C7_28_0010000010	chr07	55794108	0	0	0	0	0	0	0	0	0	0	NA	0	1	0	0	0	0	NA	1	0	0	0	0	0	0	0	NA	0	1	0	0	0	NA	0	0	0	0	0	0	0	0	0	0	0	0	0	0
C7_28_0010000000	chr07	55794108	0	0	0	0	0	0	0	1	0	0	NA	1	0	0	0	0	0	NA	0	0	0	0	0	0	0	0	NA	0	0	0	0	0	NA	0	0	0	0	0	1	0	0	0	0	0	0	0	0
C7_28_0000000000	chr07	55794108	0	0	0	1	0	1	1	0	0	0	NA	0	0	1	1	0	0	NA	0	0	0	0	0	0	0	0	NA	1	0	0	1	0	NA	0	0	0	0	0	0	1	1	1	0	0	0	0	0
C7_27_011010	chr07	54821088	0	0	0	0	0	0	0	0	NA	0	0	0	0	NA	NA	0	0	0	0	0	0	0	0	0	0	0	NA	0	0	0	0	0	0	0	0	0	NA	0	0	0	0	0	0	0	0	0	0
C7_27_001010	chr07	54821088	0	1	2	1	2	1	1	1	NA	2	1	1	0	NA	NA	2	2	0	1	1	1	1	2	2	2	2	NA	1	1	1	1	1	2	1	1	1	NA	2	2	1	1	1	1	1	1	1	1
C7_27_000110	chr07	54821088	0	0	0	0	0	0	0	0	NA	0	0	0	1	NA	NA	0	0	0	1	0	0	0	0	0	0	0	NA	0	1	0	0	0	0	0	0	0	NA	0	0	0	1	0	0	0	0	1	1
C7_27_000010	chr07	54821088	1	1	0	0	0	1	1	1	NA	0	0	1	1	NA	NA	0	0	0	0	0	0	1	0	0	0	0	NA	0	0	1	0	0	0	1	1	0	NA	0	0	0	0	0	0	0	1	0	0
C7_27_000000	chr07	54821088	1	0	0	1	0	0	0	0	NA	0	1	0	0	NA	NA	0	0	2	0	1	1	0	0	0	0	0	NA	1	0	0	1	1	0	0	0	1	NA	0	0	1	0	1	1	1	0	0	0
C7_26_010111110	chr07	53884244	0	1	1	1	0	1	1	0	1	0	0	0	0	0	0	0	0	0	0	0	0	0	1	1	1	0	0	1	1	1	1	1	0	1	0	1	0	1	1	0	1	1	0	0	0	0	1
C7_26_010111100	chr07	53884244	0	0	0	0	0	0	0	0	0	0	0	0	0	0	1	0	0	0	0	1	0	0	0	0	1	0	0	0	0	0	0	0	0	0	0	0	0	0	0	0	0	0	0	0	0	0	0
C7_26_001111100	chr07	53884244	0	0	0	0	0	0	0	0	0	0	2	0	0	1	0	0	1	0	0	0	0	0	0	0	0	0	1	0	0	0	0	1	0	0	0	0	0	0	0	0	0	0	0	0	0	1	1
C7_26_000111100	chr07	53884244	2	1	1	0	1	1	1	2	0	0	0	2	2	1	0	1	1	1	2	0	0	2	0	1	0	1	0	0	1	1	1	0	0	0	0	1	0	0	0	2	0	1	0	0	1	1	0
C7_26_000111000	chr07	53884244	0	0	0	0	0	0	0	0	0	0	0	0	0	0	0	0	0	0	0	0	0	0	0	0	0	0	0	0	0	0	0	0	0	0	0	0	0	0	0	0	0	0	0	0	0	0	0
C7_26_000101100	chr07	53884244	0	0	0	0	1	0	0	0	1	1	0	0	0	0	1	1	0	0	0	0	1	0	1	0	0	1	0	0	0	0	0	0	1	0	1	0	0	1	0	0	0	0	1	1	1	0	0
C7_26_000000000	chr07	53884244	0	0	0	1	0	0	0	0	0	1	0	0	0	0	0	0	0	1	0	1	1	0	0	0	0	0	1	1	0	0	0	0	1	1	1	0	2	0	1	0	1	0	1	1	0	0	0
C7_25_0100000000	chr07	52840368	0	0	0	1	1	1	0	0	1	2	NA	0	0	1	1	1	0	1	0	0	1	0	NA	0	0	0	1	1	0	0	0	0	1	0	1	0	0	1	0	0	0	0	1	1	1	0	0
C7_25_0010000010	chr07	52840368	0	0	0	0	0	0	0	0	0	0	NA	0	0	0	0	0	0	1	0	0	0	0	NA	0	0	0	0	0	0	0	0	0	0	0	0	0	0	0	0	0	0	0	0	0	0	0	0
C7_25_0010000000	chr07	52840368	0	0	0	0	0	0	0	0	0	0	NA	0	0	0	0	0	0	0	0	0	0	0	NA	0	0	0	0	0	0	0	0	0	0	0	0	0	0	0	0	0	0	0	0	0	0	0	0
C7_25_0001000000	chr07	52840368	0	1	0	1	0	0	1	0	1	0	NA	0	0	0	0	0	0	0	0	0	0	0	NA	1	2	1	0	1	0	1	1	1	0	1	0	0	0	1	1	0	1	1	0	0	0	1	1
C7_25_0000100000	chr07	52840368	1	0	0	0	1	1	1	0	0	0	NA	0	0	1	0	0	0	0	2	0	0	1	NA	0	0	0	0	0	2	1	0	0	0	1	1	1	0	0	0	0	0	0	0	0	0	0	1
C7_25_0000010000	chr07	52840368	0	1	2	0	0	0	0	0	0	0	NA	0	1	0	0	0	1	0	0	0	0	1	NA	1	0	1	0	0	0	0	0	0	0	0	0	0	0	0	0	1	0	0	0	0	1	0	0
C7_25_0000001000	chr07	52840368	0	0	0	0	0	0	0	0	0	0	NA	0	0	0	0	1	0	0	0	0	0	0	NA	0	0	0	0	0	0	0	1	0	0	0	0	0	0	0	0	0	0	0	0	0	0	0	0
C7_25_0000000100	chr07	52840368	1	0	0	0	0	0	0	0	0	0	NA	0	0	0	0	0	0	0	0	2	0	0	NA	0	0	0	0	0	0	0	0	0	0	0	0	1	0	0	0	1	1	1	1	1	0	0	0
C7_25_0000000000	chr07	52840368	0	0	0	0	0	0	0	2	0	0	NA	2	1	0	1	0	1	0	0	0	1	0	NA	0	0	0	1	0	0	0	0	1	1	0	0	0	2	0	1	0	0	0	0	0	0	1	0
C7_24_1111110011010	chr07	51945888	1	1	0	1	0	0	1	0	0	0	0	0	0	0	1	0	0	0	0	0	0	1	NA	1	1	1	0	1	0	1	1	1	0	1	0	0	0	0	1	0	0	1	1	1	0	1	0
C7_24_1111010011010	chr07	51945888	0	0	0	1	1	1	0	1	1	2	0	1	0	1	1	1	0	1	0	0	1	0	NA	0	1	0	1	1	0	0	0	0	1	0	0	0	0	2	0	0	0	0	1	1	1	0	0
C7_24_1111010010010	chr07	51945888	0	0	0	0	0	0	0	0	0	0	0	0	0	0	0	0	0	0	0	0	0	0	NA	0	0	0	0	0	0	0	0	0	0	0	0	0	0	0	0	0	0	0	0	0	0	0	0
C7_24_1111000110010	chr07	51945888	0	0	0	0	0	0	0	0	0	0	0	0	0	0	0	0	0	0	0	0	0	0	NA	0	0	0	0	0	0	0	0	0	0	0	0	0	0	0	0	0	0	0	0	0	0	0	0
C7_24_1111000010110	chr07	51945888	0	0	0	0	0	0	0	1	0	0	0	1	0	0	0	0	0	0	0	0	0	0	NA	0	0	0	0	0	0	0	0	0	0	0	0	0	0	0	0	0	0	0	0	0	0	0	0
C7_24_1111000010010	chr07	51945888	0	0	0	0	1	0	1	0	0	0	0	0	0	1	0	0	0	1	0	0	1	0	NA	0	0	0	0	0	0	0	0	0	0	1	1	0	1	0	0	0	0	0	0	0	0	1	0
C7_24_0010001000000	chr07	51945888	0	0	0	0	0	0	0	0	0	0	2	0	1	0	0	0	1	0	0	0	0	0	NA	0	0	0	1	0	0	1	0	1	1	0	0	0	1	0	1	1	2	1	0	0	0	0	0
C7_24_0010000000010	chr07	51945888	0	0	0	0	0	0	0	0	0	0	0	0	0	0	0	0	0	0	0	0	0	0	NA	0	0	0	0	0	0	0	0	0	0	0	0	0	0	0	0	0	0	0	0	0	0	0	0
C7_24_0000000000000	chr07	51945888	1	1	2	0	0	1	0	0	1	0	0	0	1	0	0	1	1	0	2	2	0	1	NA	1	0	1	0	0	2	0	1	0	0	0	1	2	0	0	0	1	0	0	0	0	1	0	2
C7_23_110110000	chr07	50949271	0	NA	NA	0	0	0	0	0	0	0	0	0	0	0	NA	0	0	0	0	NA	0	0	NA	0	0	NA	0	0	0	0	0	0	0	NA	NA	0	0	0	0	0	0	NA	0	0	0	0	0
C7_23_011000000	chr07	50949271	0	NA	NA	0	0	1	0	0	1	1	0	0	0	0	NA	0	0	0	1	NA	0	0	NA	0	0	NA	0	0	0	0	0	0	1	NA	NA	0	0	1	0	0	0	NA	0	1	0	0	1
C7_23_010111000	chr07	50949271	0	NA	NA	0	0	0	0	0	0	0	0	0	0	0	NA	0	0	1	0	NA	0	0	NA	0	0	NA	0	0	0	0	0	0	0	NA	NA	0	0	0	0	0	0	NA	0	0	0	0	0
C7_23_010110110	chr07	50949271	0	NA	NA	0	0	0	0	0	0	0	0	0	0	0	NA	0	0	0	0	NA	0	0	NA	0	0	NA	0	0	0	0	0	0	0	NA	NA	0	0	0	0	0	0	NA	0	0	0	0	0
C7_23_010110100	chr07	50949271	0	NA	NA	0	0	0	0	0	0	0	0	0	0	0	NA	0	0	0	0	NA	0	0	NA	0	0	NA	0	0	0	0	0	0	0	NA	NA	0	0	0	0	0	0	NA	0	0	0	0	0
C7_23_010110010	chr07	50949271	0	NA	NA	1	1	1	0	0	1	1	0	0	1	0	NA	0	0	1	0	NA	0	0	NA	0	0	NA	1	1	0	1	0	0	0	NA	NA	0	0	0	0	0	0	NA	0	0	1	1	0
C7_23_010110000	chr07	50949271	1	NA	NA	1	0	0	1	2	0	0	1	2	0	1	NA	2	1	0	0	NA	1	1	NA	1	2	NA	1	1	1	0	1	0	1	NA	NA	1	2	1	1	0	0	NA	2	1	0	1	0
C7_23_010010000	chr07	50949271	0	NA	NA	0	0	0	0	0	0	0	0	0	0	0	NA	0	0	0	0	NA	0	0	NA	0	0	NA	0	0	0	0	0	0	0	NA	NA	0	0	0	0	0	0	NA	0	0	0	0	0
C7_23_010000000	chr07	50949271	1	NA	NA	0	1	0	1	0	0	0	1	0	1	1	NA	0	1	0	1	NA	0	1	NA	1	0	NA	0	0	1	1	1	2	0	NA	NA	1	0	0	1	2	2	NA	0	0	1	0	1
C7_23_000111000	chr07	50949271	0	NA	NA	0	0	0	0	0	0	0	0	0	0	0	NA	0	0	0	0	NA	0	0	NA	0	0	NA	0	0	0	0	0	0	0	NA	NA	0	0	0	0	0	0	NA	0	0	0	0	0
C7_23_000000000	chr07	50949271	0	NA	NA	0	0	0	0	0	0	0	0	0	0	0	NA	0	0	0	0	NA	1	0	NA	0	0	NA	0	0	0	0	0	0	0	NA	NA	0	0	0	0	0	0	NA	0	0	0	0	0
C7_22_0111100	chr07	50132850	0	1	0	1	1	1	1	0	0	1	1	0	1	1	1	1	1	1	0	0	0	0	0	1	1	0	2	2	0	0	1	0	0	0	1	0	0	1	1	0	0	1	1	1	1	1	0
C7_22_0010100	chr07	50132850	1	1	1	1	1	0	0	1	0	1	0	1	0	0	0	0	0	0	0	0	2	1	0	0	0	2	0	0	0	0	0	1	1	0	0	1	2	0	0	0	0	0	0	0	0	0	1
C7_22_0010000	chr07	50132850	1	0	1	0	0	1	1	0	1	0	1	0	0	0	0	1	1	0	2	0	0	1	1	1	0	0	0	0	2	0	0	1	1	0	0	1	0	1	1	1	1	0	0	0	1	0	1
C7_22_0000100	chr07	50132850	0	0	0	0	0	0	0	0	0	0	0	0	0	1	1	0	0	0	0	2	0	0	0	0	1	0	0	0	0	0	0	0	0	1	1	0	0	0	0	1	0	1	1	1	0	0	0
C7_22_0000010	chr07	50132850	0	0	0	0	0	0	0	0	1	0	0	0	1	0	0	0	0	0	0	0	0	0	0	0	0	0	0	0	0	1	0	0	0	1	0	0	0	0	0	0	1	0	0	0	0	0	0
C7_22_0000000	chr07	50132850	0	0	0	0	0	0	0	1	0	0	0	1	0	0	0	0	0	1	0	0	0	0	1	0	0	0	0	0	0	1	1	0	0	0	0	0	0	0	0	0	0	0	0	0	0	1	0
C7_22_00--000	chr07	50132850	0	0	0	0	0	0	0	0	0	0	0	0	0	0	0	0	0	0	0	0	0	0	0	0	0	0	0	0	0	0	0	0	0	0	0	0	0	0	0	0	0	0	0	0	0	0	0
C7_21_0110111111000	chr07	49152876	0	0	0	0	0	0	0	1	0	0	0	0	0	0	0	NA	0	0	0	0	0	0	0	0	1	0	0	0	0	0	0	0	1	0	0	0	1	0	0	0	0	0	0	0	0	0	0
C7_21_0110111110010	chr07	49152876	0	0	0	0	0	0	0	0	0	0	0	0	0	0	0	NA	0	0	0	0	0	0	0	0	0	0	0	0	0	0	0	0	0	0	0	0	0	0	0	0	0	0	0	0	0	1	0
C7_21_0010111110000	chr07	49152876	0	0	0	0	0	0	0	0	0	0	0	0	0	0	0	NA	0	0	0	0	0	0	0	0	0	0	0	0	0	0	0	0	0	0	0	0	1	0	0	0	0	0	0	0	0	0	0
C7_21_0001100000000	chr07	49152876	0	0	0	0	0	0	0	0	0	0	0	0	0	0	1	NA	0	0	0	0	0	0	0	0	0	0	0	0	0	1	0	0	0	1	0	0	0	0	0	0	1	0	1	1	0	0	0
C7_21_0000101000000	chr07	49152876	0	0	0	0	0	0	0	0	0	0	0	0	0	0	0	NA	0	0	0	0	0	0	0	0	0	0	0	0	0	0	0	0	0	0	0	0	0	0	0	0	0	0	0	0	0	0	0
C7_21_0000100110000	chr07	49152876	0	0	0	0	0	0	0	0	0	0	0	0	0	0	0	NA	0	0	0	0	0	0	0	0	0	0	0	0	0	0	0	0	0	0	0	0	0	0	0	0	0	0	0	0	0	0	0
C7_21_0000100000100	chr07	49152876	2	2	2	1	2	2	1	0	1	2	1	0	1	1	1	NA	1	1	2	0	2	2	0	1	0	2	1	1	2	1	0	1	1	1	1	2	0	1	0	2	0	1	1	1	2	1	2
C7_21_0000100000010	chr07	49152876	0	0	0	1	0	0	1	0	1	0	1	1	1	1	0	NA	1	0	0	0	0	0	0	1	1	0	1	1	0	0	1	1	0	0	1	0	0	1	1	0	0	1	0	0	0	0	0
C7_21_0000100000000	chr07	49152876	0	0	0	0	0	0	0	1	0	0	0	1	0	0	0	NA	0	1	0	0	0	0	1	0	0	0	0	0	0	0	1	0	0	0	0	0	0	0	0	0	0	0	0	0	0	0	0
C7_21_0000000000000	chr07	49152876	0	0	0	0	0	0	0	0	0	0	0	0	0	0	0	NA	0	0	0	2	0	0	1	0	0	0	0	0	0	0	0	0	0	0	0	0	0	0	1	0	1	0	0	0	0	0	0
C7_20_010010000001000	chr07	48267494	0	NA	0	0	0	0	0	1	0	0	0	0	0	0	0	0	0	0	0	0	0	0	0	0	0	0	0	0	0	0	0	0	1	0	0	0	1	0	0	0	0	0	0	0	0	0	0
C7_20_010010000000010	chr07	48267494	0	NA	0	0	0	0	0	0	0	0	0	0	1	0	0	0	0	0	0	0	0	0	0	0	0	0	1	0	0	0	0	0	0	0	0	0	0	0	0	0	0	0	0	0	0	0	1
C7_20_010010000000000	chr07	48267494	0	NA	0	0	0	0	0	0	0	0	0	0	0	0	0	0	0	0	0	0	0	0	0	0	1	0	0	0	0	0	0	0	0	0	0	0	0	0	0	0	0	0	0	0	0	0	0
C7_20_010001000000000	chr07	48267494	0	NA	0	0	0	0	0	0	0	0	0	0	0	0	0	1	0	1	0	0	0	0	1	0	0	0	0	0	0	0	1	0	0	0	0	0	0	0	0	0	0	0	0	0	0	0	0
C7_20_001001000000000	chr07	48267494	0	NA	0	0	0	0	0	0	0	0	0	0	0	0	0	0	0	0	0	0	0	0	0	0	0	0	0	0	0	0	0	0	0	0	0	0	0	0	0	0	0	0	0	0	0	0	0
C7_20_001000000000000	chr07	48267494	0	NA	0	0	0	0	0	0	0	0	0	0	0	0	0	0	0	0	0	0	0	0	0	0	0	0	0	0	0	0	0	0	0	0	0	0	0	0	0	0	0	0	0	0	0	0	0
C7_20_000100000000000	chr07	48267494	1	NA	0	0	0	0	0	0	0	1	0	0	0	0	0	0	0	0	0	0	1	0	0	0	0	0	0	0	0	0	0	0	0	0	0	0	0	0	0	0	0	0	0	0	1	1	0
C7_20_000001000000000	chr07	48267494	0	NA	0	0	0	0	0	0	0	0	0	0	0	0	0	0	0	0	0	0	0	0	0	0	0	0	0	0	0	0	0	0	0	0	0	0	0	0	0	0	0	0	0	0	0	1	0
C7_20_000000100001000	chr07	48267494	0	NA	1	1	0	0	0	0	0	0	0	0	0	0	0	0	0	0	0	0	0	0	0	0	0	1	0	0	0	0	0	0	0	0	0	0	0	0	1	0	0	0	0	0	0	0	0
C7_20_000000100000000	chr07	48267494	1	NA	0	0	0	0	0	0	0	0	0	0	0	0	0	0	0	0	0	0	0	0	0	0	0	1	0	0	0	1	0	0	0	1	1	1	0	0	0	0	0	0	0	0	0	0	0
C7_20_000000011110000	chr07	48267494	0	NA	0	0	0	0	0	0	0	0	0	0	0	0	0	0	0	0	0	0	0	0	0	0	0	0	0	0	0	0	0	0	0	0	0	0	0	0	0	0	0	0	0	0	0	0	0
C7_20_000000001110000	chr07	48267494	0	NA	0	0	0	0	0	0	0	0	0	0	0	0	0	0	0	0	0	0	0	0	0	0	0	0	0	0	0	1	0	0	0	1	0	0	0	0	0	0	0	0	0	0	0	0	0
C7_20_000000000000100	chr07	48267494	0	NA	0	0	0	0	0	0	0	0	0	0	0	0	0	0	0	0	0	0	0	0	0	0	0	0	0	0	0	0	0	0	0	0	0	0	0	0	0	0	0	0	0	0	0	0	0
C7_20_000000000000010	chr07	48267494	0	NA	0	0	0	0	0	0	0	0	0	0	0	0	0	0	0	0	0	0	0	0	0	0	0	0	0	0	0	0	0	0	0	0	0	0	0	0	0	0	0	0	0	0	0	0	0
C7_20_000000000000000	chr07	48267494	0	NA	1	1	2	2	2	1	2	1	2	2	1	2	2	1	2	1	2	2	1	2	1	2	1	0	1	2	2	0	1	2	1	0	1	1	1	2	1	2	2	2	2	2	1	0	1
C7_2_01001110	chr07	1301591	0	0	NA	0	NA	0	0	0	0	0	0	0	0	0	0	0	0	0	0	0	0	0	0	0	0	0	0	0	0	0	0	0	0	0	0	0	0	0	0	0	0	0	0	0	0	0	0
C7_2_01000110	chr07	1301591	0	0	NA	0	NA	1	0	0	0	0	0	0	0	0	1	1	0	0	0	0	0	0	1	0	0	0	0	0	0	0	0	0	0	0	0	0	0	1	0	0	2	0	1	1	0	0	0
C7_2_00101110	chr07	1301591	0	0	NA	0	NA	0	0	0	0	0	0	0	0	0	0	0	0	0	0	0	0	0	0	0	0	0	0	0	0	0	0	0	0	0	0	0	0	0	0	0	0	0	0	0	0	0	0
C7_2_00011110	chr07	1301591	0	1	NA	0	NA	0	0	0	0	0	1	1	0	0	0	0	1	0	0	0	0	0	0	0	0	0	1	1	0	0	0	1	1	0	0	0	0	1	1	0	0	0	0	0	0	0	0
C7_2_00011100	chr07	1301591	0	0	NA	0	NA	0	0	0	0	0	0	0	0	0	0	0	0	0	0	0	0	0	0	0	0	0	0	0	0	0	0	0	0	0	0	0	0	0	0	0	0	0	0	0	0	0	0
C7_2_00001110	chr07	1301591	1	0	NA	0	NA	1	1	0	0	1	0	0	0	1	1	0	0	0	1	0	1	0	0	0	0	2	0	0	2	1	0	0	0	0	0	1	1	0	0	0	0	0	1	1	1	0	0
C7_2_00001100	chr07	1301591	0	0	NA	0	NA	0	1	2	0	0	0	1	0	0	0	0	0	0	1	1	0	0	0	0	1	0	0	0	0	0	0	0	1	1	0	0	1	0	0	0	0	0	0	0	0	0	0
C7_2_00000110	chr07	1301591	0	0	NA	0	NA	0	0	0	0	0	0	0	0	0	0	1	0	1	0	0	0	0	1	0	0	0	0	0	0	0	1	0	0	0	0	0	0	0	0	0	0	0	0	0	0	0	0
C7_2_00000010	chr07	1301591	0	0	NA	0	NA	0	0	0	0	0	0	0	0	0	0	0	0	0	0	0	0	0	0	0	0	0	0	0	0	1	0	0	0	0	0	0	0	0	0	0	0	0	0	0	0	0	0
C7_2_00000000	chr07	1301591	1	1	NA	2	NA	0	0	0	2	1	1	0	2	1	0	0	1	1	0	1	1	2	0	2	1	0	1	1	0	0	1	1	0	1	2	1	0	0	1	2	0	2	0	0	1	2	2
C7_19_010001000100	chr07	47257499	0	0	0	0	0	0	0	0	0	0	0	0	0	0	0	0	0	0	0	0	0	0	0	0	0	0	0	0	0	0	0	0	0	0	0	0	0	0	0	0	0	0	0	0	0	0	0
C7_19_001000000000	chr07	47257499	0	0	0	0	0	0	0	0	0	0	0	0	0	0	0	0	0	0	0	0	0	0	0	0	0	0	0	0	0	1	0	0	0	0	0	0	0	0	0	0	1	0	1	1	0	0	0
C7_19_000101000010	chr07	47257499	0	0	0	0	0	0	0	0	0	0	0	0	0	0	0	0	0	0	0	0	0	0	0	0	0	0	0	0	0	0	0	0	0	0	0	0	0	0	0	0	0	0	0	0	0	0	0
C7_19_000100001000	chr07	47257499	0	1	0	0	0	0	0	0	0	0	0	0	0	0	0	0	0	0	0	0	0	0	0	0	0	0	0	0	0	0	0	0	0	0	0	0	0	0	0	0	0	0	0	0	0	1	0
C7_19_000011000000	chr07	47257499	0	0	0	0	0	0	0	0	0	0	0	0	0	0	0	0	0	0	0	0	0	0	0	0	0	0	0	0	0	0	0	0	0	0	0	0	0	0	0	0	0	0	0	0	0	0	0
C7_19_000001100010	chr07	47257499	0	0	0	0	0	0	0	0	0	0	0	0	0	0	0	0	0	0	0	0	0	0	0	0	0	0	0	0	0	0	0	0	0	0	0	0	0	0	0	0	0	0	0	0	0	0	0
C7_19_000001100000	chr07	47257499	0	0	0	0	0	0	0	0	0	0	0	0	0	0	0	0	0	0	0	0	0	0	0	0	0	0	0	0	0	0	0	0	0	0	0	0	0	0	0	0	0	0	0	0	0	0	0
C7_19_000001010000	chr07	47257499	1	0	0	0	0	0	1	0	0	1	0	0	0	0	0	0	0	0	0	0	1	0	0	0	0	0	0	0	0	0	0	0	0	0	0	0	0	0	0	0	0	0	0	0	1	0	0
C7_19_000001000100	chr07	47257499	0	0	0	0	0	0	0	0	0	0	0	0	0	0	0	0	0	0	0	0	0	0	0	0	0	0	0	0	0	0	0	0	0	0	0	0	0	0	0	0	0	0	0	0	0	0	0
C7_19_000001000010	chr07	47257499	0	0	0	0	0	0	0	2	0	0	0	0	1	0	1	0	0	0	0	0	0	0	0	0	1	0	1	0	0	0	0	0	1	0	0	0	1	0	0	0	0	0	1	1	0	1	1
C7_19_000001000001	chr07	47257499	0	0	0	0	0	0	0	0	0	0	0	0	0	0	0	0	0	0	0	0	0	0	0	0	0	0	0	0	0	0	0	0	0	0	0	0	0	0	0	0	0	0	0	0	0	0	0
C7_19_000001000000	chr07	47257499	0	0	0	0	0	0	0	0	0	0	0	0	0	0	0	1	0	1	0	0	0	0	1	0	0	0	0	0	0	1	1	0	0	1	0	0	1	0	0	0	0	0	0	0	0	0	0
C7_19_000000100000	chr07	47257499	0	1	1	1	0	0	0	0	0	0	0	1	0	1	0	0	0	1	0	0	0	0	0	1	0	1	1	0	0	0	0	1	0	0	0	0	0	0	1	0	0	0	0	0	0	0	0
C7_19_000000010000	chr07	47257499	0	0	1	0	2	2	1	0	2	1	0	0	1	0	1	0	1	0	2	0	0	1	0	1	0	0	0	0	1	0	0	0	0	0	2	1	0	0	0	1	1	0	0	0	1	0	1
C7_19_000000000000	chr07	47257499	1	0	0	1	0	0	0	0	0	0	2	1	0	1	0	1	1	0	0	2	1	1	1	0	1	1	0	2	1	0	1	1	1	1	0	1	0	2	1	1	0	2	0	0	0	0	0
C7_18_011111110	chr07	46187519	0	0	0	0	0	0	0	1	0	0	0	0	0	0	1	0	0	0	0	0	0	0	0	0	0	0	0	0	0	0	0	0	1	0	0	0	1	0	0	0	0	NA	1	1	0	1	0
C7_18_010111110	chr07	46187519	1	1	2	1	1	2	2	1	0	1	0	1	1	1	1	1	1	1	1	1	0	1	1	1	1	1	1	0	1	0	1	0	0	0	2	1	1	0	1	1	0	NA	0	0	1	0	1
C7_18_010101110	chr07	46187519	0	0	0	0	0	0	0	0	0	0	0	0	0	0	0	0	0	0	0	0	0	0	0	0	0	0	0	0	0	0	0	0	0	0	0	0	0	0	0	0	0	NA	0	0	0	0	0
C7_18_010101100	chr07	46187519	1	0	0	0	1	0	0	0	2	1	0	0	1	0	0	0	0	1	1	0	1	0	0	1	0	0	1	0	0	1	0	1	0	1	0	1	0	0	0	0	2	NA	1	1	1	0	0
C7_18_000000000	chr07	46187519	0	1	0	1	0	0	0	0	0	0	2	1	0	1	0	1	1	0	0	1	1	1	1	0	1	1	0	2	1	1	1	1	1	1	0	0	0	2	1	1	0	NA	0	0	0	1	1
C7_17_10010000000001000001000	chr07	45218524	0	0	0	0	0	0	0	0	0	0	0	0	0	0	0	0	0	0	0	0	0	0	0	0	0	0	0	0	0	0	0	0	0	0	0	0	0	0	0	0	0	0	0	0	0	0	0
C7_17_01011000000100000010110	chr07	45218524	1	0	1	0	0	0	1	0	0	0	0	0	0	1	0	0	1	0	0	1	0	0	0	1	0	1	0	0	0	0	0	0	0	0	0	0	0	0	1	1	0	0	0	0	0	0	0
C7_17_00110101000000000110010	chr07	45218524	0	0	0	0	0	0	0	0	0	0	0	0	0	0	0	0	0	0	0	0	0	0	0	0	0	0	0	0	0	0	0	0	0	0	0	0	0	0	0	0	0	0	0	0	0	0	0
C7_17_00110100000001000010010	chr07	45218524	0	0	0	0	0	0	0	0	0	0	0	0	0	0	0	0	0	0	0	0	0	0	0	0	1	0	0	0	0	0	0	0	0	0	0	0	0	0	0	0	0	0	0	0	0	0	0
C7_17_00110001000000100010000	chr07	45218524	0	0	0	0	0	0	0	0	0	0	0	0	0	0	0	0	0	0	0	0	0	0	0	0	0	0	0	0	0	0	0	0	0	0	0	0	0	0	0	0	0	0	0	0	0	0	0
C7_17_00110001000000001010000	chr07	45218524	0	1	0	0	1	2	1	0	0	1	0	0	0	0	1	0	0	0	2	0	0	1	0	0	0	0	0	0	1	0	0	0	0	0	2	1	0	0	0	0	0	0	0	0	1	0	1
C7_17_00110000000001000110010	chr07	45218524	0	0	0	0	0	0	0	0	0	0	0	0	0	0	1	0	0	0	0	0	0	0	0	0	0	0	0	0	0	0	0	0	0	0	0	0	0	0	0	0	0	0	1	1	0	0	0
C7_17_00110000000001000010010	chr07	45218524	0	0	0	0	0	0	0	0	0	0	0	0	0	0	0	0	0	0	0	0	0	0	0	0	0	0	0	0	0	0	0	0	0	0	0	0	0	0	0	0	0	0	0	0	0	0	0
C7_17_00011000000000100010110	chr07	45218524	0	0	0	0	0	0	0	0	0	0	0	0	0	0	0	0	0	0	0	0	0	0	0	0	0	0	0	0	0	0	0	0	0	0	0	0	0	0	0	0	0	0	0	0	0	0	0
C7_17_00011000000000000110010	chr07	45218524	0	0	0	0	0	0	0	0	0	0	0	0	0	0	0	0	0	0	0	0	0	0	0	0	0	0	0	0	0	0	0	0	0	0	0	0	0	0	0	0	0	0	0	0	0	0	0
C7_17_00010100000000010110010	chr07	45218524	0	0	0	0	0	0	0	0	0	0	0	0	0	0	0	0	0	0	0	0	0	0	0	0	0	0	0	0	0	0	0	0	0	0	0	0	0	0	0	0	0	0	0	0	0	0	0
C7_17_00010100000000000110010	chr07	45218524	0	0	0	0	0	0	0	0	0	0	0	0	0	0	0	0	0	0	0	0	0	0	0	0	0	0	0	0	0	0	0	0	0	0	0	0	0	0	0	0	0	0	0	0	0	0	0
C7_17_00010100000000000011000	chr07	45218524	0	0	0	0	1	0	0	0	2	0	0	0	1	0	0	0	0	1	0	0	1	0	0	1	0	0	1	0	0	1	0	1	0	0	0	0	0	0	0	0	1	0	0	0	0	0	1
C7_17_00010010001000000010010	chr07	45218524	0	1	0	0	0	0	0	0	0	1	0	0	0	0	0	0	0	0	0	0	0	0	0	0	0	1	0	0	0	0	0	0	0	1	0	0	0	0	0	0	0	0	0	0	1	1	0
C7_17_00010000100000000110010	chr07	45218524	0	0	0	0	0	0	0	0	0	0	0	0	0	0	0	0	0	0	0	0	0	0	0	0	0	0	0	0	0	0	0	0	0	0	0	0	0	0	0	0	0	0	0	0	0	0	0
C7_17_00010000010000000110010	chr07	45218524	0	0	0	0	0	0	0	0	0	0	0	0	0	0	0	0	0	0	0	0	0	0	0	0	0	0	0	0	0	0	0	0	0	0	0	0	0	0	0	0	0	0	0	0	0	0	0
C7_17_00010000000100000010000	chr07	45218524	0	0	0	0	0	0	0	0	0	0	0	0	0	0	0	0	0	0	0	0	0	0	0	0	0	0	0	0	0	0	0	0	0	0	0	0	0	0	0	0	0	0	0	0	0	0	0
C7_17_00010000000010000000000	chr07	45218524	1	0	1	0	0	0	0	0	0	0	0	0	0	0	0	0	0	0	0	0	0	0	0	0	0	0	0	0	0	0	0	0	0	0	0	1	0	0	0	0	0	0	0	0	0	0	0
C7_17_00010000000000110010010	chr07	45218524	0	0	0	0	0	0	0	0	0	0	0	0	0	0	0	0	0	0	0	0	0	0	0	0	0	0	0	0	0	0	0	0	0	0	0	0	0	0	0	0	0	0	0	0	0	0	0
C7_17_00010000000000101010010	chr07	45218524	0	0	0	0	0	0	0	0	0	0	0	0	0	0	0	0	0	0	0	0	0	0	0	0	0	0	0	0	0	0	0	0	0	0	0	0	0	0	0	0	0	0	0	0	0	0	0
C7_17_00010000000000100110010	chr07	45218524	0	0	0	0	0	0	0	0	0	0	0	0	0	0	0	0	0	0	0	0	0	0	0	0	0	0	0	0	0	0	0	0	0	0	0	0	0	0	0	0	0	0	0	0	0	0	0
C7_17_00010000000000100000000	chr07	45218524	0	0	0	1	0	0	0	0	0	0	0	0	0	0	0	0	0	0	0	0	0	0	0	0	0	0	0	0	0	0	0	0	0	0	0	0	0	0	0	0	0	0	0	0	0	0	0
C7_17_00010000000000000110010	chr07	45218524	0	0	0	0	0	0	0	1	0	0	0	0	0	0	0	0	0	0	0	0	0	0	0	0	0	0	0	0	0	0	0	0	1	0	0	0	1	0	0	0	0	0	0	0	0	1	0
C7_17_00010000000000000010010	chr07	45218524	0	0	0	0	0	0	0	1	0	0	0	0	0	0	0	0	0	0	0	0	0	0	0	0	0	0	0	0	0	0	0	0	0	0	0	0	0	0	0	0	0	0	0	0	0	0	0
C7_17_00010000000000000010000	chr07	45218524	0	0	0	0	0	0	0	0	0	0	0	0	0	0	0	0	0	0	0	0	0	0	0	0	0	0	0	0	0	0	0	0	0	0	0	0	1	0	0	0	0	0	0	0	0	0	0
C7_17_00000000000000110010010	chr07	45218524	0	0	0	0	0	0	0	0	0	0	0	0	0	0	0	1	0	1	0	0	0	0	1	0	0	0	0	0	0	0	1	0	0	0	0	0	0	0	0	0	0	0	0	0	0	0	0
C7_17_00000000000000000000000	chr07	45218524	0	0	0	1	0	0	0	0	0	0	2	2	1	1	0	1	1	0	0	1	1	1	1	0	1	0	1	2	1	1	1	1	1	1	0	0	0	2	1	1	1	2	1	1	0	0	0
C7_16_010110000110	chr07	44339565	1	0	0	0	0	0	0	0	0	1	1	1	0	0	0	0	1	1	0	0	1	1	0	1	0	0	1	NA	1	1	0	2	1	1	0	1	1	1	0	0	0	0	0	0	1	0	0
C7_16_010101001110	chr07	44339565	0	0	0	0	0	0	0	0	0	0	0	0	0	0	0	0	0	0	0	0	0	0	0	0	0	0	0	NA	0	0	0	0	0	0	0	0	0	0	0	0	0	0	0	0	0	0	0
C7_16_010101000110	chr07	44339565	0	0	0	1	0	0	0	0	0	0	0	0	0	0	0	0	0	0	0	0	0	0	0	0	0	0	0	NA	0	0	0	0	0	0	0	0	0	0	0	0	0	0	0	0	0	0	0
C7_16_010100001110	chr07	44339565	0	0	0	0	0	0	0	0	0	0	0	0	0	0	0	0	0	0	0	0	0	0	0	0	0	0	0	NA	0	0	0	0	0	0	0	0	0	0	0	0	0	0	0	0	0	0	0
C7_16_010100000110	chr07	44339565	0	1	0	0	1	2	1	2	0	0	1	0	0	1	1	1	0	1	2	0	0	1	1	0	1	1	1	NA	1	0	1	0	1	1	1	1	0	0	1	0	0	0	0	0	1	2	1
C7_16_001000110110	chr07	44339565	0	1	1	0	0	0	0	0	0	0	0	0	0	0	0	0	0	0	0	0	0	0	0	0	0	0	0	NA	0	0	0	0	0	0	0	0	0	0	0	0	0	0	0	0	0	0	0
C7_16_000000000110	chr07	44339565	0	0	0	0	0	0	0	0	0	1	0	0	0	0	1	0	0	0	0	0	0	0	0	0	0	1	0	NA	0	0	0	0	0	0	0	0	1	0	0	0	0	0	1	1	0	0	0
C7_16_000000000000	chr07	44339565	1	0	1	1	1	0	1	0	2	0	0	1	2	1	0	1	1	0	0	2	1	0	1	1	1	0	0	NA	0	1	1	0	0	0	1	0	0	1	1	2	2	2	1	1	0	0	1
C7_15_010010	chr07	43386104	0	0	0	0	0	0	0	0	0	NA	NA	0	0	0	0	0	0	0	0	0	0	0	0	0	0	0	0	0	0	0	0	0	NA	NA	0	0	0	0	0	0	0	0	0	0	0	0	0
C7_15_010000	chr07	43386104	0	0	0	0	0	0	0	2	0	NA	NA	0	0	0	1	0	0	0	0	0	0	0	0	0	1	0	0	0	0	0	0	1	NA	NA	0	0	1	0	0	0	0	0	1	1	0	1	0
C7_15_001110	chr07	43386104	1	2	0	1	2	1	1	0	2	NA	NA	1	1	1	1	0	0	1	2	1	1	1	1	0	0	1	1	0	1	1	1	0	NA	NA	1	1	0	1	1	0	1	1	0	0	1	1	2
C7_15_001000	chr07	43386104	0	0	0	0	0	0	0	0	0	NA	NA	0	0	0	0	0	0	0	0	0	0	0	0	0	0	0	0	0	0	0	0	0	NA	NA	0	0	0	0	0	0	0	0	0	0	0	0	0
C7_15_000000	chr07	43386104	1	0	2	1	0	1	1	0	0	NA	NA	1	1	1	0	2	2	1	0	1	1	1	1	2	1	1	1	2	1	1	1	1	NA	NA	1	1	1	1	1	2	1	1	1	1	1	0	0
C7_14_0100111	chr07	42464151	0	0	0	0	0	1	1	0	2	0	0	0	1	0	0	0	0	0	0	0	0	0	0	0	0	0	0	0	1	0	0	0	0	0	0	1	0	0	0	0	1	0	0	0	0	0	0
C7_14_0011010	chr07	42464151	1	0	1	0	0	0	1	0	0	0	1	0	1	0	0	0	1	0	0	1	0	0	0	1	0	1	0	0	0	0	0	0	0	0	0	0	0	0	0	1	0	0	0	0	0	1	0
C7_14_0001010	chr07	42464151	0	0	0	0	0	0	0	0	0	0	0	0	0	0	0	0	0	0	0	0	0	0	0	0	0	0	0	0	0	0	0	0	0	0	0	0	0	0	0	0	0	0	0	0	0	0	0
C7_14_0000111	chr07	42464151	0	0	0	0	0	0	0	0	0	0	0	0	0	0	0	0	0	0	0	0	0	0	0	0	0	0	0	0	0	0	0	0	0	0	0	0	0	0	0	0	0	0	0	0	0	0	0
C7_14_0000010	chr07	42464151	0	0	0	0	0	0	0	0	0	1	0	0	0	0	0	1	0	1	0	0	0	0	1	0	0	0	0	0	0	0	1	0	0	0	0	0	1	0	0	0	0	0	0	0	0	1	0
C7_14_0000000	chr07	42464151	1	2	1	2	2	1	0	1	0	1	1	2	0	2	1	1	1	1	2	1	2	2	1	1	1	1	2	2	1	2	1	2	1	1	2	1	1	2	2	1	1	2	1	1	2	0	2
C7_14_00000-0	chr07	42464151	0	0	0	0	0	0	0	1	0	0	0	0	0	0	1	0	0	0	0	0	0	0	0	0	1	0	0	0	0	0	0	0	1	1	0	0	0	0	0	0	0	0	1	1	0	0	0
C7_13_01100010	chr07	41634112	0	0	0	0	0	0	0	0	0	0	0	0	0	0	0	0	0	0	0	0	0	0	0	0	0	0	0	0	0	0	0	0	0	0	0	0	0	0	0	0	0	0	0	0	0	0	0
C7_13_00111000	chr07	41634112	0	0	0	0	0	1	1	0	1	0	0	0	1	0	0	0	0	0	0	0	0	0	0	0	0	0	0	0	1	0	0	0	0	0	0	1	0	0	0	0	1	0	0	0	0	0	0
C7_13_00100100	chr07	41634112	0	0	0	0	0	0	0	1	0	1	0	0	0	0	0	0	0	0	0	0	0	0	0	0	0	0	0	0	0	0	0	0	0	0	0	0	0	0	0	0	0	0	0	0	0	1	0
C7_13_00100010	chr07	41634112	0	0	1	0	0	0	0	0	0	0	0	0	0	0	0	1	0	1	0	0	0	0	1	0	0	0	0	0	0	0	1	0	0	0	0	0	1	0	0	0	0	0	0	0	0	1	0
C7_13_00100000	chr07	41634112	1	0	0	0	0	0	1	1	1	0	1	0	1	0	1	0	1	0	0	1	0	0	0	1	1	1	0	0	0	0	0	0	1	1	0	0	0	0	0	1	0	0	1	1	0	0	0
C7_13_00000100	chr07	41634112	0	0	0	0	0	0	0	0	0	0	0	0	0	0	0	0	0	0	0	0	0	0	0	0	0	0	0	0	0	0	0	0	0	0	0	0	0	0	0	0	0	0	0	0	0	0	0
C7_13_00000000	chr07	41634112	1	2	1	2	2	1	0	0	0	1	1	2	0	2	1	1	1	1	2	1	2	2	1	1	1	1	2	2	1	2	1	2	1	1	2	1	1	2	2	1	1	2	1	1	2	0	2
C7_12_0100110010	chr07	40932455	0	0	0	0	0	1	1	0	1	0	0	0	1	0	0	0	0	0	0	0	0	0	0	0	0	0	0	0	1	0	0	0	0	0	0	1	0	0	0	0	1	0	0	0	0	0	0
C7_12_0010111010	chr07	40932455	0	0	0	0	0	0	0	0	0	0	0	0	0	0	0	0	0	0	0	0	0	0	0	0	0	0	0	0	0	0	0	0	0	0	0	0	0	0	0	0	0	0	0	0	0	0	0
C7_12_0001111110	chr07	40932455	1	0	0	0	1	0	1	0	1	0	1	0	1	0	0	0	1	0	0	1	0	0	0	1	0	1	0	0	0	0	0	0	0	0	0	0	0	0	0	1	0	0	0	0	0	0	0
C7_12_0000111110	chr07	40932455	0	0	0	0	0	0	0	0	0	0	0	0	0	0	0	0	0	0	0	0	0	0	0	0	0	0	0	0	0	0	0	0	0	0	0	0	0	0	0	0	0	0	0	0	0	0	0
C7_12_0000111010	chr07	40932455	0	0	0	0	1	1	0	2	0	1	0	0	0	1	2	0	0	0	2	1	0	1	0	0	1	0	1	0	1	0	0	0	1	1	1	0	0	0	1	0	0	0	1	1	1	1	0
C7_12_0000110010	chr07	40932455	0	0	1	0	0	0	0	0	0	0	0	0	0	0	0	0	0	0	0	0	0	0	0	0	0	0	0	0	0	0	0	0	0	0	0	0	1	0	0	0	0	0	0	0	0	1	0
C7_12_0000110000	chr07	40932455	0	0	0	0	0	0	0	0	0	1	0	0	0	0	0	0	0	0	0	0	0	0	0	0	0	1	0	0	0	1	0	0	0	0	0	0	0	0	0	0	0	0	0	0	1	0	0
C7_12_0000000000	chr07	40932455	1	2	1	2	0	0	0	0	0	0	1	2	0	1	0	2	1	2	0	0	2	1	2	1	1	0	1	2	0	1	2	2	1	1	1	1	1	2	1	1	1	2	1	1	0	0	2
C7_11_010001000	chr07	40229588	0	0	0	0	1	1	0	0	0	NA	0	0	0	1	1	0	0	NA	NA	1	0	1	0	0	0	0	NA	0	NA	0	0	0	0	0	NA	0	0	0	1	0	0	NA	0	0	NA	0	0
C7_11_010000000	chr07	40229588	0	0	0	0	0	0	0	0	0	NA	0	0	0	0	0	0	0	NA	NA	0	0	0	0	0	0	0	NA	0	NA	0	0	0	0	0	NA	0	0	0	0	0	0	NA	0	0	NA	0	0
C7_11_001000000	chr07	40229588	0	0	0	0	0	0	0	0	0	NA	0	0	0	0	0	0	0	NA	NA	0	0	0	0	1	0	0	NA	0	NA	1	0	1	0	0	NA	0	0	0	0	0	0	NA	0	0	NA	0	0
C7_11_000100100	chr07	40229588	0	0	0	0	0	0	0	0	0	NA	0	0	0	0	0	1	0	NA	NA	0	0	0	1	0	0	0	NA	0	NA	0	1	0	0	0	NA	0	0	0	0	0	0	NA	0	0	NA	0	0
C7_11_000010100	chr07	40229588	0	0	0	0	0	1	1	0	1	NA	0	0	1	0	0	0	0	NA	NA	0	0	0	0	0	0	0	NA	0	NA	0	0	0	0	0	NA	1	0	0	0	0	1	NA	0	0	NA	0	0
C7_11_000000100	chr07	40229588	0	0	0	0	0	0	0	0	0	NA	0	0	0	0	0	0	0	NA	NA	0	0	0	0	0	0	0	NA	0	NA	0	0	0	0	0	NA	0	1	0	0	0	0	NA	0	0	NA	0	0
C7_11_000000010	chr07	40229588	0	0	0	0	0	0	0	0	0	NA	0	0	0	0	1	0	0	NA	NA	0	0	0	0	0	1	0	NA	0	NA	0	0	0	0	1	NA	0	0	0	0	0	0	NA	1	1	NA	0	0
C7_11_000000000	chr07	40229588	2	2	2	2	1	0	1	2	1	NA	2	2	1	1	0	1	2	NA	NA	1	2	1	1	1	1	2	NA	2	NA	1	1	1	2	1	NA	1	1	2	1	2	1	NA	1	1	NA	2	2
C7_10_10010100	chr07	39140084	0	NA	0	0	0	0	0	0	0	0	0	0	0	0	0	0	0	0	0	0	0	0	0	0	0	0	0	0	0	0	0	0	0	0	0	0	0	0	0	0	0	0	0	0	0	0	0
C7_10_01010110	chr07	39140084	0	NA	0	0	0	0	0	0	1	0	0	0	1	0	0	0	0	0	0	0	0	0	0	0	0	0	0	0	1	0	0	0	0	0	0	1	0	0	0	0	0	0	0	0	0	0	0
C7_10_01010100	chr07	39140084	0	NA	0	0	0	0	0	0	0	0	0	0	0	0	0	0	0	0	0	0	0	0	0	0	0	0	0	0	0	0	0	0	0	0	0	0	0	0	0	0	0	0	0	0	0	0	0
C7_10_00110100	chr07	39140084	0	NA	0	0	1	1	0	0	0	1	0	0	0	1	1	0	0	0	2	1	0	1	0	0	0	0	1	0	1	0	0	0	0	0	1	0	0	0	1	0	0	0	0	0	1	0	0
C7_10_00011100	chr07	39140084	1	NA	0	0	1	0	1	0	1	0	1	0	1	0	0	0	1	0	0	1	0	0	0	1	0	1	0	0	0	0	0	0	0	0	0	0	0	0	0	1	0	0	0	0	0	0	0
C7_10_00010100	chr07	39140084	0	NA	1	0	0	0	0	2	0	0	0	0	0	0	1	1	0	1	0	0	0	0	1	0	1	0	0	0	0	0	1	0	1	1	0	0	1	0	0	0	0	0	1	1	0	2	0
C7_10_00000000	chr07	39140084	1	NA	1	2	0	1	1	0	0	1	1	2	0	1	0	1	1	1	0	0	2	1	1	1	1	1	1	2	0	2	1	2	1	1	1	1	1	2	1	1	2	2	1	1	1	0	2
C7_1_010111110	chr07	306239	1	0	0	0	0	0	0	0	0	1	0	0	1	0	0	0	0	0	1	0	0	0	0	0	0	0	0	0	1	0	0	0	0	0	0	0	0	0	0	0	0	0	1	1	1	0	1
C7_1_001001010	chr07	306239	0	0	0	0	0	0	0	0	0	0	0	0	0	0	0	0	0	0	0	0	0	0	0	0	0	0	0	0	0	0	0	0	0	0	0	0	0	0	0	0	0	0	0	0	0	0	0
C7_1_000111110	chr07	306239	0	0	0	2	0	0	0	0	0	1	0	0	0	0	0	0	0	0	0	0	1	0	0	0	1	0	1	1	0	0	1	1	0	0	1	0	0	0	1	0	1	1	0	0	0	0	0
C7_1_000011110	chr07	306239	0	0	0	0	0	0	0	0	0	0	0	0	0	0	0	0	0	0	0	0	0	0	0	0	0	0	0	0	0	0	0	0	0	0	0	0	1	0	0	0	0	0	0	0	0	0	0
C7_1_000001110	chr07	306239	0	0	0	0	0	0	0	0	0	0	0	0	0	0	0	0	0	0	0	0	1	0	0	0	0	2	0	0	1	0	0	1	0	0	0	0	0	0	0	0	0	0	0	0	0	0	0
C7_1_000001010	chr07	306239	0	0	0	0	2	1	2	2	2	0	0	1	0	0	1	1	0	2	1	1	0	0	1	1	1	0	0	0	0	1	1	0	1	1	0	0	1	0	0	0	0	0	0	0	0	1	1
C7_1_000000000	chr07	306239	1	2	2	0	0	1	0	0	0	0	2	1	1	2	1	1	2	0	0	1	0	2	1	1	0	0	1	1	0	1	0	0	1	1	1	2	0	2	1	2	1	1	1	1	1	1	0
C6_9_01010110	chr06	39336745	NA	NA	0	0	0	0	0	NA	0	0	NA	0	0	0	0	0	0	0	0	0	0	0	0	NA	0	NA	0	0	NA	0	NA	NA	0	NA	0	NA	0	NA	0	0	NA	NA	0	0	NA	0	0
C6_9_01000000	chr06	39336745	NA	NA	1	0	0	0	1	NA	1	0	NA	0	1	0	0	0	1	1	0	0	0	1	1	NA	0	NA	0	0	NA	1	NA	NA	0	NA	0	NA	1	NA	0	1	NA	NA	0	0	NA	0	0
C6_9_00101100	chr06	39336745	NA	NA	0	1	0	2	0	NA	0	2	NA	0	0	0	1	0	0	0	1	0	0	1	0	NA	0	NA	0	0	NA	0	NA	NA	1	NA	0	NA	0	NA	0	0	NA	NA	0	0	NA	0	0
C6_9_00010110	chr06	39336745	NA	NA	0	0	0	0	0	NA	0	0	NA	0	0	0	0	0	0	0	0	1	0	0	0	NA	0	NA	0	0	NA	0	NA	NA	0	NA	0	NA	0	NA	0	0	NA	NA	0	0	NA	0	0
C6_9_00010100	chr06	39336745	NA	NA	0	0	0	0	0	NA	0	0	NA	1	0	0	1	0	0	0	0	0	0	0	0	NA	1	NA	0	0	NA	0	NA	NA	0	NA	0	NA	0	NA	1	0	NA	NA	1	1	NA	0	1
C6_9_00001100	chr06	39336745	NA	NA	1	0	0	0	0	NA	0	0	NA	0	0	0	0	0	0	0	0	0	1	0	0	NA	0	NA	0	0	NA	0	NA	NA	0	NA	0	NA	0	NA	0	0	NA	NA	0	0	NA	1	0
C6_9_00000100	chr06	39336745	NA	NA	0	1	1	0	1	NA	0	0	NA	1	1	2	0	0	1	1	1	0	1	0	1	NA	1	NA	1	1	NA	1	NA	NA	1	NA	1	NA	1	NA	1	1	NA	NA	0	0	NA	0	1
C6_9_00000000	chr06	39336745	NA	NA	0	0	1	0	0	NA	1	0	NA	0	0	0	0	2	0	0	0	1	0	0	0	NA	0	NA	1	1	NA	0	NA	NA	0	NA	1	NA	0	NA	0	0	NA	NA	1	1	NA	1	0
C6_8_01000101000	chr06	38442479	0	0	0	0	0	0	0	0	0	NA	NA	0	NA	0	1	0	NA	NA	0	1	0	NA	0	NA	0	0	NA	0	NA	0	0	0	NA	0	0	0	0	0	0	NA	0	NA	0	NA	0	0	NA
C6_8_00100101000	chr06	38442479	0	0	0	0	0	0	0	0	0	NA	NA	0	NA	0	0	0	NA	NA	0	0	0	NA	0	NA	0	0	NA	0	NA	0	0	0	NA	0	0	0	0	0	0	NA	0	NA	0	NA	0	0	NA
C6_8_00010111000	chr06	38442479	0	0	0	0	0	0	1	0	0	NA	NA	0	NA	0	0	0	NA	NA	0	0	0	NA	0	NA	0	0	NA	0	NA	1	0	0	NA	1	0	1	1	0	0	NA	0	NA	0	NA	0	0	NA
C6_8_00001101010	chr06	38442479	0	1	0	0	0	1	0	0	2	NA	NA	0	NA	0	0	0	NA	NA	1	0	0	NA	1	NA	0	1	NA	0	NA	0	1	0	NA	0	1	0	0	0	0	NA	1	NA	0	NA	0	1	NA
C6_8_00000111000	chr06	38442479	0	0	0	0	0	0	0	0	0	NA	NA	0	NA	0	0	0	NA	NA	0	0	1	NA	0	NA	0	0	NA	0	NA	0	0	0	NA	0	0	0	0	0	0	NA	0	NA	0	NA	0	0	NA
C6_8_00000101100	chr06	38442479	0	1	0	0	0	0	0	0	0	NA	NA	0	NA	1	0	0	NA	NA	1	0	0	NA	0	NA	0	0	NA	0	NA	0	0	0	NA	0	0	0	0	0	0	NA	0	NA	0	NA	0	0	NA
C6_8_00000101000	chr06	38442479	1	0	1	0	0	0	1	0	0	NA	NA	1	NA	0	0	0	NA	NA	0	0	0	NA	0	NA	1	0	NA	0	NA	1	0	0	NA	0	0	0	0	1	1	NA	0	NA	1	NA	0	0	NA
C6_8_00000000000	chr06	38442479	1	0	1	2	2	1	0	2	0	NA	NA	1	NA	1	1	2	NA	NA	0	1	1	NA	1	NA	1	1	NA	2	NA	0	1	2	NA	1	1	1	1	1	1	NA	1	NA	1	NA	2	1	NA
C6_7_01--011100	chr06	6203206	0	0	0	0	0	0	0	0	1	1	1	1	0	0	0	1	1	0	0	0	0	0	1	0	0	0	1	0	0	0	0	0	1	0	0	0	0	1	1	0	1	0	0	0	1	1	0
C6_7_0011011100	chr06	6203206	0	0	0	0	0	0	0	0	0	0	0	0	0	0	0	0	0	0	0	0	0	0	0	0	0	0	0	0	0	0	0	0	0	0	0	0	0	0	0	0	0	0	0	0	0	0	0
C6_7_0001110010	chr06	6203206	0	0	0	0	0	0	0	0	0	0	0	0	0	0	1	0	0	0	0	1	0	0	0	0	0	0	0	0	0	0	0	0	0	0	0	0	0	0	0	0	0	0	0	0	0	0	0
C6_7_00--011100	chr06	6203206	0	0	0	0	0	0	0	0	0	0	0	0	0	0	0	0	0	0	0	0	1	0	0	0	0	1	0	0	0	0	0	0	0	0	0	0	0	0	0	0	0	0	0	0	0	0	0
C6_7_0001010010	chr06	6203206	0	0	0	0	0	0	0	0	0	0	0	0	0	0	0	0	0	0	0	0	0	0	0	0	0	0	0	0	0	0	0	0	0	0	0	0	0	0	0	0	0	0	0	0	0	0	0
C6_7_00--010010	chr06	6203206	0	0	0	0	0	0	0	0	0	0	0	0	0	0	0	0	0	0	0	0	0	0	0	0	0	0	0	0	0	0	0	0	0	0	0	0	0	0	0	0	0	0	0	0	0	0	0
C6_7_0000010010	chr06	6203206	0	0	1	0	0	2	1	0	1	0	0	0	1	0	0	0	0	0	0	1	0	1	0	0	1	0	0	0	1	0	0	0	0	0	0	0	0	0	0	1	0	0	2	2	0	0	1
C6_7_0000010000	chr06	6203206	1	2	1	0	2	0	0	0	0	1	1	0	0	1	1	0	1	0	1	0	1	1	0	1	0	1	0	1	1	1	0	0	1	2	2	2	1	1	0	1	0	1	0	0	0	0	1
C6_7_0000000000	chr06	6203206	1	0	0	2	0	0	1	2	0	0	0	1	1	1	0	1	0	2	1	0	0	0	1	1	1	0	1	1	0	1	2	2	0	0	0	0	1	0	1	0	1	1	0	0	1	1	0
C6_6_01101111000110000	chr06	5259532	0	0	0	0	1	NA	0	0	0	0	0	0	1	0	0	0	0	0	0	1	1	1	0	0	0	1	0	0	1	0	0	0	0	0	1	0	0	0	0	NA	0	0	1	NA	0	0	1
C6_6_01100111000110000	chr06	5259532	0	0	0	0	0	NA	0	0	0	0	0	0	0	0	1	0	0	0	0	1	0	0	0	0	0	0	0	0	0	0	0	0	0	0	0	0	0	0	0	NA	0	0	0	NA	0	0	0
C6_6_00101111000111000	chr06	5259532	0	0	0	0	0	NA	0	0	0	0	0	0	0	0	0	0	0	0	0	0	0	0	0	0	0	0	0	0	0	0	0	0	0	0	0	0	0	0	0	NA	0	0	0	NA	0	0	0
C6_6_00100111101111000	chr06	5259532	0	0	0	0	0	NA	0	1	2	1	0	1	0	0	1	0	0	1	0	0	0	0	0	0	1	0	1	0	0	0	1	0	1	0	0	0	1	0	1	NA	1	1	0	NA	1	1	0
C6_6_00100111100111100	chr06	5259532	0	0	0	0	0	NA	0	0	0	0	0	0	0	0	0	0	0	0	0	0	0	0	0	0	0	0	0	0	0	0	0	0	0	0	0	0	0	0	0	NA	0	0	0	NA	0	0	0
C6_6_00100111100111000	chr06	5259532	0	0	0	0	0	NA	0	0	0	0	0	0	0	0	0	0	0	0	0	0	0	0	0	0	0	0	0	0	0	0	0	0	0	0	0	0	0	0	0	NA	0	0	0	NA	0	0	0
C6_6_00100111000110000	chr06	5259532	0	0	1	0	0	NA	0	0	0	0	1	0	0	0	0	0	1	0	0	0	0	0	0	0	1	0	0	0	0	0	0	0	0	0	0	0	0	1	1	NA	0	0	1	NA	0	0	0
C6_6_00010000000000000	chr06	5259532	0	0	0	0	0	NA	0	0	0	0	0	0	0	1	0	0	0	0	0	0	0	0	0	0	0	0	0	0	0	0	0	0	0	0	0	0	0	0	0	NA	1	0	0	NA	0	0	0
C6_6_00000101010110010	chr06	5259532	0	0	0	0	0	NA	0	0	0	0	0	0	0	0	0	0	0	0	0	0	0	1	0	0	0	0	0	0	0	0	0	0	0	0	0	0	0	1	0	NA	0	0	0	NA	0	0	0
C6_6_00000000000000000	chr06	5259532	2	2	1	2	1	NA	2	1	0	1	1	1	1	1	0	2	1	1	2	0	1	0	2	2	0	1	1	2	1	2	1	2	1	2	1	2	1	0	0	NA	0	1	0	NA	1	1	1
C6_6_0000--------00000	chr06	5259532	0	0	0	0	0	NA	0	0	0	0	0	0	0	0	0	0	0	0	0	0	0	0	0	0	0	0	0	0	0	0	0	0	0	0	0	0	0	0	0	NA	0	0	0	NA	0	0	0
C6_5_01000000100101001100	chr06	4431261	0	0	1	0	0	1	1	0	0	0	NA	0	0	0	0	NA	0	0	0	0	0	0	0	0	NA	0	0	0	0	0	0	0	0	0	0	0	0	NA	0	1	0	0	0	0	0	0	0
C6_5_00101001110101011100	chr06	4431261	0	0	0	0	0	0	0	0	0	0	NA	0	0	0	0	NA	0	0	0	0	0	0	0	0	NA	0	0	0	0	0	0	0	0	0	0	0	0	NA	0	0	0	0	0	0	0	0	0
C6_5_00101001100101011100	chr06	4431261	0	0	0	0	0	0	0	1	1	0	NA	1	0	0	0	NA	0	1	1	0	0	0	0	0	NA	0	1	0	0	0	1	0	1	0	0	0	1	NA	1	0	0	1	1	1	0	1	0
C6_5_00101001100101001100	chr06	4431261	0	0	0	0	0	0	0	0	0	0	NA	0	0	0	0	NA	0	0	0	0	0	0	0	0	NA	0	0	0	0	0	0	0	0	0	0	0	0	NA	0	0	0	0	0	0	0	0	0
C6_5_00100001100101011010	chr06	4431261	0	0	0	0	1	0	0	0	0	0	NA	0	1	0	0	NA	0	0	0	0	0	0	0	0	NA	0	0	0	0	0	0	0	0	0	1	0	0	NA	0	0	0	0	0	0	0	0	1
C6_5_00100000000000001000	chr06	4431261	0	0	0	2	0	0	1	1	0	0	NA	1	1	0	0	NA	0	1	0	0	0	0	2	1	NA	0	1	1	0	1	1	2	0	0	1	0	0	NA	0	0	0	0	0	0	1	1	0
C6_5_00-01001100101011100	chr06	4431261	0	0	0	0	0	0	0	0	1	0	NA	0	0	0	0	NA	1	0	0	0	0	0	0	0	NA	0	0	0	0	0	0	0	0	0	0	0	0	NA	0	0	0	0	0	0	0	0	0
C6_5_00010010001000001000	chr06	4431261	1	0	1	0	0	1	0	0	0	0	NA	0	0	1	0	NA	0	0	0	1	1	0	0	0	NA	0	0	1	1	0	0	0	1	1	0	1	0	NA	1	0	1	0	0	0	0	0	0
C6_5_00010000100101001100	chr06	4431261	0	0	0	0	0	0	0	0	0	0	NA	0	0	0	0	NA	0	0	0	0	0	0	0	0	NA	0	0	0	0	0	0	0	0	0	0	0	0	NA	0	0	0	0	0	0	0	0	0
C6_5_00010000001000001000	chr06	4431261	0	0	0	0	0	0	0	0	0	0	NA	0	0	0	0	NA	0	0	0	0	0	1	0	0	NA	0	0	0	0	0	0	0	0	0	0	0	0	NA	0	0	0	0	0	0	0	0	0
C6_5_00010000000001001000	chr06	4431261	0	0	0	0	0	0	0	0	0	0	NA	0	0	0	1	NA	0	0	0	1	0	0	0	0	NA	0	0	0	0	0	0	0	0	0	0	0	0	NA	0	0	1	0	0	0	0	0	0
C6_5_00010000000000101000	chr06	4431261	0	1	0	0	1	0	0	0	0	1	NA	0	0	0	1	NA	0	0	0	0	0	1	0	0	NA	1	0	0	1	0	0	0	0	0	0	0	1	NA	0	0	0	0	1	1	0	0	1
C6_5_00010000000000001000	chr06	4431261	1	1	0	0	0	0	0	0	0	0	NA	0	0	1	0	NA	1	0	0	0	0	0	0	1	NA	0	0	0	0	1	0	0	0	1	0	1	0	NA	0	1	0	1	0	0	0	0	0
C6_5_00000100100111001100	chr06	4431261	0	0	0	0	0	0	0	0	0	0	NA	0	0	0	0	NA	0	0	0	0	0	0	0	0	NA	0	0	0	0	0	0	0	0	0	0	0	0	NA	0	0	0	0	0	0	0	0	0
C6_5_00000001100101011100	chr06	4431261	0	0	0	0	0	0	0	0	0	0	NA	0	0	0	0	NA	0	0	0	0	0	0	0	0	NA	0	0	0	0	0	0	0	0	0	0	0	0	NA	0	0	0	0	0	0	0	0	0
C6_5_00000000101101001100	chr06	4431261	0	0	0	0	0	0	0	0	0	0	NA	0	0	0	0	NA	0	0	0	0	0	0	0	0	NA	0	0	0	0	0	0	0	0	0	0	0	0	NA	0	0	0	0	0	0	0	0	0
C6_5_00000000100101001100	chr06	4431261	0	0	0	0	0	0	0	0	0	0	NA	0	0	0	0	NA	0	0	0	0	1	0	0	0	NA	1	0	0	0	0	0	0	0	0	0	0	0	NA	0	0	0	0	0	0	0	0	0
C6_5_00000000000000001000	chr06	4431261	0	0	0	0	0	0	0	0	0	0	NA	0	0	0	0	NA	0	0	1	0	0	0	0	0	NA	0	0	0	0	0	0	0	0	0	0	0	0	NA	0	0	0	0	0	0	0	0	0
C6_5_00000000000000000000	chr06	4431261	0	0	0	0	0	0	0	0	0	1	NA	0	0	0	0	NA	0	0	0	0	0	0	0	0	NA	0	0	0	0	0	0	0	0	0	0	0	0	NA	0	0	0	0	0	0	1	0	0
C6_4_01101011111000	chr06	3448824	0	0	0	0	0	0	0	0	0	0	NA	0	0	0	0	0	0	0	0	0	0	0	0	0	0	0	0	0	0	0	0	0	0	0	0	0	0	0	0	NA	0	0	0	0	0	0	0
C6_4_01100011111000	chr06	3448824	0	0	0	0	0	0	0	0	0	0	NA	0	0	0	0	0	1	0	0	0	1	0	0	0	1	0	0	0	0	0	0	0	0	0	0	0	0	1	0	NA	0	0	0	0	0	0	0
C6_4_01010011111010	chr06	3448824	0	0	0	0	0	0	0	0	0	0	NA	0	0	0	0	0	0	0	0	0	0	0	0	0	0	0	0	0	0	0	0	0	0	0	0	0	0	0	0	NA	0	0	0	0	0	0	0
C6_4_01010011111000	chr06	3448824	0	0	0	0	0	0	0	0	0	0	NA	0	0	0	0	0	0	0	0	0	0	0	0	0	0	0	0	0	0	0	0	0	0	0	0	0	0	0	0	NA	0	0	0	0	0	0	0
C6_4_01001011111000	chr06	3448824	0	0	0	0	0	0	0	0	0	0	NA	0	0	0	1	0	0	0	0	1	0	0	0	0	0	0	0	0	0	0	0	0	0	0	0	0	0	0	0	NA	0	0	0	0	0	0	0
C6_4_01000111111100	chr06	3448824	0	0	0	0	0	0	0	0	0	0	NA	0	0	0	0	0	0	0	0	0	0	0	0	0	0	0	0	0	0	0	0	0	0	0	0	0	0	0	0	NA	0	0	0	0	0	0	0
C6_4_01000011111010	chr06	3448824	0	0	0	0	0	0	0	0	0	0	NA	0	0	0	0	0	0	0	0	0	0	0	0	0	0	0	0	0	0	0	0	0	0	0	0	0	0	0	0	NA	0	0	0	0	0	0	0
C6_4_01000011111000	chr06	3448824	1	1	1	0	1	0	0	1	2	0	NA	1	1	0	0	0	0	1	1	0	0	0	0	0	1	1	1	0	1	0	1	0	1	0	1	1	1	0	1	NA	1	1	2	2	0	1	1
C6_4_010000-1111000	chr06	3448824	0	0	0	0	0	0	0	0	0	0	NA	0	0	0	0	0	0	0	0	0	0	0	0	0	0	0	0	0	0	0	0	0	0	0	0	0	0	0	0	NA	0	0	0	0	0	0	0
C6_4_01000001111000	chr06	3448824	0	0	0	0	0	0	0	0	0	0	NA	0	0	0	0	0	0	0	0	0	0	0	0	0	0	0	0	0	0	0	0	0	0	0	0	0	0	0	0	NA	0	0	0	0	0	0	0
C6_4_01000001011000	chr06	3448824	0	0	0	0	0	0	0	0	0	0	NA	0	0	0	0	0	0	0	0	0	0	0	0	0	0	0	0	0	0	0	0	0	0	0	0	0	0	0	0	NA	0	0	0	0	0	0	0
C6_4_01000000000000	chr06	3448824	0	1	0	0	1	0	0	0	0	1	NA	0	1	1	1	0	1	0	1	0	0	2	0	1	0	1	0	0	0	1	0	0	0	1	0	0	0	0	0	NA	0	1	0	0	0	0	1
C6_4_00000000000000	chr06	3448824	1	0	1	2	0	2	2	1	0	1	NA	1	0	1	0	2	0	1	0	1	1	0	2	1	0	0	1	2	1	1	1	2	1	1	1	1	1	1	1	NA	1	0	0	0	2	1	0
C6_3_0100100000	chr06	2681911	0	0	0	0	0	0	0	0	0	0	0	0	0	0	0	0	0	0	0	0	0	0	0	0	0	1	0	0	0	0	0	0	0	0	0	0	0	0	0	0	1	0	0	0	0	0	0
C6_3_0011101-10	chr06	2681911	0	0	0	0	0	0	0	1	1	0	0	1	0	0	0	0	0	1	1	0	0	0	0	0	1	0	1	1	0	0	1	0	1	0	0	0	1	0	1	0	0	1	0	0	0	0	0
C6_3_0000110100	chr06	2681911	0	0	0	0	0	0	0	0	0	0	0	0	0	0	1	0	0	0	0	1	0	0	0	0	0	0	0	0	0	0	0	0	0	0	0	0	0	0	0	0	0	0	0	0	0	0	0
C6_3_0000101-00	chr06	2681911	0	0	0	0	0	0	0	0	0	0	0	0	0	0	0	0	0	0	0	0	0	0	0	0	0	0	0	0	0	0	0	0	0	0	0	0	0	0	0	0	0	0	0	0	0	0	0
C6_3_0000100001	chr06	2681911	0	0	0	0	0	0	0	0	0	1	0	0	0	1	0	0	0	0	0	0	0	0	0	0	0	0	0	0	0	0	0	0	0	0	1	0	0	0	0	0	1	0	0	0	1	0	0
C6_3_0000100000	chr06	2681911	0	0	2	0	0	1	1	0	0	0	0	0	0	0	0	0	0	0	0	0	2	0	0	0	1	0	0	0	0	1	0	0	0	1	0	1	0	0	0	1	0	0	0	0	0	0	0
C6_3_0000100-00	chr06	2681911	1	1	0	2	1	0	1	1	1	0	1	1	2	0	0	2	1	1	0	0	0	0	2	1	0	0	1	1	1	1	1	2	0	0	1	1	1	0	0	0	0	0	2	2	0	1	2
C6_3_000010000-	chr06	2681911	0	0	0	0	0	0	0	0	0	0	0	0	0	0	0	0	0	0	0	0	0	0	0	0	0	0	0	0	0	0	0	0	0	0	0	0	0	1	0	0	0	0	0	0	0	0	0
C6_3_0000000000	chr06	2681911	1	1	0	0	1	1	0	0	0	1	1	0	0	1	1	0	1	0	1	1	0	2	0	1	0	1	0	0	1	0	0	0	1	1	0	0	0	1	1	1	0	1	0	0	1	1	0
C6_29_01010001110	chr06	58725907	0	NA	0	0	0	0	0	0	0	0	0	0	0	0	0	0	0	0	0	0	1	0	0	0	0	0	0	0	0	0	0	0	0	0	0	0	0	0	0	0	0	0	0	0	0	0	0
C6_29_00111101110	chr06	58725907	0	NA	0	0	0	0	0	0	0	0	0	0	0	0	0	1	0	0	0	0	0	0	1	0	0	0	0	0	0	0	0	0	1	0	0	0	0	0	0	0	0	0	0	0	0	0	0
C6_29_00111100110	chr06	58725907	0	NA	0	0	0	0	0	0	0	0	0	0	0	0	0	0	0	1	0	0	0	0	0	0	0	0	0	0	0	0	1	0	0	0	0	0	0	0	0	0	0	0	0	0	0	0	0
C6_29_00111100010	chr06	58725907	0	NA	0	0	0	0	0	0	0	0	0	0	0	0	0	0	0	0	0	0	0	0	0	0	0	0	0	0	0	0	0	0	0	0	0	0	0	0	0	0	0	0	0	0	0	0	0
C6_29_00110100010	chr06	58725907	0	NA	0	0	0	0	0	1	0	0	0	0	0	0	1	0	0	0	0	2	0	0	0	0	0	0	0	0	0	0	0	0	0	0	0	0	0	0	0	0	0	0	1	1	0	0	0
C6_29_00010111110	chr06	58725907	0	NA	0	0	0	0	0	0	0	0	0	0	0	0	0	0	0	0	0	0	0	0	0	0	0	0	0	0	0	0	0	0	0	0	0	0	0	0	0	0	0	0	0	0	0	0	0
C6_29_00010100110	chr06	58725907	0	NA	0	0	0	0	0	0	0	0	0	0	0	0	0	0	0	0	0	0	0	0	0	0	0	0	0	0	0	0	0	0	1	1	0	0	0	0	0	0	0	0	0	0	0	0	0
C6_29_00010100010	chr06	58725907	0	NA	0	0	0	0	0	0	0	0	0	0	0	0	0	0	0	0	0	0	0	0	0	0	0	0	0	0	0	0	0	0	0	0	0	0	0	0	0	0	0	0	0	0	0	0	0
C6_29_00010000110	chr06	58725907	0	NA	0	0	1	1	1	0	1	0	0	1	2	0	0	0	0	0	1	0	0	1	0	1	0	0	1	1	2	1	0	1	0	0	1	0	0	1	1	0	0	0	0	0	0	1	0
C6_29_00010000010	chr06	58725907	0	NA	1	1	1	0	0	1	1	1	1	0	0	1	0	0	1	0	1	0	0	0	0	0	0	1	0	0	0	1	0	1	0	1	1	0	1	0	0	1	1	1	0	0	1	1	2
C6_29_00000000000	chr06	58725907	2	NA	1	1	0	1	1	0	0	1	1	1	0	1	1	1	1	1	0	0	1	1	1	1	2	1	1	1	0	0	1	0	0	0	0	2	1	1	1	1	1	1	1	1	1	0	0
C6_28_0111010001000	chr06	57717315	0	1	1	1	0	0	0	0	1	0	NA	1	1	0	1	NA	0	1	0	0	0	1	0	0	1	1	1	1	0	1	1	0	NA	1	1	NA	1	2	NA	0	0	1	1	1	0	NA	1
C6_28_0011100001100	chr06	57717315	0	0	0	0	0	1	0	0	0	1	NA	1	0	1	0	NA	0	0	0	0	0	0	0	0	0	0	0	0	0	0	0	0	NA	0	0	NA	0	0	NA	0	1	0	0	0	1	NA	0
C6_28_0011100001000	chr06	57717315	0	1	0	0	2	0	0	0	0	1	NA	0	0	0	0	NA	0	0	1	0	1	0	0	0	0	1	0	0	0	0	0	0	NA	0	0	NA	0	0	NA	0	0	0	0	0	1	NA	1
C6_28_0011010001000	chr06	57717315	0	0	0	0	0	0	0	0	0	0	NA	0	0	0	0	NA	0	0	0	0	0	0	0	0	0	0	0	0	0	0	0	0	NA	1	0	NA	0	0	NA	0	0	0	0	0	0	NA	0
C6_28_0011001101000	chr06	57717315	1	0	0	0	0	0	0	1	0	0	NA	0	0	1	0	NA	0	0	0	0	1	0	0	0	0	0	0	1	0	0	0	1	NA	0	0	NA	1	0	NA	1	0	1	0	0	0	NA	0
C6_28_0011000011000	chr06	57717315	0	0	0	0	0	1	1	0	1	0	NA	0	1	0	1	NA	0	0	1	2	0	1	0	1	0	0	1	0	2	1	0	1	NA	0	1	NA	0	0	NA	0	0	0	1	1	0	NA	0
C6_28_0011000001010	chr06	57717315	1	0	0	0	0	0	0	0	0	0	NA	0	0	0	0	NA	0	0	0	0	0	0	1	0	1	0	0	0	0	0	0	0	NA	0	0	NA	0	0	NA	0	0	0	0	0	0	NA	0
C6_28_0011000001000	chr06	57717315	0	0	0	0	0	0	0	1	0	0	NA	0	0	0	0	NA	0	1	0	0	0	0	1	0	0	0	0	0	0	0	1	0	NA	0	0	NA	0	0	NA	0	1	0	0	0	0	NA	0
C6_28_0010000001010	chr06	57717315	0	0	0	1	0	0	0	0	0	0	NA	0	0	0	0	NA	0	0	0	0	0	0	0	0	0	0	0	0	0	0	0	0	NA	0	0	NA	0	0	NA	0	0	0	0	0	0	NA	0
C6_28_0001000001000	chr06	57717315	0	0	0	0	0	0	0	0	0	0	NA	0	0	0	0	NA	0	0	0	0	0	0	0	0	0	0	0	0	0	0	0	0	NA	0	0	NA	0	0	NA	0	0	0	0	0	0	NA	0
C6_28_0000000000000	chr06	57717315	0	0	1	0	0	0	1	0	0	0	NA	0	0	0	0	NA	2	0	0	0	0	0	0	1	0	0	0	0	0	0	0	0	NA	0	0	NA	0	0	NA	1	0	0	0	0	0	NA	0
C6_27_010111111000	chr06	56850047	0	0	0	0	0	1	0	0	0	0	0	0	0	0	0	1	0	0	0	0	0	1	1	0	0	0	0	0	2	0	0	0	0	0	0	0	0	0	0	0	0	0	0	0	0	0	0
C6_27_001111111000	chr06	56850047	1	0	0	0	0	0	0	0	1	0	0	0	0	0	0	1	0	0	1	0	0	0	1	0	1	0	1	0	0	1	0	0	0	1	1	0	0	0	0	0	0	0	0	0	0	0	0
C6_27_000111111110	chr06	56850047	0	0	1	0	0	1	0	0	1	1	0	2	1	1	0	0	0	0	0	0	0	0	0	1	0	0	0	0	0	1	0	1	0	0	1	0	0	1	1	0	0	0	0	0	1	1	1
C6_27_000111111010	chr06	56850047	1	1	0	0	2	0	1	1	0	1	1	0	0	1	0	0	0	0	1	0	0	0	0	0	0	1	0	1	0	0	0	1	0	0	0	0	1	0	0	1	1	1	0	0	1	0	0
C6_27_000111111000	chr06	56850047	0	1	0	2	0	0	0	1	0	0	0	0	1	0	2	0	0	2	0	2	0	1	0	0	1	1	1	1	0	0	2	0	2	1	0	0	1	1	1	0	1	1	2	2	0	1	0
C6_27_000111110000	chr06	56850047	0	0	0	0	0	0	0	0	0	0	0	0	0	0	0	0	0	0	0	0	1	0	0	0	0	0	0	0	0	0	0	0	0	0	0	0	0	0	0	0	0	0	0	0	0	0	0
C6_27_000111101000	chr06	56850047	0	0	0	0	0	0	0	0	0	0	0	0	0	0	0	0	0	0	0	0	0	0	0	0	0	0	0	0	0	0	0	0	0	0	0	0	0	0	0	0	0	0	0	0	0	0	0
C6_27_000000100000	chr06	56850047	0	0	0	0	0	0	0	0	0	0	1	0	0	0	0	0	1	0	0	0	1	0	0	0	0	0	0	0	0	0	0	0	0	0	0	0	0	0	0	0	0	0	0	0	0	0	0
C6_27_000000000000	chr06	56850047	0	0	1	0	0	0	1	0	0	0	0	0	0	0	0	0	1	0	0	0	0	0	0	1	0	0	0	0	0	0	0	0	0	0	0	2	0	0	0	1	0	0	0	0	0	0	1
C6_26_0110000	chr06	55898469	NA	NA	NA	0	0	0	0	0	0	NA	NA	NA	0	0	0	NA	NA	0	0	NA	0	0	0	0	0	NA	0	0	0	NA	NA	0	0	NA	0	NA	0	0	0	0	1	0	0	NA	0	0	0
C6_26_0101000	chr06	55898469	NA	NA	NA	0	0	0	1	0	1	NA	NA	NA	0	0	0	NA	NA	0	0	NA	1	0	0	0	0	NA	0	0	0	NA	NA	0	0	NA	0	NA	0	0	0	1	0	0	0	NA	0	1	0
C6_26_0100000	chr06	55898469	NA	NA	NA	1	0	0	0	0	0	NA	NA	NA	0	0	0	NA	NA	0	0	NA	0	0	0	0	0	NA	0	0	0	NA	NA	0	0	NA	0	NA	0	0	0	0	0	0	0	NA	0	0	0
C6_26_0010111	chr06	55898469	NA	NA	NA	0	0	0	0	0	0	NA	NA	NA	0	0	0	NA	NA	0	0	NA	0	0	0	0	0	NA	0	0	0	NA	NA	0	0	NA	0	NA	0	0	0	0	0	0	0	NA	0	0	0
C6_26_0010110	chr06	55898469	NA	NA	NA	0	0	0	0	0	0	NA	NA	NA	0	0	0	NA	NA	0	0	NA	0	0	0	0	0	NA	0	0	0	NA	NA	0	1	NA	0	NA	0	0	0	0	0	0	0	NA	0	0	0
C6_26_0010100	chr06	55898469	NA	NA	NA	0	0	0	0	0	0	NA	NA	NA	0	0	0	NA	NA	0	0	NA	0	0	0	0	0	NA	0	0	0	NA	NA	0	0	NA	0	NA	0	0	0	0	0	0	0	NA	0	0	0
C6_26_0010001	chr06	55898469	NA	NA	NA	0	0	0	0	0	0	NA	NA	NA	0	0	0	NA	NA	0	0	NA	0	0	0	0	0	NA	0	0	0	NA	NA	0	0	NA	0	NA	0	0	0	0	0	0	0	NA	0	0	0
C6_26_0010000	chr06	55898469	NA	NA	NA	0	0	1	0	1	0	NA	NA	NA	1	0	1	NA	NA	1	0	NA	0	1	1	0	0	NA	0	0	1	NA	NA	0	0	NA	0	NA	0	0	1	0	0	0	0	NA	1	0	0
C6_26_0000001	chr06	55898469	NA	NA	NA	0	0	0	0	0	0	NA	NA	NA	0	0	0	NA	NA	0	1	NA	0	0	0	0	0	NA	1	0	0	NA	NA	0	0	NA	0	NA	1	0	0	0	0	0	0	NA	0	0	1
C6_26_0000000	chr06	55898469	NA	NA	NA	1	2	1	1	1	1	NA	NA	NA	1	2	1	NA	NA	1	1	NA	1	1	1	2	2	NA	1	2	1	NA	NA	2	1	NA	2	NA	1	2	1	1	1	2	2	NA	1	1	1
C6_25_0110110000	chr06	54986719	0	NA	0	0	0	0	0	0	0	0	0	0	0	0	0	0	0	0	0	0	0	0	0	0	0	0	0	0	0	0	0	0	1	0	0	0	0	0	0	0	0	0	0	0	0	0	0
C6_25_0110100000	chr06	54986719	0	NA	0	0	0	0	0	0	0	0	0	0	0	0	0	0	0	0	0	0	0	0	0	0	0	0	0	0	0	0	0	0	0	0	0	0	0	0	0	0	0	0	0	0	0	0	0
C6_25_0101101100	chr06	54986719	2	NA	1	0	2	1	1	1	2	2	1	1	0	2	1	0	0	0	1	1	0	0	0	0	0	1	0	1	0	1	0	0	0	0	0	1	1	0	0	0	1	0	1	1	2	1	0
C6_25_0100110100	chr06	54986719	0	NA	0	0	0	0	0	0	0	0	0	0	0	0	1	0	0	0	0	1	0	0	0	0	0	0	0	0	0	0	0	0	0	0	0	0	0	0	0	0	0	0	1	1	0	0	0
C6_25_0100110000	chr06	54986719	0	NA	0	0	0	0	0	0	0	0	0	0	0	0	0	0	0	1	0	0	0	0	0	0	0	0	0	0	0	0	1	0	0	0	0	0	0	0	0	0	0	0	0	0	0	0	0
C6_25_0100101000	chr06	54986719	0	NA	0	0	0	0	0	0	0	0	0	0	0	0	0	0	0	0	0	0	0	0	0	0	0	0	0	0	0	0	0	0	0	0	0	0	0	0	0	0	0	0	0	0	0	0	0
C6_25_0100100110	chr06	54986719	0	NA	0	0	0	0	0	0	0	0	0	0	0	0	0	0	0	0	0	0	0	0	0	0	0	0	0	0	0	0	0	0	0	0	0	0	0	0	0	0	0	0	0	0	0	0	0
C6_25_0100100100	chr06	54986719	0	NA	1	2	0	1	1	0	0	0	0	1	2	0	0	2	1	1	1	0	2	1	2	2	2	0	2	1	2	0	1	2	1	2	2	1	1	2	1	2	0	2	0	0	0	1	1
C6_25_0100100000	chr06	54986719	0	NA	0	0	0	0	0	1	0	0	0	0	0	0	0	0	0	0	0	0	0	0	0	0	0	0	0	0	0	0	0	0	0	0	0	0	0	0	1	0	1	0	0	0	0	0	0
C6_25_0000000000	chr06	54986719	0	NA	0	0	0	0	0	0	0	0	1	0	0	0	0	0	1	0	0	0	0	1	0	0	0	1	0	0	0	1	0	0	0	0	0	0	0	0	0	0	0	0	0	0	0	0	1
C6_24_010000000000	chr06	54054502	1	NA	NA	0	0	0	0	1	0	0	1	0	0	0	0	0	1	NA	0	0	1	0	0	1	0	0	0	0	0	0	0	0	0	0	0	0	1	0	0	2	0	1	0	0	0	0	0
C6_24_001010111100	chr06	54054502	0	NA	NA	0	0	0	0	0	0	0	0	0	0	0	0	0	0	NA	0	0	0	0	0	0	0	0	1	0	0	0	0	1	0	0	0	0	0	0	0	0	0	0	0	0	0	0	0
C6_24_001000111100	chr06	54054502	0	NA	NA	0	0	0	0	1	0	0	0	0	0	0	0	0	0	NA	0	0	0	0	0	0	0	0	0	0	0	0	0	0	0	0	0	0	0	0	0	0	1	0	0	0	0	0	0
C6_24_001000011100	chr06	54054502	0	NA	NA	0	0	0	0	0	0	0	0	0	0	0	0	0	0	NA	0	0	0	0	0	0	0	0	0	1	0	0	0	0	0	0	0	0	0	0	0	0	0	0	0	0	0	0	0
C6_24_000100100000	chr06	54054502	0	NA	NA	0	0	0	0	0	0	0	0	0	0	0	0	0	0	NA	0	0	0	0	0	0	0	0	0	0	0	0	0	0	0	0	0	0	0	0	0	0	0	0	0	0	0	0	0
C6_24_000001000000	chr06	54054502	0	NA	NA	0	0	1	0	0	0	1	0	1	0	1	1	0	0	NA	0	0	0	1	0	0	0	0	0	0	0	1	0	0	0	0	0	0	0	0	0	0	1	0	1	1	1	0	0
C6_24_000000111100	chr06	54054502	0	NA	NA	0	0	0	0	0	0	0	1	0	0	0	0	0	1	NA	0	0	0	0	0	0	0	0	0	0	0	0	0	0	0	0	0	0	0	0	0	0	0	0	0	0	0	0	0
C6_24_000000101000	chr06	54054502	0	NA	NA	0	0	0	0	0	0	0	0	0	0	0	0	0	0	NA	0	0	0	0	0	0	0	0	0	0	0	0	0	0	0	0	0	0	0	0	1	0	0	0	0	0	0	0	0
C6_24_000000100000	chr06	54054502	0	NA	NA	1	0	1	0	0	0	0	0	0	1	0	1	1	0	NA	1	1	1	1	1	0	1	0	1	1	1	0	2	0	1	1	0	0	1	1	1	0	0	1	1	1	0	0	0
C6_24_000000000010	chr06	54054502	0	NA	NA	1	0	0	2	0	1	0	0	1	1	1	0	1	0	NA	1	1	0	0	1	1	1	0	0	0	1	0	0	1	1	1	2	0	0	1	0	0	0	0	0	0	0	2	1
C6_24_000000000000	chr06	54054502	1	NA	NA	0	2	0	0	0	1	1	0	0	0	0	0	0	0	NA	0	0	0	0	0	0	0	2	0	0	0	1	0	0	0	0	0	2	0	0	0	0	0	0	0	0	1	0	1
C6_23_01111000	chr06	53030029	1	1	0	2	0	1	0	0	0	0	0	0	0	0	0	1	0	1	1	0	1	1	1	0	1	0	1	2	2	0	1	0	0	1	0	1	1	1	1	0	1	1	0	0	0	0	0
C6_23_01001110	chr06	53030029	0	0	0	0	0	0	0	0	0	0	0	0	0	0	0	0	0	0	0	0	0	0	0	0	0	0	0	0	0	0	0	0	0	0	0	0	0	0	0	0	0	0	0	0	0	0	0
C6_23_01001010	chr06	53030029	0	0	0	0	0	0	0	1	0	0	0	0	0	0	0	0	0	0	0	0	0	0	0	0	0	0	0	0	0	0	0	0	1	0	0	0	0	0	0	0	0	0	0	0	0	0	0
C6_23_01001000	chr06	53030029	0	0	0	0	0	0	0	0	0	0	0	0	0	0	1	0	0	1	0	1	0	0	1	0	0	0	0	0	0	0	1	0	0	0	0	0	0	0	1	0	0	0	1	1	0	1	0
C6_23_01000000	chr06	53030029	0	0	1	0	0	0	0	0	1	0	1	1	2	0	0	0	1	0	1	1	0	0	0	0	1	1	0	0	0	0	0	0	1	1	2	0	0	1	0	0	0	0	0	0	0	1	1
C6_23_00000000	chr06	53030029	1	1	1	0	2	1	2	1	1	2	1	1	0	2	1	1	1	0	0	0	1	1	0	2	0	1	1	0	0	2	0	2	0	0	0	1	1	0	0	2	1	1	1	1	2	0	1
C6_22_01000000010	chr06	52116205	0	0	0	0	0	0	0	0	0	0	0	0	0	0	0	0	0	0	0	0	0	0	0	0	0	0	0	0	0	0	0	0	0	0	0	0	0	0	0	0	0	0	0	0	0	0	0
C6_22_00100000000	chr06	52116205	1	1	0	2	2	1	0	0	1	0	0	0	0	0	1	2	0	1	0	1	1	1	1	1	2	0	1	2	2	1	1	1	0	1	0	1	1	1	1	0	1	1	1	1	0	0	0
C6_22_00010101000	chr06	52116205	0	0	1	0	0	0	0	0	0	1	0	1	2	0	0	0	1	0	0	1	0	0	0	0	0	1	0	0	0	0	0	0	1	0	1	0	0	1	0	0	0	0	0	0	1	0	2
C6_22_00010000000	chr06	52116205	0	0	0	0	0	0	0	0	0	0	0	0	0	0	0	0	0	0	0	0	0	0	0	0	0	0	0	0	0	0	0	0	0	0	0	0	0	0	0	0	0	0	0	0	0	0	0
C6_22_00001000000	chr06	52116205	0	0	1	0	0	0	0	1	0	0	1	0	0	0	0	0	1	0	0	0	0	0	0	1	0	1	0	0	0	0	0	0	0	0	0	0	1	0	0	1	0	1	0	0	0	0	0
C6_22_00000010000	chr06	52116205	0	0	0	0	0	0	0	0	0	0	0	0	0	0	0	0	0	0	0	0	0	0	0	0	0	0	0	0	0	0	0	0	0	0	0	0	0	0	0	0	0	0	0	0	0	0	0
C6_22_00000000100	chr06	52116205	0	0	0	0	0	0	0	0	0	0	0	0	0	0	0	0	0	0	0	0	0	0	0	0	0	0	0	0	0	0	0	0	0	0	0	0	0	0	0	0	0	0	0	0	0	0	0
C6_22_00000000000	chr06	52116205	1	1	0	0	0	1	2	1	1	1	1	1	0	2	1	0	0	1	2	0	1	1	1	0	0	0	1	0	0	1	1	1	1	1	1	1	0	0	1	1	1	0	1	1	1	2	0
C6_21_01111111010	chr06	51128440	0	1	0	2	2	1	0	0	1	0	0	0	0	0	0	2	0	1	0	0	1	1	1	1	1	0	1	2	2	1	1	1	0	1	0	0	1	1	1	0	1	1	0	0	0	0	0
C6_21_00111111110	chr06	51128440	0	0	0	0	0	0	0	0	0	0	0	0	0	0	1	0	0	0	0	1	0	0	0	0	0	0	0	0	0	0	0	0	0	0	0	0	0	0	0	0	0	0	1	1	0	0	0
C6_21_00111111010	chr06	51128440	0	0	0	0	0	0	0	1	0	0	1	0	0	0	0	0	0	0	0	0	0	0	0	0	0	0	0	0	0	0	0	0	0	0	0	0	0	0	0	0	0	0	0	0	0	0	0
C6_21_00111100010	chr06	51128440	0	0	0	0	0	0	0	0	0	0	0	0	0	0	0	0	0	0	0	0	0	0	0	0	0	0	0	0	0	0	0	0	0	0	0	0	0	0	0	0	0	0	0	0	0	0	0
C6_21_00101111010	chr06	51128440	1	0	1	0	0	1	0	1	0	1	1	1	0	1	0	0	2	0	0	0	0	1	0	1	0	1	0	0	0	0	0	0	0	0	0	1	1	0	0	2	1	1	0	0	1	0	0
C6_21_00101110000	chr06	51128440	0	0	0	0	0	0	0	0	0	0	0	0	0	0	0	0	0	0	0	0	0	0	0	0	0	0	0	0	0	0	0	0	0	0	0	0	0	0	0	0	0	0	0	0	0	0	0
C6_21_00101100110	chr06	51128440	0	0	0	0	0	0	0	0	0	0	0	1	0	0	0	0	0	0	0	0	0	0	0	0	0	0	0	0	0	0	0	0	0	0	0	0	0	0	1	0	0	0	0	0	0	0	0
C6_21_00101100010	chr06	51128440	1	1	1	0	0	0	0	0	1	1	0	0	2	0	0	0	0	1	2	1	0	0	1	0	1	1	1	0	0	1	1	1	2	0	2	1	0	1	0	0	0	0	0	0	1	2	1
C6_21_00101100000	chr06	51128440	0	0	0	0	0	0	0	0	0	0	0	0	0	0	0	0	0	0	0	0	1	0	0	0	0	0	0	0	0	0	0	0	0	0	0	0	0	0	0	0	0	0	0	0	0	0	1
C6_21_00000000000	chr06	51128440	0	0	0	0	0	0	2	0	0	0	0	0	0	1	1	0	0	0	0	0	0	0	0	0	0	0	0	0	0	0	0	0	0	1	0	0	0	0	0	0	0	0	1	1	0	0	0
C6_20_011100111010	chr06	50235959	0	0	0	0	0	0	0	0	0	0	0	NA	0	0	0	0	1	0	0	0	0	0	0	0	0	0	0	0	0	0	0	0	0	0	0	0	0	0	0	0	1	0	0	0	0	0	0
C6_20_011010111010	chr06	50235959	0	0	1	0	0	0	0	0	0	1	0	NA	1	0	0	1	0	0	1	1	0	0	0	1	0	1	0	0	0	0	0	1	1	0	1	0	0	1	0	0	0	0	0	0	1	1	0
C6_20_011000111010	chr06	50235959	1	0	0	0	0	0	0	0	0	0	0	NA	0	0	0	0	0	0	0	0	0	0	0	0	0	0	0	0	0	0	0	0	0	0	0	0	0	0	0	1	0	0	0	0	0	0	0
C6_20_010001100100	chr06	50235959	0	0	0	0	0	0	0	0	0	0	1	NA	0	0	1	0	0	0	0	1	0	0	0	0	0	0	0	0	0	0	0	0	0	0	0	0	0	1	0	0	0	0	1	1	0	0	0
C6_20_010000100000	chr06	50235959	0	1	0	2	0	1	0	1	1	0	0	NA	0	0	0	1	0	1	0	0	1	1	2	0	1	0	1	2	2	1	1	0	0	1	1	0	1	0	2	0	0	1	0	0	0	0	0
C6_20_000000000000	chr06	50235959	1	1	1	0	2	1	2	1	1	1	1	NA	1	2	1	0	1	1	1	0	1	1	0	1	1	1	1	0	0	1	1	1	1	1	0	2	1	0	0	1	1	1	1	1	1	1	2
C6_2_011010000	chr06	1419619	0	0	0	0	0	0	0	0	0	0	0	1	0	0	0	0	0	1	0	0	0	0	0	0	1	0	0	1	0	0	1	0	0	0	0	0	1	0	1	0	0	1	0	0	0	0	0
C6_2_011000000	chr06	1419619	0	0	0	0	0	0	0	0	0	0	0	0	0	0	0	0	0	0	0	0	0	0	0	0	0	0	0	0	0	0	0	0	0	0	0	0	0	0	0	0	0	0	0	0	0	0	0
C6_2_010100010	chr06	1419619	0	0	0	0	0	0	0	1	0	0	0	0	0	0	0	0	0	0	0	0	0	0	0	0	0	0	0	0	0	0	0	0	0	0	0	0	0	0	0	0	0	0	0	0	0	0	0
C6_2_010010001	chr06	1419619	0	0	0	0	0	0	0	0	0	0	0	0	0	0	0	0	0	0	0	0	0	0	0	0	0	0	0	0	0	0	0	0	0	0	0	0	0	0	0	0	0	0	0	0	0	0	0
C6_2_010001000	chr06	1419619	1	1	0	2	0	0	1	1	1	0	1	1	2	0	0	1	1	1	0	0	0	0	2	1	0	0	1	1	1	1	1	2	0	0	0	1	1	0	0	0	0	0	1	1	0	0	2
C6_2_010000000	chr06	1419619	0	0	0	0	0	0	0	0	0	0	0	0	0	0	1	0	0	0	0	1	1	0	0	0	1	0	0	0	0	0	0	0	0	0	0	0	0	1	0	0	1	0	1	1	0	0	0
C6_2_000000100	chr06	1419619	0	1	0	0	2	0	0	0	0	1	0	0	0	1	1	0	1	0	0	0	0	1	0	1	0	1	0	0	0	0	0	0	0	0	0	0	0	0	0	1	0	1	0	0	0	1	0
C6_2_000000000	chr06	1419619	1	0	2	0	0	2	1	0	1	1	1	0	0	1	0	1	0	0	2	1	1	1	0	0	0	1	1	0	1	1	0	0	2	2	2	1	0	1	1	1	1	0	0	0	2	1	0
C6_19_0100000011010	chr06	49263842	0	1	0	0	0	1	0	1	0	1	1	0	0	0	0	0	0	0	0	0	0	1	0	0	0	1	0	0	0	1	0	0	1	0	0	0	1	0	0	0	1	0	0	0	1	1	0
C6_19_0010000-11010	chr06	49263842	0	0	0	0	0	0	0	0	0	0	1	0	0	0	0	0	1	0	0	0	0	0	0	0	0	0	0	0	0	0	0	0	0	0	0	0	0	1	0	0	0	0	0	0	0	0	0
C6_19_0010000011010	chr06	49263842	0	0	0	0	0	0	0	0	0	0	0	0	0	0	0	0	0	1	0	0	0	0	0	0	1	0	1	0	0	0	1	0	0	0	0	0	0	0	0	0	0	0	0	0	0	0	0
C6_19_0001010011110	chr06	49263842	0	0	0	0	0	0	0	0	0	0	0	0	0	0	0	0	0	0	0	0	0	0	0	0	0	0	0	0	0	0	0	0	0	0	0	0	0	0	0	0	0	0	0	0	0	0	0
C6_19_0000101011010	chr06	49263842	0	0	0	1	0	1	0	0	0	0	0	0	0	0	0	1	0	1	0	0	0	1	1	0	1	0	1	2	2	0	1	1	0	1	0	0	1	0	1	0	0	1	0	0	0	0	0
C6_19_0000010111010	chr06	49263842	0	0	0	0	0	0	0	0	0	0	0	0	0	0	0	0	0	0	0	0	0	0	0	0	0	0	0	0	0	0	0	0	0	0	0	0	0	0	0	0	0	0	0	0	0	0	0
C6_19_0000010011011	chr06	49263842	0	0	0	0	0	0	0	0	0	0	0	0	0	0	0	0	0	0	0	0	0	0	0	0	0	0	0	0	0	0	0	0	0	0	0	0	0	0	0	0	0	0	0	0	0	0	0
C6_19_0000010011010	chr06	49263842	0	0	0	0	0	0	0	0	0	0	0	0	0	0	0	0	0	0	0	0	0	0	1	0	0	0	0	0	0	0	0	0	0	0	0	0	0	0	0	0	0	0	0	0	0	0	0
C6_19_0000001111010	chr06	49263842	0	0	0	0	0	0	0	0	0	0	0	0	0	0	0	0	0	0	0	0	0	0	0	0	0	0	0	0	0	0	0	0	0	0	0	0	0	0	0	0	0	0	0	0	0	0	0
C6_19_0000001011010	chr06	49263842	0	0	0	0	0	0	0	0	0	0	0	0	0	0	0	0	0	0	0	0	0	0	0	0	0	0	0	0	0	0	0	0	0	0	0	0	0	0	0	0	0	0	0	0	0	0	0
C6_19_0000000111010	chr06	49263842	0	0	0	0	0	0	0	0	0	0	0	0	0	0	0	0	0	0	0	0	0	0	0	0	0	0	0	0	0	0	0	0	0	0	0	0	0	0	0	0	0	0	0	0	0	0	0
C6_19_0000000101010	chr06	49263842	0	0	0	0	0	0	0	0	0	0	0	0	0	0	0	0	0	0	0	0	0	0	0	0	0	0	0	0	0	0	0	0	0	0	0	0	0	0	0	0	0	0	0	0	0	0	0
C6_19_0000000100000	chr06	49263842	1	1	2	0	2	0	0	0	2	0	0	0	1	0	0	0	1	0	1	0	1	0	0	1	0	0	0	0	0	1	0	0	0	0	0	1	0	0	0	1	0	1	0	0	0	0	2
C6_19_0000000011010	chr06	49263842	1	0	0	0	0	0	0	1	0	0	0	2	1	1	0	1	0	0	1	0	1	0	0	1	0	0	0	0	0	0	0	1	1	0	2	1	0	1	1	1	1	0	0	0	0	1	0
C6_19_0000000011000	chr06	49263842	0	0	0	0	0	0	0	0	0	0	0	0	0	0	1	0	0	0	0	1	0	0	0	0	0	0	0	0	0	0	0	0	0	0	0	0	0	0	0	0	0	0	1	1	0	0	0
C6_19_0000000001010	chr06	49263842	0	0	0	0	0	0	0	0	0	0	0	0	0	0	0	0	0	0	0	0	0	0	0	0	0	0	0	0	0	0	0	0	0	0	0	0	0	0	0	0	0	0	0	0	0	0	0
C6_19_0000000000000	chr06	49263842	0	0	0	1	0	0	2	0	0	1	0	0	0	1	1	0	0	0	0	1	0	0	0	0	0	1	0	0	0	0	0	0	0	1	0	0	0	0	0	0	0	0	1	1	1	0	0
C6_18_011111111110	chr06	48297034	NA	NA	0	0	0	0	0	0	0	0	0	0	0	NA	1	0	0	0	NA	NA	0	NA	0	0	0	0	0	0	0	0	0	0	NA	0	0	0	0	0	0	0	0	0	1	NA	NA	0	0
C6_18_010111111110	chr06	48297034	NA	NA	2	2	0	2	1	2	1	0	2	2	2	NA	1	2	2	2	NA	NA	1	NA	2	2	2	1	2	2	2	1	2	2	NA	1	2	2	2	2	2	2	1	2	0	NA	NA	2	2
C6_18_000000100000	chr06	48297034	NA	NA	0	0	0	0	0	0	0	2	0	0	0	NA	0	0	0	0	NA	NA	0	NA	0	0	0	1	0	0	0	0	0	0	NA	0	0	0	0	0	0	0	0	0	0	NA	NA	0	0
C6_18_000000010010	chr06	48297034	NA	NA	0	0	0	0	0	0	0	0	0	0	0	NA	0	0	0	0	NA	NA	0	NA	0	0	0	0	0	0	0	0	0	0	NA	0	0	0	0	0	0	0	1	0	0	NA	NA	0	0
C6_18_000000000000	chr06	48297034	NA	NA	0	0	2	0	1	0	1	0	0	0	0	NA	0	0	0	0	NA	NA	1	NA	0	0	0	0	0	0	0	1	0	0	NA	1	0	0	0	0	0	0	0	0	1	NA	NA	0	0
C6_17_0111000	chr06	47240651	0	0	0	0	1	0	0	0	1	0	0	0	0	0	0	0	0	0	NA	0	0	0	0	0	0	0	NA	0	0	0	0	0	0	0	0	0	0	0	0	0	0	0	0	0	0	0	0
C6_17_0101100	chr06	47240651	0	0	0	0	0	0	0	0	0	0	0	0	0	0	0	0	0	0	NA	0	0	0	0	0	0	0	NA	0	0	0	0	0	0	0	0	0	0	0	0	0	0	0	0	0	0	0	0
C6_17_0101010	chr06	47240651	0	1	1	1	0	0	0	0	0	0	0	0	1	0	0	0	1	2	NA	0	0	0	0	1	1	0	NA	2	0	1	2	1	0	1	0	1	1	0	1	1	0	2	0	0	0	1	2
C6_17_0101000	chr06	47240651	1	1	0	0	0	0	0	1	0	1	1	1	0	1	1	0	1	0	NA	2	0	1	1	0	1	0	NA	0	0	1	0	0	1	0	1	0	1	1	1	1	2	0	1	1	1	0	0
C6_17_0100000	chr06	47240651	0	0	0	0	0	0	0	0	0	0	0	0	0	0	0	0	0	0	NA	0	0	0	0	0	0	0	NA	0	0	0	0	0	0	0	0	0	0	0	0	0	0	0	0	0	0	0	0
C6_17_0001000	chr06	47240651	0	0	1	0	1	2	0	0	0	1	0	1	1	1	0	1	0	0	NA	0	0	1	0	1	0	1	NA	0	2	0	0	1	1	0	1	0	0	1	0	0	0	0	0	0	1	1	0
C6_17_0000000	chr06	47240651	1	0	0	1	0	0	2	1	1	0	1	0	0	0	1	1	0	0	NA	0	2	0	1	0	0	1	NA	0	0	0	0	0	0	1	0	1	0	0	0	0	0	0	1	1	0	0	0
C6_16_011101000	chr06	46215755	0	0	0	0	0	0	0	0	0	0	0	0	0	0	0	0	0	1	1	0	0	0	0	0	0	0	0	0	0	1	1	0	0	1	0	1	0	0	0	0	0	0	0	0	0	0	1
C6_16_001001000	chr06	46215755	1	1	2	1	0	1	0	0	0	2	0	0	0	1	0	0	1	0	0	0	1	1	0	1	0	2	0	0	0	1	0	0	1	0	0	1	1	0	0	2	1	1	0	0	2	2	0
C6_16_00100-000	chr06	46215755	0	0	0	0	0	0	0	1	0	0	0	0	0	0	0	0	0	0	0	0	0	0	0	0	0	0	0	0	0	0	0	0	0	0	0	0	0	0	0	0	0	0	0	0	0	0	0
C6_16_000101000	chr06	46215755	0	0	0	0	0	0	0	0	0	0	1	0	0	0	0	0	1	0	0	0	0	0	0	0	0	0	0	0	0	0	0	0	0	0	0	0	0	1	0	0	0	0	0	0	0	0	0
C6_16_000011010	chr06	46215755	0	0	0	0	0	0	0	0	0	0	0	0	0	0	0	0	0	0	0	1	0	0	1	0	0	0	0	0	0	0	0	0	0	0	0	0	0	0	0	0	0	0	0	0	0	0	0
C6_16_000001110	chr06	46215755	1	0	0	0	0	1	0	0	0	0	0	0	1	0	0	1	0	0	1	0	0	1	0	1	0	0	1	0	2	0	0	1	1	0	1	0	0	1	0	0	0	0	0	0	0	0	1
C6_16_000001010	chr06	46215755	0	0	0	0	0	0	0	0	0	0	0	0	0	0	1	0	0	0	0	1	0	0	0	0	0	0	0	0	0	0	0	0	0	0	0	0	0	0	0	0	0	0	1	1	0	0	0
C6_16_000001000	chr06	46215755	0	0	0	0	1	0	0	0	1	0	0	1	0	0	0	0	0	0	0	0	0	0	0	0	1	0	0	0	0	0	0	0	0	0	1	0	0	0	1	0	0	0	0	0	0	0	0
C6_16_000000000	chr06	46215755	0	1	0	1	1	0	2	1	1	0	1	1	1	1	1	1	0	1	0	0	1	0	1	0	1	0	1	2	0	0	1	1	0	1	0	0	1	0	1	0	1	1	1	1	0	0	0
C6_15_01100	chr06	45250713	0	NA	0	0	0	0	0	0	1	0	0	0	0	0	0	0	0	1	0	0	0	0	0	0	0	0	0	0	0	0	1	0	0	1	1	1	0	0	0	0	0	0	0	0	0	0	1
C6_15_01000	chr06	45250713	0	NA	0	0	0	0	0	0	0	0	0	0	0	0	0	0	0	0	0	0	0	0	0	0	0	0	0	0	0	0	0	0	0	0	0	0	0	0	0	0	0	0	0	0	0	0	0
C6_15_00110	chr06	45250713	1	NA	1	0	0	1	0	0	0	0	0	0	1	0	0	1	0	0	1	0	1	1	0	1	0	1	1	0	2	0	0	1	1	0	1	1	0	1	0	0	0	0	0	0	0	1	1
C6_15_00100	chr06	45250713	1	NA	1	1	0	0	1	1	0	1	0	0	0	0	0	0	1	0	0	0	0	1	0	1	0	1	0	0	0	0	0	0	0	0	0	0	0	0	0	1	0	1	0	0	2	1	0
C6_15_00000	chr06	45250713	0	NA	0	1	2	1	1	1	1	1	2	2	1	2	2	1	1	1	1	2	1	0	2	0	2	0	1	2	0	2	1	1	1	1	0	0	2	1	2	1	2	1	2	2	0	0	0
C6_14_0110001010	chr06	44336787	0	1	0	0	1	0	0	0	1	0	0	0	1	0	0	0	0	1	0	0	0	0	0	0	0	0	0	0	0	0	1	0	0	1	1	0	0	0	0	0	0	0	0	0	0	0	1
C6_14_0110000010	chr06	44336787	0	0	0	0	0	0	0	0	0	0	0	0	0	0	0	0	0	0	0	0	0	0	0	0	0	0	0	0	0	0	0	0	0	0	0	0	0	0	0	0	0	0	0	0	0	0	0
C6_14_0100000010	chr06	44336787	0	0	0	0	0	0	0	0	0	0	0	0	0	0	0	0	0	0	0	0	0	0	0	0	0	0	0	0	0	0	0	0	0	0	0	0	0	0	0	0	0	0	0	0	0	0	0
C6_14_0001100110	chr06	44336787	0	0	0	0	0	0	0	0	1	0	0	0	0	0	0	0	0	0	0	0	0	0	1	0	0	0	0	0	0	0	0	0	0	0	0	0	0	0	0	1	0	0	0	0	0	0	0
C6_14_0000100010	chr06	44336787	0	0	0	0	0	0	0	0	0	0	0	0	0	0	0	0	0	0	0	0	0	0	0	0	0	0	0	0	0	0	0	0	0	0	0	0	0	0	0	0	0	0	0	0	0	0	0
C6_14_0000010010	chr06	44336787	0	0	0	0	0	0	0	0	0	0	0	0	0	0	0	0	0	0	0	0	0	0	0	0	0	0	0	0	0	0	0	0	0	0	0	0	0	0	0	0	0	0	0	0	0	0	0
C6_14_0000000010	chr06	44336787	1	0	2	1	1	0	2	1	0	1	1	2	1	2	1	0	2	1	1	1	2	1	0	1	2	2	1	2	0	1	1	1	0	0	0	2	1	1	2	1	2	2	1	1	2	1	1
C6_14_0000000000	chr06	44336787	1	1	0	1	0	2	0	1	0	1	1	0	0	0	1	2	0	0	1	1	0	1	1	1	0	0	1	0	2	1	0	1	2	1	1	0	1	1	0	0	0	0	1	1	0	1	0
C6_13_10000000100	chr06	43325730	0	0	0	0	0	0	0	0	0	0	1	0	0	0	0	0	1	0	0	0	0	0	0	0	0	0	0	0	0	0	0	0	0	0	0	0	0	1	0	0	0	0	NA	NA	0	0	0
C6_13_01000000100	chr06	43325730	1	0	0	0	0	0	0	0	0	0	0	0	0	0	0	1	0	0	0	0	0	0	0	1	0	0	1	0	1	0	0	1	1	0	0	0	0	0	0	0	1	0	NA	NA	1	0	0
C6_13_00110000100	chr06	43325730	0	0	0	0	0	0	0	0	0	0	0	0	0	0	0	0	0	0	0	0	0	0	0	0	0	0	0	0	0	0	0	0	0	0	0	0	0	0	0	0	0	0	NA	NA	0	0	0
C6_13_00010010100	chr06	43325730	0	0	0	0	0	0	0	0	0	0	0	0	0	0	0	0	0	0	0	0	0	0	0	0	0	0	0	0	0	0	0	0	0	0	0	0	0	0	0	0	0	0	NA	NA	0	0	0
C6_13_00001000110	chr06	43325730	0	1	0	1	0	0	0	0	1	0	0	0	1	0	0	0	0	1	0	0	0	0	0	0	0	0	0	0	1	0	1	0	0	1	1	0	0	0	0	0	0	0	NA	NA	0	0	1
C6_13_00000110100	chr06	43325730	0	0	0	0	0	0	0	0	0	0	0	0	0	0	0	0	0	0	0	0	0	0	1	0	0	0	0	0	0	0	0	0	0	0	0	0	0	0	0	0	0	0	NA	NA	0	0	0
C6_13_00000100100	chr06	43325730	0	0	0	0	0	0	0	0	0	0	0	0	0	0	0	0	0	0	0	0	0	0	0	0	0	0	0	0	0	0	0	0	0	0	0	0	0	0	0	0	0	0	NA	NA	0	0	0
C6_13_00000001100	chr06	43325730	0	0	0	0	0	0	1	0	0	0	0	1	0	0	0	0	0	0	0	0	0	0	0	0	1	0	0	0	0	0	0	0	0	0	0	0	0	0	1	1	0	0	NA	NA	0	0	0
C6_13_00000000100	chr06	43325730	1	0	1	1	2	1	1	2	1	0	1	1	1	0	1	1	1	1	1	1	1	2	1	1	1	2	1	2	0	1	1	1	1	0	1	1	1	1	1	1	0	2	NA	NA	0	2	1
C6_13_000000001-0	chr06	43325730	0	0	0	0	0	0	0	0	0	0	0	0	0	0	0	0	0	0	0	0	0	0	0	0	0	0	0	0	0	0	0	0	0	0	0	0	0	0	0	0	0	0	NA	NA	0	0	0
C6_13_00000000000	chr06	43325730	0	1	1	0	0	1	0	0	0	2	0	0	0	2	1	0	0	0	1	1	1	0	0	0	0	0	0	0	0	1	0	0	0	1	0	1	1	0	0	0	1	0	NA	NA	1	0	0
C6_12_011010	chr06	42466812	1	0	0	0	0	0	0	0	0	0	NA	0	0	0	0	1	0	0	0	0	0	0	0	1	0	0	1	0	1	0	0	1	1	0	0	NA	0	0	0	0	1	0	0	0	1	0	0
C6_12_001100	chr06	42466812	0	0	0	0	0	0	0	0	0	0	NA	0	0	0	0	0	0	0	0	0	0	0	0	0	0	0	0	0	0	0	0	0	0	0	0	NA	0	0	0	0	0	0	0	0	0	0	0
C6_12_001010	chr06	42466812	0	1	0	1	0	0	0	0	0	1	NA	0	0	0	0	0	0	1	1	0	0	0	0	0	1	0	1	2	0	1	1	1	0	1	0	NA	1	0	1	0	0	1	0	0	1	0	0
C6_12_001000	chr06	42466812	0	1	0	1	0	1	1	1	2	0	NA	1	1	0	1	1	1	1	0	1	0	1	2	0	1	0	0	0	1	0	1	0	1	0	2	NA	0	2	1	1	0	0	1	1	0	0	1
C6_12_000000	chr06	42466812	1	0	2	0	2	1	1	1	0	1	NA	1	1	2	1	0	1	0	1	1	2	1	0	1	0	2	0	0	0	1	0	0	0	1	0	NA	1	0	0	1	1	1	1	1	0	2	1
C6_11_10000001111000	chr06	41381622	NA	0	NA	0	0	NA	0	NA	NA	NA	NA	NA	0	0	NA	NA	NA	NA	NA	NA	NA	NA	NA	NA	NA	NA	NA	0	NA	NA	NA	0	NA	NA	NA	NA	NA	NA	NA	NA	NA	0	0	NA	NA	NA	NA
C6_11_01010100111000	chr06	41381622	NA	0	NA	0	0	NA	0	NA	NA	NA	NA	NA	0	0	NA	NA	NA	NA	NA	NA	NA	NA	NA	NA	NA	NA	NA	0	NA	NA	NA	0	NA	NA	NA	NA	NA	NA	NA	NA	NA	0	0	NA	NA	NA	NA
C6_11_00100100011000	chr06	41381622	NA	0	NA	0	0	NA	0	NA	NA	NA	NA	NA	0	0	NA	NA	NA	NA	NA	NA	NA	NA	NA	NA	NA	NA	NA	0	NA	NA	NA	0	NA	NA	NA	NA	NA	NA	NA	NA	NA	0	0	NA	NA	NA	NA
C6_11_00100000011000	chr06	41381622	NA	0	NA	0	0	NA	0	NA	NA	NA	NA	NA	0	0	NA	NA	NA	NA	NA	NA	NA	NA	NA	NA	NA	NA	NA	0	NA	NA	NA	0	NA	NA	NA	NA	NA	NA	NA	NA	NA	0	0	NA	NA	NA	NA
C6_11_00001111111000	chr06	41381622	NA	0	NA	0	0	NA	0	NA	NA	NA	NA	NA	0	0	NA	NA	NA	NA	NA	NA	NA	NA	NA	NA	NA	NA	NA	0	NA	NA	NA	0	NA	NA	NA	NA	NA	NA	NA	NA	NA	0	0	NA	NA	NA	NA
C6_11_00001101111000	chr06	41381622	NA	0	NA	0	0	NA	0	NA	NA	NA	NA	NA	0	0	NA	NA	NA	NA	NA	NA	NA	NA	NA	NA	NA	NA	NA	0	NA	NA	NA	0	NA	NA	NA	NA	NA	NA	NA	NA	NA	0	0	NA	NA	NA	NA
C6_11_00000101111000	chr06	41381622	NA	1	NA	2	0	NA	2	NA	NA	NA	NA	NA	1	0	NA	NA	NA	NA	NA	NA	NA	NA	NA	NA	NA	NA	NA	1	NA	NA	NA	1	NA	NA	NA	NA	NA	NA	NA	NA	NA	1	1	NA	NA	NA	NA
C6_11_00000000011110	chr06	41381622	NA	0	NA	0	0	NA	0	NA	NA	NA	NA	NA	0	0	NA	NA	NA	NA	NA	NA	NA	NA	NA	NA	NA	NA	NA	0	NA	NA	NA	0	NA	NA	NA	NA	NA	NA	NA	NA	NA	0	0	NA	NA	NA	NA
C6_11_00000000011100	chr06	41381622	NA	1	NA	0	0	NA	0	NA	NA	NA	NA	NA	0	1	NA	NA	NA	NA	NA	NA	NA	NA	NA	NA	NA	NA	NA	1	NA	NA	NA	1	NA	NA	NA	NA	NA	NA	NA	NA	NA	1	0	NA	NA	NA	NA
C6_11_00000000000000	chr06	41381622	NA	0	NA	0	2	NA	0	NA	NA	NA	NA	NA	1	1	NA	NA	NA	NA	NA	NA	NA	NA	NA	NA	NA	NA	NA	0	NA	NA	NA	0	NA	NA	NA	NA	NA	NA	NA	NA	NA	0	1	NA	NA	NA	NA
C6_10_0111110110010	chr06	40268834	0	1	0	0	0	0	0	0	1	0	0	0	0	0	0	0	0	0	0	0	0	0	0	0	0	1	0	0	0	0	0	0	0	0	1	0	0	0	0	0	0	0	0	0	0	0	2
C6_10_0111110010110	chr06	40268834	0	0	0	0	0	0	0	0	0	0	0	0	0	0	0	0	0	0	0	0	0	0	0	0	0	0	0	0	0	0	0	0	0	0	0	0	0	0	0	0	0	0	0	0	0	0	0
C6_10_0111101110000	chr06	40268834	0	0	1	0	0	0	0	1	0	1	1	0	0	1	0	0	0	0	1	0	1	0	1	0	1	0	0	1	0	0	0	0	2	0	1	1	1	1	1	0	1	0	0	0	0	1	0
C6_10_0111100110010	chr06	40268834	1	0	1	1	0	0	2	0	1	0	1	1	1	1	1	0	2	1	0	1	0	0	1	1	1	0	0	0	0	1	1	0	0	1	0	1	0	1	1	2	0	1	1	1	0	0	0
C6_10_0111100110000	chr06	40268834	0	0	0	0	0	0	0	0	0	0	0	0	0	0	0	0	0	0	0	0	0	0	0	0	0	0	0	0	0	0	0	0	0	0	0	0	0	0	0	0	0	0	0	0	0	0	0
C6_10_0111100100010	chr06	40268834	0	0	0	0	0	0	0	0	0	0	0	0	0	0	0	0	0	0	0	0	1	0	0	0	0	0	0	0	1	0	0	0	0	0	0	0	0	0	0	0	0	0	0	0	0	0	0
C6_10_0111000111010	chr06	40268834	0	0	0	0	0	0	0	0	0	0	0	0	0	0	0	0	0	0	0	0	0	0	0	0	0	0	0	0	0	0	0	0	0	0	0	0	0	0	0	0	0	0	0	0	0	0	0
C6_10_0111000100000	chr06	40268834	1	0	0	0	0	2	0	0	0	1	0	0	0	0	0	2	0	0	0	0	0	2	0	1	0	1	1	1	1	0	0	1	0	0	0	0	0	0	0	0	1	0	0	0	2	0	0
C6_10_0101100110010	chr06	40268834	0	0	0	0	0	0	0	0	0	0	0	0	0	0	0	0	0	0	0	0	0	0	0	0	0	0	0	0	0	0	0	0	0	0	0	0	0	0	0	0	0	0	0	0	0	0	0
C6_10_0000000000000	chr06	40268834	0	1	0	1	2	0	0	1	0	0	0	1	1	0	1	0	0	1	1	1	0	0	0	0	0	0	1	0	0	1	1	1	0	1	0	0	1	0	0	0	0	1	1	1	0	1	0
C6_1_011100000	chr06	399795	0	1	0	0	0	0	0	0	0	0	0	0	0	1	0	0	1	0	0	0	0	0	0	1	0	1	0	0	0	1	0	0	0	1	0	0	0	0	0	1	0	1	0	0	0	1	0
C6_1_010100000	chr06	399795	0	0	0	0	0	0	0	0	0	0	0	0	0	0	0	0	0	0	0	0	0	0	0	0	0	0	0	0	0	0	0	0	0	0	0	0	0	0	0	0	0	0	0	0	0	0	0
C6_1_010010100	chr06	399795	0	0	0	0	0	0	0	0	0	0	0	1	0	0	0	0	0	1	0	0	0	0	0	0	1	0	0	1	0	0	1	0	0	0	0	0	1	0	1	0	0	1	0	0	0	0	0
C6_1_010000000	chr06	399795	0	0	0	0	0	0	0	0	0	0	0	0	0	0	0	0	0	0	0	0	0	1	0	0	0	1	0	0	0	0	0	0	0	0	1	0	0	0	0	0	0	0	0	0	0	0	0
C6_1_000011100	chr06	399795	0	0	0	0	0	0	0	0	0	0	0	0	0	0	0	0	0	0	0	0	0	0	0	0	0	0	0	0	0	0	0	0	0	0	0	0	0	0	0	0	0	0	0	0	0	0	0
C6_1_000010110	chr06	399795	0	0	0	0	0	0	0	1	0	0	0	0	0	0	0	0	0	0	0	0	0	0	0	0	1	0	0	0	0	0	0	0	0	0	0	0	0	0	0	0	0	0	0	0	0	0	0
C6_1_000010100	chr06	399795	1	1	1	2	2	1	2	1	2	1	1	1	2	0	2	2	1	1	1	1	1	1	2	1	0	0	2	1	1	1	1	2	1	0	0	1	1	1	0	1	2	0	2	2	0	1	2
C6_1_000000100	chr06	399795	0	0	0	0	0	0	0	0	0	0	0	0	0	0	0	0	0	0	0	0	0	0	0	0	0	0	0	0	0	0	0	0	0	0	0	0	0	0	0	0	0	0	0	0	0	0	0
C6_1_000000000	chr06	399795	1	0	1	0	0	1	0	0	0	1	1	0	0	1	0	0	0	0	1	1	1	0	0	0	0	0	0	0	1	0	0	0	1	1	1	1	0	1	1	0	0	0	0	0	2	0	0
C5_9_01000	chr05	8341313	0	0	0	2	0	0	0	0	0	1	0	0	0	0	0	NA	0	NA	NA	0	0	0	2	1	0	0	1	0	1	0	0	0	0	0	0	0	0	0	1	0	NA	1	0	0	0	0	0
C5_9_00100	chr05	8341313	0	0	0	0	0	0	0	0	0	0	0	0	0	0	0	NA	0	NA	NA	0	0	0	0	0	0	0	0	1	0	1	1	0	0	0	0	0	0	0	0	0	NA	0	0	0	0	0	0
C5_9_00010	chr05	8341313	0	1	0	0	0	0	0	0	1	0	0	0	0	0	0	NA	0	NA	NA	0	0	0	0	0	0	0	0	0	0	0	0	0	0	0	1	0	0	0	0	0	NA	0	0	0	0	0	0
C5_9_00000	chr05	8341313	2	1	2	0	2	2	2	2	1	1	2	2	2	2	2	NA	2	NA	NA	2	2	2	0	1	2	2	1	1	1	1	1	2	2	2	1	2	2	2	1	2	NA	1	2	2	2	2	2
C5_8_011011010	chr05	7251432	0	0	0	0	0	0	0	0	0	0	0	0	1	0	0	0	NA	0	1	0	0	0	0	0	0	0	NA	0	0	0	0	0	0	0	0	0	0	0	0	0	0	0	0	0	0	0	0
C5_8_001011010	chr05	7251432	1	1	0	0	0	0	0	0	0	0	0	0	0	0	0	0	NA	0	0	0	0	0	0	0	0	0	NA	0	0	0	0	0	0	0	1	0	0	0	0	0	0	0	0	0	0	0	1
C5_8_001010010	chr05	7251432	0	0	0	0	0	0	0	0	0	0	0	0	0	0	0	0	NA	0	0	0	0	0	0	0	0	0	NA	0	0	0	0	0	0	0	0	0	0	0	0	0	0	0	0	0	0	0	0
C5_8_000110110	chr05	7251432	0	0	0	0	0	0	0	0	0	0	0	1	0	0	0	0	NA	0	0	0	0	0	0	0	0	0	NA	0	0	0	0	0	1	0	0	0	0	0	0	0	0	0	0	0	0	0	0
C5_8_000010010	chr05	7251432	0	1	0	1	1	1	1	2	2	2	1	1	1	1	2	2	NA	2	1	2	0	1	2	1	1	0	NA	2	2	1	2	0	1	0	1	1	1	2	2	0	2	1	1	1	2	0	0
C5_8_000010000	chr05	7251432	0	0	0	0	0	0	0	0	0	0	0	0	0	0	0	0	NA	0	0	0	0	0	0	0	0	0	NA	0	0	0	0	0	0	0	0	0	0	0	0	0	0	0	0	0	0	0	0
C5_8_000000000	chr05	7251432	1	0	2	1	1	1	1	0	0	0	1	0	0	1	0	0	NA	0	0	0	2	1	0	1	1	2	NA	0	0	1	0	2	0	2	0	1	1	0	0	2	0	1	1	1	0	2	1
C5_7_0100000001	chr05	6204132	0	NA	0	0	0	0	0	0	1	0	0	0	0	0	0	0	0	0	0	0	0	0	0	0	0	0	0	0	0	0	0	0	0	0	0	0	0	0	0	0	0	0	0	0	0	0	0
C5_7_0100000000	chr05	6204132	0	NA	0	0	0	0	0	0	0	0	1	0	0	1	0	0	1	0	0	0	0	0	0	0	0	0	0	0	0	0	0	0	0	0	0	0	0	0	0	0	0	0	0	0	0	0	0
C5_7_0010111110	chr05	6204132	1	NA	0	0	0	0	0	0	1	0	0	0	0	0	0	0	1	0	0	0	0	0	0	1	1	0	0	0	0	0	0	0	0	0	0	1	0	0	0	2	0	1	0	0	0	0	0
C5_7_0001111110	chr05	6204132	0	NA	0	1	1	0	0	0	0	0	0	0	1	0	1	0	0	0	1	1	0	1	0	0	0	1	0	1	0	1	1	1	1	1	0	0	1	1	1	0	0	0	2	2	0	0	1
C5_7_0000111110	chr05	6204132	1	NA	2	1	1	1	1	2	0	2	1	2	1	1	1	1	0	2	0	1	2	1	2	1	1	1	2	0	1	1	0	1	1	1	1	1	1	1	1	0	2	1	0	0	1	2	1
C5_7_0000111000	chr05	6204132	0	NA	0	0	0	0	0	0	0	0	0	0	0	0	0	0	0	0	0	0	0	0	0	0	0	0	0	0	0	0	0	0	0	0	0	0	0	0	0	0	0	0	0	0	0	0	0
C5_7_0000011000	chr05	6204132	0	NA	0	0	0	0	0	0	0	0	0	0	0	0	0	1	0	0	0	0	0	0	0	0	0	0	0	0	0	0	0	0	0	0	0	0	0	0	0	0	0	0	0	0	0	0	0
C5_7_0000000000	chr05	6204132	0	NA	0	0	0	1	1	0	0	0	0	0	0	0	0	0	0	0	1	0	0	0	0	0	0	0	0	1	1	0	1	0	0	0	1	0	0	0	0	0	0	0	0	0	1	0	0
C5_6_0111000	chr05	4941361	0	0	NA	1	0	0	0	1	0	0	NA	0	1	0	0	1	NA	NA	NA	0	1	1	2	1	1	0	NA	0	1	0	0	0	0	0	0	0	1	1	1	0	NA	1	0	0	0	0	0
C5_6_0011100	chr05	4941361	0	0	NA	0	0	0	0	0	0	0	NA	0	1	0	0	0	NA	NA	NA	0	0	0	0	0	0	0	NA	1	0	0	0	0	0	0	0	0	0	0	1	0	NA	0	0	0	0	1	0
C5_6_0011010	chr05	4941361	1	1	NA	0	0	1	0	0	0	1	NA	0	0	0	1	0	NA	NA	NA	1	0	0	0	1	1	1	NA	0	0	1	0	0	1	0	1	1	0	0	0	2	NA	1	0	0	1	1	0
C5_6_0011000	chr05	4941361	0	1	NA	0	1	0	1	1	1	0	NA	1	0	1	0	1	NA	NA	NA	0	0	0	0	0	0	1	NA	1	1	0	1	1	0	1	1	0	0	0	0	0	NA	0	0	0	1	0	0
C5_6_0000000	chr05	4941361	1	0	NA	1	1	1	1	0	1	1	NA	1	0	1	1	0	NA	NA	NA	1	1	1	0	0	0	0	NA	0	0	1	1	1	1	1	0	1	1	1	0	0	NA	0	2	2	0	0	2
C5_5_01110110	chr05	3981748	0	0	0	0	1	0	0	0	0	0	0	0	0	0	0	0	0	0	0	0	0	0	0	0	0	0	0	0	0	0	0	0	0	0	0	1	0	0	0	0	0	0	0	0	0	0	0
C5_5_01110000	chr05	3981748	0	0	0	1	0	0	0	1	0	0	1	0	1	2	0	1	1	0	1	0	0	1	1	0	1	1	0	1	0	0	0	2	0	1	0	0	1	0	2	0	0	0	0	0	0	0	1
C5_5_01100110	chr05	3981748	0	0	0	0	0	0	0	0	1	0	0	0	0	0	0	0	0	0	0	0	0	0	0	0	0	0	0	0	0	0	0	0	0	0	0	0	0	0	0	0	0	0	0	0	0	0	0
C5_5_01100000	chr05	3981748	0	1	0	0	0	0	0	0	0	0	0	0	0	0	0	0	0	0	0	0	0	0	0	0	0	0	0	0	0	0	0	0	0	0	0	0	0	0	0	0	0	0	0	0	0	0	0
C5_5_00110110	chr05	3981748	0	0	0	0	0	0	0	0	0	0	0	0	0	0	0	0	0	0	0	0	0	0	0	0	0	0	0	0	0	0	0	0	0	0	0	0	0	0	0	0	0	0	0	0	0	0	0
C5_5_00110000	chr05	3981748	1	0	0	0	1	2	1	1	1	0	0	2	1	0	0	0	1	0	1	1	1	0	0	1	0	1	0	1	1	2	2	0	1	1	2	1	0	1	0	2	1	1	1	1	1	1	1
C5_5_00100000	chr05	3981748	0	1	0	0	0	0	0	0	0	1	0	0	0	0	1	1	0	0	0	1	0	0	0	0	0	0	0	0	0	0	0	0	1	0	0	0	0	0	0	0	0	0	0	0	1	1	0
C5_5_00011000	chr05	3981748	1	0	2	1	0	0	1	0	0	1	1	0	0	0	1	0	0	2	0	0	1	1	1	1	1	0	2	0	1	0	0	0	0	0	0	0	1	1	0	0	1	1	1	1	0	0	0
C5_5_00000000	chr05	3981748	0	0	0	0	0	0	0	0	0	0	0	0	0	0	0	0	0	0	0	0	0	0	0	0	0	0	0	0	0	0	0	0	0	0	0	0	0	0	0	0	0	0	0	0	0	0	0
C5_4_01001000000	chr05	2996884	0	0	0	0	0	0	0	0	0	0	0	0	0	0	0	0	0	0	0	0	0	0	0	0	0	0	0	0	0	0	0	0	0	0	0	0	0	0	0	0	0	0	0	0	0	0	0
C5_4_00111100000	chr05	2996884	0	0	0	0	0	0	0	0	1	0	0	0	0	0	0	0	0	0	0	0	0	0	0	0	0	0	0	0	0	0	0	0	0	0	0	0	0	0	0	0	0	0	0	0	0	0	0
C5_4_00101100000	chr05	2996884	1	1	2	1	2	1	2	1	0	1	0	1	2	1	0	0	1	1	2	0	2	1	1	1	1	1	0	2	2	0	1	1	1	1	0	2	1	0	1	2	0	1	0	0	2	1	2
C5_4_00101010000	chr05	2996884	0	0	0	0	0	0	0	0	0	0	0	0	0	0	0	0	0	0	0	0	0	0	0	0	0	0	0	0	0	0	0	0	0	0	0	0	0	0	0	0	0	0	0	0	0	0	0
C5_4_00101000000	chr05	2996884	0	0	0	0	0	0	0	0	0	0	0	0	0	0	0	0	0	0	0	0	0	0	0	0	0	0	0	0	0	0	0	0	0	0	0	0	0	0	0	0	0	0	0	0	0	0	0
C5_4_00001010000	chr05	2996884	1	0	0	1	0	0	0	0	0	1	1	0	0	0	1	0	0	1	0	0	0	1	0	1	1	0	2	0	0	0	0	0	0	0	0	0	1	1	0	0	1	1	1	1	0	0	0
C5_4_00001001000	chr05	2996884	0	0	0	0	0	0	0	0	0	0	0	1	0	0	0	0	0	0	0	0	0	0	0	0	0	0	0	0	0	0	0	0	0	0	0	0	0	0	0	0	0	0	0	0	0	0	0
C5_4_00001000100	chr05	2996884	0	0	0	0	0	0	0	0	0	0	0	0	0	1	0	1	0	0	0	0	0	0	1	0	0	0	0	0	0	0	0	1	0	0	0	0	0	0	1	0	0	0	0	0	0	0	0
C5_4_00001000010	chr05	2996884	0	0	0	0	0	0	0	0	1	0	0	0	0	0	0	0	0	0	0	1	0	0	0	0	0	0	0	0	0	2	0	0	0	1	2	0	0	1	0	0	0	0	1	1	0	1	0
C5_4_00001000000	chr05	2996884	0	1	0	0	0	0	0	0	0	0	0	0	0	0	1	1	0	0	0	0	0	0	0	0	0	0	0	0	0	0	0	0	1	0	0	0	0	0	0	0	1	0	0	0	0	0	0
C5_4_00000000000	chr05	2996884	0	0	0	0	0	1	0	1	0	0	1	0	0	0	0	0	1	0	0	1	0	0	0	0	0	1	0	0	0	0	1	0	0	0	0	0	0	0	0	0	0	0	0	0	0	0	0
C5_3_010100000010	chr05	2087056	0	0	1	0	0	1	0	1	0	0	1	0	0	1	0	1	1	0	0	1	2	0	1	0	0	1	0	0	1	0	0	1	1	1	0	0	0	0	1	0	0	0	0	0	NA	0	0
C5_3_010011110100	chr05	2087056	0	0	0	0	1	0	0	1	0	0	0	1	0	0	1	0	0	0	1	0	0	0	0	0	0	0	0	1	0	0	0	0	0	0	0	0	0	0	1	0	0	0	0	0	NA	0	0
C5_3_001011110100	chr05	2087056	0	0	0	0	0	0	0	0	0	0	0	0	0	0	0	0	0	0	0	0	0	0	0	0	0	0	0	0	0	0	0	0	0	0	0	0	0	0	0	0	0	0	0	0	NA	0	0
C5_3_001011100100	chr05	2087056	0	0	0	0	0	0	0	0	0	0	0	0	0	0	0	0	0	0	0	0	0	0	0	0	0	0	0	0	0	0	0	0	0	0	0	0	0	0	0	0	1	0	0	0	NA	0	0
C5_3_001001000100	chr05	2087056	0	0	0	0	0	0	0	0	0	0	0	0	0	0	0	0	0	0	0	0	0	0	0	0	0	0	0	0	0	0	0	0	0	0	0	0	0	0	0	0	0	0	0	0	NA	0	0
C5_3_001001000000	chr05	2087056	0	0	0	0	0	0	0	0	0	0	0	0	0	0	0	0	0	0	0	0	0	0	0	0	0	0	0	0	0	0	0	0	0	0	0	0	0	0	0	0	0	0	0	0	NA	0	0
C5_3_000011110100	chr05	2087056	0	0	0	0	0	0	0	0	0	0	0	0	0	0	0	0	0	0	0	0	0	0	0	0	0	0	0	0	0	0	0	0	0	0	0	0	0	0	0	0	0	0	0	0	NA	0	0
C5_3_000011100100	chr05	2087056	1	1	1	1	1	1	1	0	0	1	0	1	1	1	0	0	1	1	1	0	0	0	1	1	1	1	0	1	1	0	0	1	1	0	0	2	1	0	0	2	0	1	0	0	NA	1	1
C5_3_000011000000	chr05	2087056	0	0	0	0	0	0	0	0	0	0	0	0	0	0	0	0	0	0	0	0	0	0	0	0	0	0	0	0	0	0	0	0	0	0	0	0	0	0	0	0	0	0	0	0	NA	0	0
C5_3_000001001100	chr05	2087056	1	1	0	1	0	0	1	0	0	1	1	0	1	0	1	0	0	1	0	1	0	2	0	1	1	0	2	0	0	0	1	0	0	0	1	0	1	2	0	0	1	1	2	2	NA	0	1
C5_3_000001000100	chr05	2087056	0	0	0	0	0	0	0	0	0	0	0	0	0	0	0	1	0	0	0	0	0	0	0	0	0	0	0	0	0	0	1	0	0	0	0	0	0	0	0	0	0	0	0	0	NA	0	0
C5_3_000001000000	chr05	2087056	0	0	0	0	0	0	0	0	0	0	0	0	0	0	0	0	0	0	0	0	0	0	0	0	0	0	0	0	0	0	0	0	0	0	0	0	0	0	0	0	0	0	0	0	NA	0	0
C5_3_000000100100	chr05	2087056	0	0	0	0	0	0	0	0	1	0	0	0	0	0	0	0	0	0	0	0	0	0	0	0	0	0	0	0	0	0	0	0	0	0	0	0	0	0	0	0	0	0	0	0	NA	0	0
C5_3_000000000000	chr05	2087056	0	0	0	0	0	0	0	0	1	0	0	0	0	0	0	0	0	0	0	0	0	0	0	0	0	0	0	0	0	2	0	0	0	1	1	0	0	0	0	0	0	0	0	0	NA	1	0
C5_23_010001100	chr05	55159592	0	1	0	0	0	0	1	0	0	0	0	0	0	0	0	0	0	0	0	1	0	0	0	0	0	2	0	0	0	0	0	1	1	0	0	0	0	1	0	0	1	0	0	0	0	0	0
C5_23_001100000	chr05	55159592	0	0	0	0	0	0	0	0	0	0	0	0	0	0	0	0	0	0	0	0	0	0	0	0	0	0	0	0	0	0	0	0	0	0	0	0	0	0	0	0	0	0	0	0	0	0	0
C5_23_000100000	chr05	55159592	0	0	0	0	0	0	0	2	0	0	0	2	0	0	1	0	0	0	0	1	0	0	0	0	0	0	0	0	0	0	0	0	0	1	0	0	0	0	0	0	0	0	0	0	0	0	1
C5_23_000100-00	chr05	55159592	0	0	0	0	0	0	0	0	0	0	0	0	0	0	0	0	0	0	0	0	0	0	0	0	0	0	0	0	0	0	0	0	0	0	0	0	0	0	0	0	0	0	0	0	0	0	0
C5_23_000010110	chr05	55159592	0	0	0	0	2	0	0	0	1	0	1	0	1	0	0	2	0	1	0	0	0	0	2	0	1	0	0	1	0	0	1	1	1	0	0	0	0	0	0	0	0	0	0	0	0	2	1
C5_23_000000000	chr05	55159592	2	1	2	2	0	2	1	0	1	2	1	0	1	2	1	0	2	1	2	0	2	2	0	2	1	0	2	1	2	2	1	0	0	1	2	2	2	1	2	2	1	2	2	2	2	0	0
C5_22_010001110010	chr05	54194461	0	0	0	0	0	0	0	NA	0	0	0	NA	0	0	NA	0	0	0	0	NA	0	0	0	0	0	0	0	0	0	0	0	0	0	0	0	0	0	0	0	0	0	0	0	0	0	0	0
C5_22_0011010-1100	chr05	54194461	0	2	0	0	0	0	1	NA	1	1	1	NA	1	1	NA	0	1	0	1	NA	0	1	0	0	0	2	0	0	1	1	0	1	1	0	2	0	0	1	0	0	2	0	0	0	1	0	1
C5_22_001011010010	chr05	54194461	0	0	0	0	0	0	0	NA	0	0	0	NA	0	0	NA	0	0	0	0	NA	0	0	0	0	0	0	0	0	0	0	0	0	0	0	0	0	0	0	0	0	0	0	0	0	0	0	0
C5_22_0010110-0010	chr05	54194461	0	0	0	0	0	0	0	NA	0	0	0	NA	0	0	NA	0	0	0	0	NA	0	0	0	0	0	0	0	0	0	0	0	0	0	0	0	0	0	0	0	0	0	0	0	0	0	0	0
C5_22_001001010010	chr05	54194461	0	0	0	0	0	0	0	NA	0	0	0	NA	0	0	NA	0	0	0	0	NA	0	0	0	0	0	0	0	0	0	0	0	0	0	0	0	0	0	0	0	0	0	0	0	0	0	0	0
C5_22_0010010-1000	chr05	54194461	1	0	0	0	0	0	0	NA	0	0	0	NA	0	0	NA	0	0	0	1	NA	0	0	0	0	0	0	0	0	0	0	0	0	0	0	0	0	1	0	1	0	0	0	0	0	0	0	0
C5_22_0010010-0010	chr05	54194461	0	0	0	0	0	0	0	NA	0	0	0	NA	0	0	NA	0	0	0	0	NA	0	0	0	0	0	0	0	0	0	0	0	0	0	0	0	0	0	0	0	0	0	0	0	0	0	0	0
C5_22_000011010010	chr05	54194461	0	0	0	0	0	0	0	NA	0	0	0	NA	0	0	NA	0	0	0	0	NA	0	0	0	0	0	0	1	0	0	0	0	0	0	0	0	0	0	0	0	0	0	0	0	0	0	0	0
C5_22_0000110-0010	chr05	54194461	0	0	0	0	0	0	0	NA	0	0	0	NA	0	0	NA	0	0	0	0	NA	0	0	0	0	0	0	0	0	0	0	0	0	0	0	0	0	0	0	0	0	0	0	0	0	0	0	0
C5_22_000001011010	chr05	54194461	0	0	0	0	0	0	0	NA	0	0	0	NA	0	0	NA	0	0	0	0	NA	0	0	0	0	0	0	0	0	0	0	0	0	0	0	0	0	0	0	0	0	0	0	0	0	0	0	0
C5_22_000001010010	chr05	54194461	0	0	0	0	0	0	0	NA	0	0	0	NA	0	0	NA	0	0	0	0	NA	0	0	0	0	0	0	0	0	0	0	0	0	0	1	0	0	0	0	0	0	0	0	0	0	0	0	1
C5_22_000001010000	chr05	54194461	0	0	0	0	0	0	0	NA	0	0	0	NA	0	0	NA	0	0	0	0	NA	0	0	0	0	0	0	0	0	0	0	0	0	0	0	0	0	0	0	0	0	0	0	0	0	0	0	0
C5_22_0000010-0010	chr05	54194461	1	0	1	1	2	1	0	NA	1	1	1	NA	1	1	NA	2	0	1	0	NA	1	0	2	1	2	0	1	1	1	0	1	1	1	0	0	1	0	0	1	0	0	1	0	0	0	2	0
C5_22_000000000010	chr05	54194461	0	0	0	0	0	0	0	NA	0	0	0	NA	0	0	NA	0	0	0	0	NA	0	0	0	0	0	0	0	0	0	0	0	0	0	0	0	0	0	0	0	0	0	0	0	0	0	0	0
C5_22_000000000000	chr05	54194461	0	0	1	1	0	1	1	NA	0	0	0	NA	0	0	NA	0	1	1	0	NA	1	1	0	1	0	0	0	1	0	1	1	0	0	1	0	1	1	1	0	2	0	1	2	2	1	0	0
C5_21_01111100	chr05	53255348	1	NA	1	1	0	0	0	0	1	1	0	0	0	0	0	1	0	0	0	0	0	0	1	1	1	NA	1	0	1	0	0	0	0	0	0	1	0	1	1	0	0	1	0	0	0	0	0
C5_21_01110100	chr05	53255348	0	NA	0	0	0	0	0	1	0	0	0	1	0	0	0	0	0	0	0	0	0	0	0	0	0	NA	0	0	0	0	0	0	0	1	0	0	0	0	0	0	0	0	0	0	0	0	0
C5_21_01110010	chr05	53255348	0	NA	0	0	0	0	0	0	1	0	0	0	1	0	0	0	0	1	0	0	1	0	0	0	1	NA	0	0	0	0	1	0	0	0	0	1	0	0	0	0	0	0	0	0	0	1	0
C5_21_01110000	chr05	53255348	1	NA	0	0	0	0	0	0	0	0	1	0	0	0	0	0	0	0	1	1	0	0	0	0	0	NA	0	1	0	0	0	0	1	0	0	0	1	0	0	0	0	0	0	0	0	0	0
C5_21_01100100	chr05	53255348	0	NA	0	0	0	0	0	0	0	0	0	0	0	0	0	0	0	0	0	0	0	0	0	0	0	NA	0	0	0	0	0	0	0	0	0	0	0	0	0	0	0	0	0	0	0	0	0
C5_21_01010100	chr05	53255348	0	NA	0	0	0	0	0	0	0	0	0	0	0	0	0	0	0	0	0	0	0	0	0	0	0	NA	0	0	0	0	0	0	0	0	0	0	0	0	0	0	0	0	0	0	0	0	1
C5_21_01010000	chr05	53255348	0	NA	0	0	0	0	0	0	0	0	0	0	0	0	0	0	0	0	0	0	0	1	0	0	0	NA	0	0	0	0	0	0	0	0	1	0	0	0	0	0	0	0	0	0	0	0	0
C5_21_01000010	chr05	53255348	0	NA	0	0	0	0	0	0	0	0	0	0	0	0	0	0	0	0	0	0	0	0	0	0	0	NA	0	0	0	1	0	0	0	0	0	0	0	0	0	0	0	0	0	0	0	0	0
C5_21_00110100	chr05	53255348	0	NA	0	0	0	0	0	0	0	0	0	0	0	0	0	1	0	0	0	0	0	0	1	0	0	NA	0	0	0	0	0	0	0	0	0	0	0	0	0	0	0	0	0	0	0	0	0
C5_21_00100100	chr05	53255348	0	NA	0	0	0	0	0	1	0	0	0	1	0	0	0	0	0	0	0	0	0	0	0	0	0	NA	0	0	0	0	0	0	0	0	0	0	0	0	0	0	1	0	0	0	0	0	0
C5_21_00100000	chr05	53255348	0	NA	0	0	0	0	0	0	0	0	0	0	0	0	0	0	0	0	0	0	0	0	0	0	0	NA	0	0	0	0	0	0	0	0	0	0	0	0	0	0	0	0	0	0	0	0	0
C5_21_00010000	chr05	53255348	0	NA	1	1	0	0	1	0	0	0	0	0	0	1	1	0	1	0	0	1	1	1	0	1	0	NA	0	0	0	0	0	1	0	1	0	0	1	0	1	2	0	1	2	2	0	0	0
C5_21_000-0100	chr05	53255348	0	NA	0	0	0	0	0	0	0	0	0	0	1	0	0	0	0	0	1	0	0	0	0	0	0	NA	1	0	1	0	0	0	0	0	1	0	0	0	0	0	0	0	0	0	0	0	1
C5_21_00000010	chr05	53255348	0	NA	0	0	2	0	1	0	0	0	0	0	0	1	0	0	0	1	0	0	0	0	0	0	0	NA	0	1	0	1	1	1	1	0	0	0	0	1	0	0	0	0	0	0	0	1	0
C5_21_00000000	chr05	53255348	0	NA	0	0	0	2	0	0	0	1	1	0	0	0	1	0	1	0	0	0	0	0	0	0	0	NA	0	0	0	0	0	0	0	0	0	0	0	0	0	0	1	0	0	0	2	0	0
C5_20_0101010	chr05	52965941	0	0	0	0	0	0	0	0	0	0	NA	0	1	0	0	0	0	1	0	0	1	0	0	0	1	0	0	0	NA	0	NA	NA	0	0	0	1	0	0	0	0	0	0	0	NA	0	1	0
C5_20_0100010	chr05	52965941	0	0	0	0	0	0	0	1	0	0	NA	1	0	0	1	0	0	0	0	1	0	0	0	0	0	0	0	0	NA	0	NA	NA	0	0	0	0	0	0	0	0	1	0	0	NA	0	0	0
C5_20_0010100	chr05	52965941	1	1	1	0	2	0	1	0	0	0	NA	0	0	0	0	0	0	1	0	0	1	1	0	0	0	1	0	1	NA	1	NA	NA	0	0	0	1	0	0	1	0	0	0	0	NA	0	0	0
C5_20_0010010	chr05	52965941	0	0	0	0	0	0	0	0	0	0	NA	0	0	0	0	0	0	0	0	1	0	0	0	0	0	0	0	0	NA	0	NA	NA	0	0	0	0	0	0	0	0	0	0	0	NA	0	0	0
C5_20_0010000	chr05	52965941	0	0	0	1	0	1	0	0	1	1	NA	0	1	0	0	1	0	0	1	0	0	1	1	1	1	1	1	0	NA	0	NA	NA	0	0	2	0	0	1	1	0	0	1	0	NA	1	0	1
C5_20_0000010	chr05	52965941	1	1	1	1	0	1	1	1	1	1	NA	1	0	2	1	1	2	0	1	0	0	0	1	1	0	0	1	1	NA	1	NA	NA	2	2	0	0	2	1	0	2	1	1	2	NA	1	1	1
C5_20_0000000	chr05	52965941	0	0	0	0	0	0	0	0	0	0	NA	0	0	0	0	0	0	0	0	0	0	0	0	0	0	0	0	0	NA	0	NA	NA	0	0	0	0	0	0	0	0	0	0	0	NA	0	0	0
C5_2_010010010	chr05	1186576	1	NA	0	0	0	NA	NA	0	0	1	1	0	0	0	NA	NA	NA	1	NA	NA	0	1	0	NA	1	0	NA	0	0	0	1	0	0	0	NA	0	1	NA	NA	NA	1	1	0	0	0	0	NA
C5_2_001100000	chr05	1186576	0	NA	0	0	0	NA	NA	0	0	0	0	0	0	0	NA	NA	NA	0	NA	NA	0	0	0	NA	0	0	NA	0	0	0	1	0	0	0	NA	0	0	NA	NA	NA	0	0	0	0	0	0	NA
C5_2_001011000	chr05	1186576	0	NA	0	0	0	NA	NA	0	0	0	0	0	0	0	NA	NA	NA	0	NA	NA	0	0	0	NA	0	0	NA	0	0	0	0	0	0	0	NA	0	0	NA	NA	NA	0	0	0	0	0	0	NA
C5_2_001001000	chr05	1186576	0	NA	0	0	0	NA	NA	0	0	0	0	0	0	0	NA	NA	NA	0	NA	NA	0	0	0	NA	0	0	NA	0	0	0	0	0	0	0	NA	0	0	NA	NA	NA	0	0	0	0	0	0	NA
C5_2_001000010	chr05	1186576	0	NA	0	0	0	NA	NA	0	0	0	0	0	0	0	NA	NA	NA	0	NA	NA	0	0	0	NA	0	0	NA	0	0	0	0	0	0	0	NA	0	0	NA	NA	NA	0	0	0	0	0	0	NA
C5_2_001000000	chr05	1186576	0	NA	1	1	1	NA	NA	1	1	0	1	1	1	1	NA	NA	NA	0	NA	NA	1	0	1	NA	0	1	NA	1	1	0	0	1	1	1	NA	0	0	NA	NA	NA	0	0	1	1	1	1	NA
C5_2_000001000	chr05	1186576	0	NA	0	0	0	NA	NA	0	0	0	0	0	0	0	NA	NA	NA	0	NA	NA	0	1	0	NA	1	0	NA	0	0	0	0	0	0	0	NA	1	0	NA	NA	NA	0	1	0	0	0	0	NA
C5_2_000000100	chr05	1186576	0	NA	0	0	0	NA	NA	0	0	0	0	0	0	0	NA	NA	NA	0	NA	NA	0	0	0	NA	0	0	NA	0	0	0	0	0	0	0	NA	0	0	NA	NA	NA	0	0	0	0	0	0	NA
C5_2_000000010	chr05	1186576	0	NA	0	0	0	NA	NA	0	0	0	0	1	0	0	NA	NA	NA	0	NA	NA	0	0	0	NA	0	0	NA	0	0	0	0	0	1	0	NA	0	0	NA	NA	NA	1	0	0	0	0	0	NA
C5_2_000000000	chr05	1186576	1	NA	1	1	1	NA	NA	1	1	1	0	0	1	1	NA	NA	NA	1	NA	NA	1	0	1	NA	0	1	NA	1	1	2	0	1	0	1	NA	1	1	NA	NA	NA	0	0	1	1	1	1	NA
C5_19_0101011100000	chr05	51861809	0	0	0	0	0	0	0	0	0	0	0	0	1	0	0	0	0	1	0	0	1	0	0	0	1	1	0	0	0	0	1	0	0	0	0	1	0	0	0	0	0	0	0	0	0	1	0
C5_19_0011011010010	chr05	51861809	0	0	0	0	0	0	0	0	0	0	0	0	0	0	0	0	0	0	0	0	0	0	0	0	0	0	0	0	0	0	0	0	0	0	0	0	0	0	0	0	0	0	0	0	0	0	0
C5_19_0011011001000	chr05	51861809	0	1	0	1	2	0	0	0	0	0	0	0	0	0	0	0	0	1	0	0	0	0	0	1	1	0	1	1	0	0	1	0	0	0	0	0	0	1	1	0	1	1	0	0	0	0	0
C5_19_0011011000000	chr05	51861809	0	0	0	0	0	0	0	0	0	0	0	0	0	0	0	0	0	0	0	0	0	0	0	0	0	0	0	0	0	0	0	0	0	0	0	0	0	0	0	0	0	0	0	0	0	0	0
C5_19_0010011000010	chr05	51861809	0	0	0	0	0	0	0	0	0	0	0	0	0	0	0	0	0	0	0	0	0	0	0	0	0	0	0	0	0	0	0	0	0	0	0	0	0	0	0	0	0	0	0	0	0	0	0
C5_19_0010011000000	chr05	51861809	0	0	0	0	0	0	0	0	0	0	0	0	0	0	0	0	0	0	0	0	0	0	0	0	0	0	0	0	0	0	0	0	0	0	0	0	0	0	0	0	0	0	0	0	0	0	0
C5_19_0001011100000	chr05	51861809	1	0	2	1	0	0	1	0	0	0	1	0	0	2	0	0	2	0	0	0	1	0	0	1	0	0	0	0	1	1	0	0	0	0	1	1	1	0	1	2	0	1	1	1	0	0	0
C5_19_0001011000000	chr05	51861809	0	0	0	0	0	0	0	0	0	0	0	0	0	0	0	0	0	0	0	0	0	0	0	0	0	0	0	0	0	0	0	0	0	0	0	0	0	0	0	0	0	0	0	0	0	0	0
C5_19_0000111000000	chr05	51861809	0	0	0	0	0	1	0	0	1	1	0	0	0	0	0	0	0	0	0	0	0	1	0	0	0	0	0	0	0	0	0	0	0	1	0	0	0	0	0	0	0	0	0	0	1	0	0
C5_19_0000011010000	chr05	51861809	0	0	0	0	0	0	0	1	0	0	0	1	0	0	0	0	0	0	0	0	0	0	0	0	0	0	0	0	0	0	0	0	0	1	0	0	0	0	0	0	0	0	0	0	0	0	1
C5_19_0000011000100	chr05	51861809	0	0	0	0	0	0	0	0	0	0	0	0	0	0	0	0	0	0	0	0	0	0	0	0	0	0	0	0	0	0	0	0	0	0	0	0	0	0	0	0	0	0	0	0	0	0	0
C5_19_0000011000000	chr05	51861809	1	1	0	0	0	0	0	1	0	0	1	1	0	0	1	1	0	0	1	1	0	0	1	0	0	0	1	1	0	1	0	0	1	0	0	0	1	0	0	0	0	0	0	0	0	0	1
C5_19_0000010000000	chr05	51861809	0	0	0	0	0	1	1	0	1	1	0	0	0	0	1	0	0	0	1	1	0	1	0	0	0	0	0	0	0	0	0	2	1	0	0	0	0	1	0	0	1	0	1	1	1	1	0
C5_19_0000000000000	chr05	51861809	0	0	0	0	0	0	0	0	0	0	0	0	1	0	0	1	0	0	0	0	0	0	1	0	0	1	0	0	1	0	0	0	0	0	1	0	0	0	0	0	0	0	0	0	0	0	0
C5_18_0111110	chr05	51119023	0	0	0	0	0	0	0	0	0	0	0	0	0	0	0	0	NA	0	0	0	0	0	0	0	0	0	1	0	0	0	NA	0	0	0	0	0	0	0	0	0	0	0	0	0	0	0	0
C5_18_0101110	chr05	51119023	0	0	0	0	0	0	0	0	0	0	0	0	0	0	0	1	NA	0	0	0	0	0	1	0	0	0	0	0	0	0	NA	0	0	0	0	0	0	0	0	0	0	0	0	0	0	0	0
C5_18_0101010	chr05	51119023	0	0	0	0	0	0	0	0	0	0	0	0	0	0	0	0	NA	0	0	0	0	0	0	0	0	0	0	0	0	0	NA	0	0	0	0	0	0	0	0	0	0	0	0	0	0	0	0
C5_18_0100110	chr05	51119023	2	0	1	1	0	2	2	2	1	1	0	2	1	0	2	0	NA	0	0	1	1	1	0	1	1	1	1	0	1	1	NA	2	1	2	1	1	0	2	2	0	0	1	2	2	1	0	1
C5_18_0000110	chr05	51119023	0	0	0	0	0	0	0	0	0	0	0	0	0	0	0	0	NA	0	0	0	0	0	0	0	0	0	0	0	0	0	NA	0	0	0	0	0	0	0	0	0	0	0	0	0	0	0	0
C5_18_0000100	chr05	51119023	0	1	0	0	2	0	0	0	1	1	1	0	1	0	0	1	NA	2	0	0	1	1	1	0	1	0	0	2	0	1	NA	0	1	0	0	1	1	0	0	0	2	0	0	0	1	2	1
C5_18_0000000	chr05	51119023	0	1	1	1	0	0	0	0	0	0	1	0	0	2	0	0	NA	0	2	1	0	0	0	1	0	1	0	0	1	0	NA	0	0	0	1	0	1	0	0	2	0	1	0	0	0	0	0
C5_17_01110000	chr05	50201889	0	0	0	0	0	0	0	0	0	0	0	0	0	0	0	0	0	0	0	0	0	0	0	0	0	0	0	0	0	0	0	0	0	1	0	0	0	0	0	0	0	0	0	0	0	0	0
C5_17_01100010	chr05	50201889	0	0	0	1	0	1	1	0	0	1	1	0	2	0	0	0	0	0	0	0	0	0	0	1	1	0	1	1	0	0	0	1	1	0	1	0	1	2	1	0	0	1	2	2	1	1	1
C5_17_01011000	chr05	50201889	1	0	0	0	0	0	0	0	0	0	0	0	0	0	0	1	0	0	0	0	0	0	1	0	0	0	0	0	0	0	0	0	0	0	0	0	0	0	0	0	0	0	0	0	0	0	0
C5_17_01010000	chr05	50201889	0	1	0	0	1	1	0	2	2	1	1	2	0	0	0	1	0	1	0	0	1	1	1	0	0	1	1	1	1	0	1	0	0	1	0	1	0	0	0	0	2	0	0	0	0	1	1
C5_17_01000110	chr05	50201889	0	0	0	0	1	0	0	0	0	0	0	0	0	0	0	0	0	0	0	0	0	1	0	0	0	1	0	0	0	1	0	1	1	0	1	0	0	0	1	0	0	0	0	0	0	0	0
C5_17_01000000	chr05	50201889	1	0	1	0	0	0	0	0	0	0	0	0	0	0	2	0	0	0	0	1	0	0	0	0	0	0	0	0	1	1	0	0	0	0	0	1	0	0	0	0	0	0	0	0	0	0	0
C5_17_00000000	chr05	50201889	0	1	1	1	0	0	1	0	0	0	0	0	0	2	0	0	2	1	2	1	1	0	0	1	1	0	0	0	0	0	1	0	0	0	0	0	1	0	0	2	0	1	0	0	1	0	0
C5_16_1100100100	chr05	49316001	0	0	0	0	0	0	0	0	0	0	0	0	0	0	0	0	0	0	0	0	0	0	0	0	0	0	0	0	0	0	0	0	0	0	0	0	0	0	0	0	0	0	0	0	0	0	0
C5_16_0110100100	chr05	49316001	0	0	0	0	0	0	0	0	0	0	0	0	0	0	0	0	0	0	0	0	0	0	0	0	0	0	0	0	0	0	0	0	0	0	0	0	0	0	0	0	0	0	0	0	0	0	0
C5_16_0100100110	chr05	49316001	0	0	0	0	0	0	0	1	0	0	0	1	0	0	0	0	0	0	0	0	0	0	0	0	0	0	0	0	0	0	0	0	0	0	0	0	0	0	0	0	0	0	0	0	0	0	0
C5_16_0100100100	chr05	49316001	1	0	0	0	1	0	0	0	2	0	0	0	2	0	0	0	0	0	0	0	0	0	0	0	0	0	0	0	0	1	0	0	0	1	1	0	0	0	0	0	1	0	0	0	0	1	1
C5_16_0100100--0	chr05	49316001	0	0	0	0	0	0	0	0	0	0	0	0	0	0	0	0	0	0	0	0	0	0	0	0	0	0	0	0	0	0	0	0	0	0	0	0	0	0	0	0	0	0	0	0	0	0	0
C5_16_0011111100	chr05	49316001	0	0	1	0	0	0	0	0	0	1	1	0	0	0	0	0	1	0	0	0	1	0	0	1	0	1	0	1	0	0	0	0	0	0	0	0	1	0	0	1	1	0	1	1	1	0	1
C5_16_0000100100	chr05	49316001	0	0	0	0	0	2	1	0	0	1	1	1	0	0	1	2	0	0	0	1	0	1	2	0	0	0	1	0	1	0	0	0	1	1	0	0	0	0	1	0	0	0	0	0	0	1	0
C5_16_0000000000	chr05	49316001	1	2	1	2	1	0	1	1	0	0	0	0	0	2	1	0	1	2	2	1	1	1	0	1	2	1	1	1	1	1	2	2	1	0	1	2	1	2	1	1	0	2	1	1	1	0	0
C5_15_01010000	chr05	48459939	0	0	0	0	0	0	1	0	0	0	0	0	0	1	0	0	1	0	0	0	0	0	0	0	0	0	0	0	0	0	0	0	0	0	0	0	1	0	0	0	0	0	0	0	0	0	0
C5_15_00100000	chr05	48459939	0	0	0	0	0	0	0	0	1	0	1	0	0	0	0	2	0	0	0	0	0	0	2	0	0	0	0	0	0	0	0	0	0	0	0	0	0	0	0	0	1	0	0	0	0	0	0
C5_15_00001010	chr05	48459939	0	0	1	0	0	0	0	0	0	0	0	0	2	0	0	0	0	1	1	1	1	0	0	0	0	0	0	1	0	1	1	1	0	0	0	1	0	0	0	0	0	0	0	0	0	1	1
C5_15_00001000	chr05	48459939	1	0	0	0	0	0	0	0	0	0	0	0	0	0	0	0	0	0	0	0	0	0	0	0	0	0	0	0	0	0	0	0	0	0	1	0	0	0	0	0	0	0	0	0	0	0	0
C5_15_00000100	chr05	48459939	0	0	0	0	0	0	0	0	0	0	1	0	0	0	0	0	0	0	0	0	0	0	0	0	0	0	1	0	0	0	0	1	0	0	0	0	0	0	0	0	0	0	0	0	0	0	0
C5_15_00000000	chr05	48459939	1	2	1	2	2	2	1	2	1	2	0	2	0	1	2	0	1	1	1	1	1	2	0	2	2	2	1	1	2	1	1	0	2	2	1	1	1	2	2	2	1	2	2	2	2	1	1
C5_14_0100000	chr05	47415372	0	1	NA	0	0	0	0	0	0	0	0	0	0	0	0	0	0	1	1	0	0	0	0	0	0	0	0	0	0	0	1	0	1	0	1	0	0	1	0	0	0	0	1	1	0	0	0
C5_14_0010000	chr05	47415372	0	0	NA	0	0	1	1	0	1	0	1	0	0	0	0	1	0	1	0	0	0	0	1	0	0	0	0	1	0	0	1	1	0	0	0	0	0	0	0	0	1	0	0	0	0	0	1
C5_14_0001000	chr05	47415372	0	0	NA	0	0	0	0	0	0	0	0	1	0	0	0	0	0	0	0	0	0	0	0	0	0	0	0	0	0	0	0	0	0	0	0	0	0	0	0	0	0	0	0	0	0	0	0
C5_14_0000100	chr05	47415372	0	0	NA	0	0	0	0	0	0	0	0	0	0	0	0	0	0	0	0	0	1	0	0	1	0	0	0	0	0	0	0	0	0	0	0	0	0	0	0	1	0	0	0	0	0	0	0
C5_14_0000010	chr05	47415372	0	0	NA	0	0	0	0	0	0	0	0	0	0	0	0	0	0	0	0	0	0	0	0	0	0	0	0	0	0	0	0	0	0	0	0	0	0	0	0	0	0	0	0	0	0	0	0
C5_14_0000000	chr05	47415372	2	1	NA	2	2	1	1	2	1	2	1	1	2	2	2	1	2	0	1	2	1	2	1	1	2	2	2	1	2	2	0	1	1	2	1	2	2	1	2	1	1	2	1	1	2	2	1
C5_13_0110000	chr05	46793458	0	0	1	0	NA	0	0	0	1	0	1	0	0	0	0	NA	0	NA	0	0	0	0	1	NA	0	0	0	0	0	0	NA	0	0	NA	NA	NA	0	0	NA	0	NA	0	0	0	NA	0	1
C5_13_0100000	chr05	46793458	0	0	0	0	NA	0	0	0	0	0	0	0	0	0	0	NA	0	NA	0	0	0	0	0	NA	0	1	0	0	0	0	NA	0	0	NA	NA	NA	0	0	NA	0	NA	0	0	0	NA	0	0
C5_13_0011000	chr05	46793458	0	0	0	0	NA	0	0	1	0	0	0	1	0	0	0	NA	0	NA	0	0	0	0	1	NA	0	0	0	0	0	0	NA	0	1	NA	NA	NA	0	0	NA	0	NA	0	0	0	NA	0	0
C5_13_0010100	chr05	46793458	0	1	0	0	NA	0	0	0	0	0	0	0	0	0	0	NA	0	NA	1	0	0	0	0	NA	0	0	0	0	0	0	NA	0	1	NA	NA	NA	0	1	NA	0	NA	0	1	1	NA	0	0
C5_13_0010010	chr05	46793458	0	1	0	0	NA	1	1	0	0	0	0	0	0	0	0	NA	0	NA	0	0	0	0	0	NA	0	0	0	1	0	0	NA	1	0	NA	NA	NA	0	0	NA	0	NA	0	0	0	NA	0	0
C5_13_0010000	chr05	46793458	0	0	0	0	NA	0	0	0	1	1	0	1	0	0	1	NA	0	NA	0	1	0	1	0	NA	0	0	0	0	0	0	NA	0	0	NA	NA	NA	0	0	NA	0	NA	0	0	0	NA	1	0
C5_13_0000001	chr05	46793458	1	0	0	1	NA	0	0	0	0	0	0	0	0	0	0	NA	0	NA	0	0	0	0	0	NA	1	1	1	1	1	0	NA	0	0	NA	NA	NA	1	1	NA	0	NA	1	1	1	NA	0	1
C5_13_0000000	chr05	46793458	1	0	1	1	NA	1	1	1	0	1	1	0	2	2	1	NA	2	NA	1	1	2	1	0	NA	1	0	1	0	1	2	NA	1	0	NA	NA	NA	1	0	NA	2	NA	1	0	0	NA	1	0
C5_12_010110010	chr05	10738560	0	NA	0	0	0	0	0	0	0	0	0	0	0	0	0	NA	0	0	0	0	0	0	0	0	0	0	0	0	0	0	0	0	0	0	0	0	NA	0	0	0	0	0	0	0	0	0	0
C5_12_010110000	chr05	10738560	0	NA	0	0	0	0	0	0	0	0	0	0	0	0	0	NA	0	0	0	0	1	0	0	0	0	0	0	0	0	0	0	0	0	0	0	0	NA	0	0	0	0	0	0	0	0	0	0
C5_12_001110100	chr05	10738560	0	NA	0	0	0	0	0	0	0	0	0	0	0	0	1	NA	0	0	0	1	0	0	0	0	0	0	0	0	0	0	0	0	0	0	0	0	NA	0	0	0	0	0	0	0	0	0	0
C5_12_000111010	chr05	10738560	0	NA	1	1	0	1	1	1	1	1	1	1	1	0	0	NA	0	1	2	1	1	0	2	0	0	0	0	1	0	0	2	0	2	0	1	1	NA	1	0	0	1	0	1	1	0	0	0
C5_12_000110010	chr05	10738560	0	NA	0	0	0	0	0	0	0	0	0	0	0	0	0	NA	0	0	0	0	0	0	0	0	0	0	0	0	0	0	0	0	0	0	0	0	NA	0	0	0	0	0	0	0	0	0	0
C5_12_000110000	chr05	10738560	0	NA	0	1	0	0	0	0	1	0	0	1	0	0	0	NA	0	1	0	0	0	0	0	1	1	0	1	0	0	0	0	0	0	0	0	0	NA	0	1	0	0	1	0	0	0	0	0
C5_12_0001100-0	chr05	10738560	0	NA	0	0	0	0	0	0	0	0	0	0	0	0	0	NA	0	0	0	0	0	0	0	0	0	0	0	0	0	0	0	0	0	0	0	0	NA	0	0	0	0	0	0	0	0	0	0
C5_12_000010000	chr05	10738560	1	NA	0	0	2	0	0	0	0	1	0	0	1	1	0	NA	1	0	0	0	0	1	0	0	1	2	0	1	2	1	0	0	0	0	0	1	NA	1	1	1	1	1	1	1	1	2	1
C5_12_000000000	chr05	10738560	1	NA	1	0	0	1	1	1	0	0	1	0	0	1	1	NA	1	0	0	0	0	1	0	1	0	0	1	0	0	1	0	2	0	2	1	0	NA	0	0	1	0	0	0	0	1	0	1
C5_11_010010100	chr05	10182172	NA	0	0	0	NA	0	0	0	0	0	0	0	1	0	0	1	0	0	0	0	0	2	1	0	0	0	0	0	0	0	0	0	0	0	0	0	0	0	0	0	0	0	1	1	0	1	1
C5_11_001010100	chr05	10182172	NA	0	0	1	NA	0	0	0	1	0	0	0	0	0	0	0	0	1	0	0	0	0	0	1	1	0	1	0	0	0	0	0	0	0	0	0	0	0	1	0	0	1	0	0	0	0	0
C5_11_000111100	chr05	10182172	NA	0	0	0	NA	0	0	0	0	0	0	0	0	0	0	0	0	0	0	0	0	0	0	0	0	0	0	0	0	0	0	0	0	0	0	0	0	0	0	0	0	0	0	0	0	0	0
C5_11_000110100	chr05	10182172	NA	1	1	0	NA	1	1	0	1	1	1	0	1	0	0	1	0	1	2	1	1	0	1	0	0	0	0	1	1	0	2	0	1	0	1	1	1	1	0	0	1	0	1	1	0	0	0
C5_11_000011100	chr05	10182172	NA	0	0	0	NA	0	0	1	0	0	0	1	0	0	1	0	0	0	0	1	0	0	0	0	0	0	0	0	0	0	0	0	1	0	0	0	0	0	0	0	0	0	0	0	0	0	0
C5_11_000010110	chr05	10182172	NA	0	0	0	NA	0	0	0	0	0	0	0	0	0	0	0	0	0	0	0	0	0	0	0	0	0	0	0	0	0	0	0	0	0	0	0	0	0	0	0	0	0	0	0	0	0	0
C5_11_000010100	chr05	10182172	NA	0	0	0	NA	0	0	0	0	0	0	1	0	0	0	0	0	0	0	0	1	0	0	0	0	0	0	0	0	1	0	0	0	0	0	0	0	0	0	0	0	0	0	0	0	0	0
C5_11_000000010	chr05	10182172	NA	0	1	0	NA	0	0	0	0	0	0	0	0	0	0	0	0	0	0	0	0	0	0	1	1	0	0	0	0	0	0	0	0	0	0	1	0	0	0	1	0	0	0	0	0	0	0
C5_11_000000000	chr05	10182172	NA	1	0	1	NA	1	1	1	0	1	1	0	0	2	1	0	2	0	0	0	0	0	0	0	0	2	1	1	1	1	0	2	0	2	1	0	1	1	1	1	1	1	0	0	2	1	1
C5_10_0110010001010000	chr05	9281280	NA	0	0	0	0	0	0	0	0	0	NA	0	0	0	0	0	NA	0	0	0	0	0	0	0	NA	0	0	0	0	0	0	0	0	0	0	0	0	0	0	0	0	0	0	0	0	0	0
C5_10_0110010000010100	chr05	9281280	NA	0	0	0	0	0	0	0	0	0	NA	0	0	0	0	0	NA	0	0	0	0	0	0	0	NA	0	0	0	0	0	0	0	0	0	0	0	0	0	0	0	0	0	0	0	0	0	0
C5_10_0110010000010000	chr05	9281280	NA	0	0	1	0	0	0	0	0	0	NA	0	0	0	0	0	NA	1	1	0	0	0	0	1	NA	0	1	0	0	0	0	0	0	0	0	0	0	0	1	0	0	1	0	0	0	0	0
C5_10_0110010000001000	chr05	9281280	NA	0	0	0	0	0	0	0	0	0	NA	0	0	0	0	0	NA	0	0	0	0	0	0	0	NA	0	0	0	0	0	0	0	0	0	0	0	0	0	0	0	0	0	0	0	0	0	0
C5_10_0010110000011010	chr05	9281280	NA	0	0	0	0	0	0	0	0	1	NA	0	0	0	0	1	NA	0	0	0	0	0	2	0	NA	0	0	0	1	0	0	0	0	0	0	0	0	0	0	0	1	0	0	0	0	0	0
C5_10_0010110000010010	chr05	9281280	NA	0	0	0	0	0	0	0	0	0	NA	0	0	0	0	0	NA	0	0	0	0	0	0	0	NA	0	0	0	0	0	0	0	0	0	0	0	0	0	0	0	0	0	0	0	0	0	0
C5_10_0010110000010000	chr05	9281280	NA	0	0	0	0	0	0	0	0	0	NA	0	0	0	0	0	NA	0	0	0	0	0	0	0	NA	0	0	0	0	0	0	0	0	0	0	0	0	0	0	0	0	0	0	0	0	0	0
C5_10_0010010000010100	chr05	9281280	NA	0	0	0	0	0	0	0	0	0	NA	0	1	0	0	0	NA	0	0	0	0	1	0	0	NA	1	0	0	0	0	0	0	0	0	0	0	0	0	0	0	0	0	0	0	0	0	0
C5_10_0010010000010010	chr05	9281280	NA	0	0	0	0	0	0	0	0	0	NA	0	0	0	0	0	NA	0	0	0	0	0	0	0	NA	0	0	0	0	0	0	0	0	0	0	0	0	0	0	0	0	0	0	0	0	0	0
C5_10_0010010000010000	chr05	9281280	NA	0	0	0	0	0	0	0	1	0	NA	1	0	0	1	0	NA	0	0	1	0	0	0	0	NA	0	0	0	0	0	0	0	0	0	0	0	0	0	0	0	0	0	0	0	0	0	0
C5_10_0010010000000000	chr05	9281280	NA	0	0	0	0	0	0	0	0	0	NA	0	0	0	0	0	NA	0	0	0	0	0	0	0	NA	0	0	0	0	0	0	0	0	0	0	0	0	0	0	0	0	0	0	0	0	0	0
C5_10_0001010000010010	chr05	9281280	NA	0	0	0	0	0	0	0	0	0	NA	0	0	0	0	0	NA	0	0	0	0	0	0	0	NA	0	0	0	0	0	0	0	0	0	0	0	0	0	0	0	0	0	0	0	0	0	0
C5_10_0001010000001000	chr05	9281280	NA	0	0	0	0	1	1	0	0	1	NA	0	1	0	0	0	NA	1	0	1	1	0	0	0	NA	0	0	0	0	0	1	0	1	0	0	1	0	1	1	0	1	0	1	1	1	0	0
C5_10_0000010100010000	chr05	9281280	NA	0	0	0	0	0	0	0	0	0	NA	0	0	0	0	1	NA	0	0	0	0	0	0	0	NA	0	0	0	0	0	0	0	0	0	0	0	0	0	0	0	0	0	0	0	0	0	0
C5_10_0000010000010000	chr05	9281280	NA	0	0	0	0	0	0	1	0	0	NA	1	0	0	0	0	NA	0	0	0	0	0	0	0	NA	0	0	0	0	0	0	0	1	0	0	0	0	0	0	0	0	0	0	0	0	0	0
C5_10_0000010000000000	chr05	9281280	NA	0	0	0	0	0	0	0	0	0	NA	0	0	0	0	0	NA	0	0	0	0	0	0	0	NA	0	0	0	0	0	0	0	0	0	0	0	0	0	0	0	0	0	0	0	0	0	0
C5_10_0000001000000000	chr05	9281280	NA	0	0	0	0	0	0	0	0	0	NA	0	0	0	0	0	NA	0	0	0	0	0	0	0	NA	0	0	0	0	0	0	2	0	0	0	0	0	0	0	0	0	0	0	0	0	0	0
C5_10_0000000101010000	chr05	9281280	NA	1	0	0	1	0	0	0	0	0	NA	0	0	0	0	0	NA	0	1	0	0	1	0	0	NA	0	0	0	0	0	0	0	0	0	1	0	0	0	0	0	0	0	1	1	0	2	0
C5_10_0000000011010000	chr05	9281280	NA	1	0	0	0	0	0	0	0	0	NA	0	0	0	0	0	NA	0	0	0	0	0	0	0	NA	1	0	0	0	1	0	0	0	1	1	0	0	0	0	0	0	0	0	0	0	0	1
C5_10_0000000000101001	chr05	9281280	NA	0	0	0	0	0	0	0	0	0	NA	0	0	0	0	0	NA	0	0	0	0	0	0	0	NA	0	0	1	0	1	1	0	0	0	0	0	0	0	0	0	0	0	0	0	0	0	0
C5_10_0000000000000000	chr05	9281280	NA	0	2	1	1	1	1	1	1	0	NA	0	0	2	1	0	NA	0	0	0	1	0	0	1	NA	0	1	1	1	0	0	0	0	1	0	1	2	1	0	2	0	1	0	0	1	0	1
C4_9_010100010000	chr04	9416165	NA	1	0	0	1	0	0	0	1	1	NA	0	0	0	0	0	0	NA	NA	1	0	1	0	0	0	0	0	0	0	0	NA	0	1	0	0	0	0	1	1	0	0	0	0	0	1	0	0
C4_9_001100011000	chr04	9416165	NA	0	0	0	0	0	0	0	0	0	NA	0	0	0	0	0	0	NA	NA	0	0	0	0	0	0	0	0	0	0	0	NA	0	0	0	0	0	0	0	0	0	0	0	0	0	0	0	0
C4_9_001100010000	chr04	9416165	NA	0	0	0	0	0	0	0	0	0	NA	0	0	0	0	0	0	NA	NA	0	0	0	0	0	0	0	0	0	0	0	NA	0	0	0	0	0	0	0	0	0	0	0	0	0	0	0	0
C4_9_001000010000	chr04	9416165	NA	0	0	0	0	0	0	0	0	0	NA	0	0	0	0	0	0	NA	NA	0	0	0	0	0	0	0	0	0	0	0	NA	0	0	0	0	0	0	0	0	0	0	0	0	0	0	0	0
C4_9_000101010000	chr04	9416165	NA	0	0	0	0	0	0	0	0	0	NA	0	0	0	0	0	0	NA	NA	0	0	0	0	0	0	0	0	0	0	0	NA	0	0	0	0	0	0	0	0	0	0	0	0	0	0	0	0
C4_9_000100010100	chr04	9416165	NA	0	0	1	0	1	1	1	1	0	NA	1	1	0	0	1	0	NA	NA	1	0	0	0	1	1	0	1	1	0	0	NA	1	0	0	0	0	0	1	0	0	1	1	0	0	1	0	1
C4_9_000100010000	chr04	9416165	NA	0	0	0	0	0	0	1	0	0	NA	0	0	0	1	0	0	NA	NA	0	0	0	0	0	1	0	0	0	1	0	NA	0	1	0	0	0	1	0	1	0	0	0	1	1	0	1	0
C4_9_000010110010	chr04	9416165	NA	0	1	1	1	0	0	0	0	0	NA	1	1	1	0	0	1	NA	NA	0	0	0	1	0	0	1	0	1	0	0	NA	1	0	0	1	1	1	0	0	0	1	0	0	0	0	0	0
C4_9_000000010000	chr04	9416165	NA	1	1	0	0	1	1	0	0	1	NA	0	0	1	1	1	0	NA	NA	0	1	1	1	1	0	0	1	0	1	2	NA	0	0	2	1	1	0	0	0	1	0	1	1	1	0	1	1
C4_9_000000000100	chr04	9416165	NA	0	0	0	0	0	0	0	0	0	NA	0	0	0	0	0	1	NA	NA	0	0	0	0	0	0	0	0	0	0	0	NA	0	0	0	0	0	0	0	0	1	0	0	0	0	0	0	0
C4_9_000000000000	chr04	9416165	NA	0	0	0	0	0	0	0	0	0	NA	0	0	0	0	0	0	NA	NA	0	1	0	0	0	0	1	0	0	0	0	NA	0	0	0	0	0	0	0	0	0	0	0	0	0	0	0	0
C4_8_011001	chr04	8283910	0	NA	1	0	1	0	0	0	0	NA	0	0	0	0	0	0	1	0	1	0	0	0	0	0	0	0	0	0	0	0	0	0	0	0	0	1	NA	NA	0	1	1	0	0	0	0	0	1
C4_8_010011	chr04	8283910	0	NA	0	0	1	0	0	0	0	NA	0	0	0	0	0	0	0	0	0	0	0	1	0	0	0	0	0	0	0	0	0	0	0	0	0	0	NA	NA	1	0	0	0	0	0	0	1	0
C4_8_010001	chr04	8283910	1	NA	0	1	0	0	2	1	1	NA	2	0	1	1	1	0	1	2	1	0	1	0	1	1	1	1	0	1	1	0	0	1	2	1	1	0	NA	NA	1	1	0	1	1	1	0	1	0
C4_8_000100	chr04	8283910	0	NA	0	1	0	1	0	0	1	NA	0	1	1	0	0	2	0	0	0	2	0	0	1	1	1	1	2	1	0	0	2	1	0	0	1	0	NA	NA	0	0	1	1	0	0	2	0	1
C4_8_000000	chr04	8283910	1	NA	1	0	0	1	0	1	0	NA	0	1	0	1	1	0	0	0	0	0	1	1	0	0	0	0	0	0	1	2	0	0	0	1	0	1	NA	NA	0	0	0	0	1	1	0	0	0
C4_7_01100	chr04	7583968	0	1	0	0	0	0	0	0	0	0	0	0	1	1	0	NA	0	1	0	0	1	0	1	0	0	1	0	0	0	0	NA	0	0	0	0	0	1	0	0	0	0	0	0	0	0	0	0
C4_7_00110	chr04	7583968	0	0	0	1	0	1	0	0	1	0	0	1	1	0	0	NA	0	0	0	1	0	0	0	1	1	0	1	1	0	0	NA	1	0	0	1	0	0	1	0	0	0	1	0	0	1	0	1
C4_7_00100	chr04	7583968	1	1	2	1	2	1	2	2	1	1	2	1	0	1	1	NA	2	1	2	1	1	1	0	1	1	1	1	1	2	2	NA	1	2	2	1	2	1	1	2	2	2	1	1	1	1	2	1
C4_7_00000	chr04	7583968	1	0	0	0	0	0	0	0	0	1	0	0	0	0	1	NA	0	0	0	0	0	1	1	0	0	0	0	0	0	0	NA	0	0	0	0	0	0	0	0	0	0	0	1	1	0	0	0
C4_6_011000100	chr04	7119942	0	0	NA	0	0	0	1	NA	0	NA	NA	0	0	0	NA	0	NA	0	0	0	NA	NA	NA	0	0	1	NA	0	NA	0	NA	0	NA	0	0	0	0	0	NA	0	0	NA	0	0	0	0	NA
C4_6_010--0100	chr04	7119942	0	0	NA	0	0	0	0	NA	0	NA	NA	0	0	0	NA	0	NA	0	0	0	NA	NA	NA	0	0	0	NA	0	NA	0	NA	0	NA	0	0	0	0	0	NA	0	0	NA	0	0	0	1	NA
C4_6_010001000	chr04	7119942	0	0	NA	0	0	0	0	NA	0	NA	NA	0	0	0	NA	0	NA	0	0	0	NA	NA	NA	0	0	0	NA	0	NA	0	NA	0	NA	0	0	0	0	0	NA	0	0	NA	0	0	0	0	NA
C4_6_010000110	chr04	7119942	0	0	NA	0	0	0	0	NA	0	NA	NA	0	0	0	NA	0	NA	0	0	0	NA	NA	NA	0	0	0	NA	0	NA	0	NA	0	NA	0	0	0	0	0	NA	0	0	NA	0	0	0	0	NA
C4_6_010000100	chr04	7119942	0	0	NA	1	0	1	0	NA	0	NA	NA	1	1	0	NA	1	NA	0	0	1	NA	NA	NA	1	1	0	NA	1	NA	0	NA	1	NA	1	1	1	0	2	NA	0	0	NA	0	0	2	0	NA
C4_6_010000000	chr04	7119942	0	0	NA	0	0	0	0	NA	1	NA	NA	0	0	0	NA	0	NA	0	0	0	NA	NA	NA	0	0	0	NA	0	NA	0	NA	0	NA	0	0	0	1	0	NA	0	0	NA	0	0	0	0	NA
C4_6_001000100	chr04	7119942	0	1	NA	0	0	0	0	NA	0	NA	NA	0	1	0	NA	0	NA	0	0	1	NA	NA	NA	0	0	1	NA	0	NA	0	NA	0	NA	0	0	0	0	0	NA	0	1	NA	0	0	0	0	NA
C4_6_000100000	chr04	7119942	0	0	NA	0	0	0	0	NA	0	NA	NA	0	0	0	NA	0	NA	0	0	0	NA	NA	NA	0	0	0	NA	0	NA	0	NA	0	NA	0	0	0	0	0	NA	0	0	NA	0	0	0	0	NA
C4_6_000010000	chr04	7119942	0	0	NA	0	0	0	0	NA	0	NA	NA	0	0	0	NA	0	NA	0	0	0	NA	NA	NA	0	0	0	NA	0	NA	0	NA	0	NA	0	0	0	0	0	NA	0	0	NA	0	0	0	0	NA
C4_6_000001000	chr04	7119942	2	1	NA	1	0	1	1	NA	0	NA	NA	1	0	1	NA	0	NA	1	0	0	NA	NA	NA	1	0	0	NA	1	NA	1	NA	1	NA	1	0	0	0	0	NA	1	0	NA	0	1	0	0	NA
C4_6_000000000	chr04	7119942	0	0	NA	0	2	0	0	NA	1	NA	NA	0	0	1	NA	1	NA	1	2	0	NA	NA	NA	0	1	0	NA	0	NA	1	NA	0	NA	0	1	1	1	0	NA	1	1	NA	2	1	0	1	NA
C4_5_0110000000	chr04	5945809	0	1	0	0	0	0	0	0	0	0	0	1	0	0	0	0	0	0	0	0	0	NA	0	0	0	0	NA	0	0	0	0	0	0	0	0	0	0	0	0	0	0	0	0	0	NA	0	0
C4_5_0011001000	chr04	5945809	0	0	0	0	0	0	0	0	0	0	0	0	0	0	0	0	0	0	0	0	0	NA	0	0	0	0	NA	0	0	0	0	0	0	0	0	0	0	0	0	0	0	0	0	0	NA	0	0
C4_5_0011000000	chr04	5945809	0	0	0	0	0	0	1	0	0	0	0	0	0	0	0	0	0	0	0	0	0	NA	0	0	0	0	NA	0	0	0	0	0	0	0	0	0	0	0	0	0	0	0	0	0	NA	0	0
C4_5_0010110110	chr04	5945809	0	0	0	0	0	0	0	0	0	1	0	0	0	0	0	0	0	0	0	1	0	NA	0	0	0	0	NA	0	0	0	0	0	1	0	0	0	0	1	0	0	0	0	0	0	NA	0	0
C4_5_0010000100	chr04	5945809	0	0	0	0	0	0	0	0	0	0	0	0	0	0	0	0	0	0	0	0	0	NA	0	0	0	0	NA	0	0	0	0	0	0	0	0	0	0	0	0	0	0	0	0	0	NA	0	0
C4_5_0010000000	chr04	5945809	1	0	0	1	2	0	0	2	2	0	0	0	1	1	1	1	0	1	0	0	2	NA	1	0	2	1	NA	1	1	0	2	1	1	0	1	0	1	1	2	0	1	1	1	1	NA	2	1
C4_5_0000100000	chr04	5945809	0	0	0	0	0	0	0	0	0	0	0	0	0	0	0	1	0	0	0	0	0	NA	1	0	0	0	NA	0	0	0	0	0	0	0	0	0	0	0	0	0	0	0	0	0	NA	0	0
C4_5_0000000000	chr04	5945809	1	1	2	1	0	2	1	0	0	1	2	1	1	1	1	0	2	1	2	1	0	NA	0	2	0	1	NA	1	1	2	0	1	0	2	1	2	1	0	0	2	1	1	1	1	NA	0	1
C4_4_10000000000	chr04	4616713	0	0	1	1	0	1	0	0	0	0	1	0	1	1	0	1	0	1	1	1	0	0	0	1	0	1	1	1	0	1	1	2	0	0	1	1	0	0	0	0	1	0	0	0	1	0	1
C4_4_01000000000	chr04	4616713	0	0	0	0	0	1	0	0	0	0	0	1	0	1	0	0	0	1	1	0	0	0	0	0	0	0	0	0	0	1	0	0	0	1	0	0	0	0	1	0	0	0	0	0	0	0	0
C4_4_00101000100	chr04	4616713	0	0	0	0	0	0	0	0	0	0	0	0	0	0	0	0	0	0	0	0	0	0	0	0	0	0	0	0	0	0	0	0	0	0	0	0	0	0	0	0	0	0	0	0	0	0	0
C4_4_00010000000	chr04	4616713	0	0	0	1	0	0	0	0	0	0	0	0	0	0	0	0	0	0	0	0	0	0	0	0	1	0	1	1	0	0	1	0	0	0	0	0	0	1	0	0	0	1	0	0	0	0	0
C4_4_00000100000	chr04	4616713	0	1	0	0	0	0	1	0	1	0	0	0	1	0	0	0	0	0	0	0	1	0	0	0	0	0	0	0	0	0	0	0	1	0	0	0	0	1	0	0	0	0	0	0	0	0	0
C4_4_00000010000	chr04	4616713	1	0	0	0	0	0	1	0	0	0	1	0	0	0	0	1	1	0	0	0	0	0	1	1	0	0	0	0	0	0	0	0	0	1	0	0	1	0	0	1	0	1	0	0	0	0	0
C4_4_00000001000	chr04	4616713	0	0	1	0	0	0	0	0	0	0	0	0	0	0	0	0	0	0	0	0	0	0	0	0	0	0	0	0	1	0	0	0	0	0	0	1	0	0	0	0	0	0	0	0	0	0	0
C4_4_00000000010	chr04	4616713	1	0	0	0	1	0	0	0	0	0	0	0	0	0	1	0	1	0	0	0	1	1	0	0	0	0	0	0	1	0	0	0	0	0	0	0	0	0	0	1	0	0	1	1	0	1	0
C4_4_00000000000	chr04	4616713	0	1	0	0	1	0	0	2	1	2	0	1	0	0	1	0	0	0	0	1	0	1	1	0	1	1	0	0	0	0	0	0	1	0	1	0	1	0	1	0	1	0	1	1	1	1	1
C4_35_01110	chr04	68984299	1	NA	1	0	0	0	0	0	0	0	0	0	0	0	1	0	0	0	1	0	0	0	0	0	0	0	1	0	0	1	0	1	0	0	1	2	0	0	0	1	0	1	0	0	0	0	0
C4_35_01100	chr04	68984299	0	NA	0	0	0	0	0	0	0	0	0	0	0	0	0	0	0	0	0	0	0	0	0	0	0	0	0	0	0	0	0	0	0	0	0	0	0	0	0	0	0	0	0	0	0	0	0
C4_35_011-0	chr04	68984299	0	NA	0	1	0	0	1	0	0	0	1	0	0	0	0	0	1	0	1	0	0	0	1	1	1	0	0	1	0	0	1	0	1	1	0	0	1	1	0	0	0	1	0	0	0	0	1
C4_35_01010	chr04	68984299	0	NA	0	0	0	0	0	0	0	0	0	0	0	0	1	0	0	0	0	1	0	0	0	0	0	0	0	0	0	0	0	0	0	0	1	0	0	0	0	0	0	0	2	2	1	0	0
C4_35_00100	chr04	68984299	0	NA	0	0	0	0	0	0	0	0	0	0	0	0	0	0	0	0	0	0	0	0	0	0	0	0	0	0	0	0	0	0	0	0	0	0	0	0	0	0	0	0	0	0	0	0	0
C4_35_001-0	chr04	68984299	0	NA	0	0	0	0	0	0	0	0	0	0	0	0	0	0	0	0	0	0	0	0	0	0	0	0	0	0	0	0	0	0	0	0	0	0	0	0	0	0	0	0	0	0	0	1	0
C4_35_00000	chr04	68984299	1	NA	1	1	2	2	1	2	2	2	1	2	2	2	0	2	1	2	0	1	2	2	1	1	1	2	1	1	2	1	1	1	1	1	0	0	1	1	2	1	2	0	0	0	1	1	1
C4_34_0100101110101010	chr04	68007006	0	NA	NA	0	0	0	0	0	0	0	0	0	0	0	0	0	0	0	1	0	0	0	0	0	0	0	0	0	1	1	0	0	0	0	0	0	0	0	0	0	0	0	0	0	0	0	0
C4_34_0100001000010001	chr04	68007006	0	NA	NA	0	0	0	0	0	0	0	0	0	0	0	0	0	0	0	0	0	0	0	0	0	0	0	0	0	0	0	0	0	0	0	0	0	0	0	0	0	0	0	0	0	0	0	0
C4_34_0010001001101100	chr04	68007006	1	NA	NA	0	0	0	0	0	0	0	0	0	0	1	0	1	0	1	0	0	0	0	0	0	0	0	2	0	0	0	1	1	0	0	0	0	0	0	1	0	0	0	0	0	0	0	0
C4_34_0001001000000000	chr04	68007006	0	NA	NA	0	2	0	0	0	2	1	1	1	0	0	0	0	0	1	0	0	0	0	0	0	0	0	0	0	0	0	0	0	0	0	0	0	0	0	1	0	0	0	0	0	0	0	0
C4_34_0000101000100000	chr04	68007006	0	NA	NA	0	0	1	0	1	0	1	0	0	1	0	1	0	1	0	0	1	1	1	0	1	1	1	0	1	1	1	0	1	1	0	0	0	0	1	0	1	1	0	0	0	1	0	0
C4_34_0000101000010001	chr04	68007006	0	NA	NA	0	0	0	0	0	0	0	0	0	0	0	0	0	0	0	0	0	0	0	0	0	0	0	0	0	0	0	0	0	0	0	0	0	0	0	0	0	0	0	0	0	0	0	0
C4_34_0000101000000000	chr04	68007006	0	NA	NA	0	0	0	0	0	0	0	0	0	0	0	0	0	0	0	0	0	0	0	0	0	0	0	0	0	0	0	0	0	0	0	0	0	0	0	0	0	0	0	0	0	0	0	0
C4_34_0000011000000000	chr04	68007006	0	NA	NA	0	0	0	0	0	0	0	0	0	0	0	0	0	0	0	0	0	0	0	0	0	0	0	0	0	0	0	0	0	0	0	0	0	0	0	0	0	0	0	0	0	0	0	0
C4_34_0000001000101010	chr04	68007006	0	NA	NA	0	0	0	0	0	0	0	0	0	0	0	0	0	0	0	0	0	0	0	0	0	0	0	0	0	0	0	0	0	0	0	0	0	0	0	0	0	0	0	0	0	0	1	0
C4_34_0000001000101000	chr04	68007006	0	NA	NA	0	0	0	0	0	0	0	0	0	0	0	0	0	0	0	0	0	0	0	0	0	0	0	0	0	0	0	0	0	0	0	0	0	0	0	0	0	0	0	0	0	0	0	1
C4_34_0000001000010001	chr04	68007006	0	NA	NA	0	0	0	0	0	0	0	1	0	0	0	0	0	1	0	0	0	0	0	0	0	1	0	0	0	0	0	0	0	1	1	0	0	1	1	0	0	0	0	1	1	0	0	0
C4_34_0000001000000000	chr04	68007006	1	NA	NA	1	0	0	1	1	0	0	0	1	0	0	1	0	0	0	0	1	0	0	0	0	0	0	0	0	0	0	0	0	0	0	1	0	0	0	0	0	0	0	1	1	1	0	0
C4_34_0000000000000000	chr04	68007006	0	NA	NA	1	0	1	1	0	0	0	0	0	1	1	0	1	0	0	1	0	1	1	2	1	0	1	0	1	0	0	1	0	0	1	1	2	1	0	0	1	1	2	0	0	0	1	1
C4_33_01-11110	chr04	67100056	NA	0	0	0	0	0	0	0	0	0	0	2	0	1	0	1	0	0	0	0	0	0	2	0	0	0	0	0	0	0	0	0	0	0	NA	0	0	0	1	0	0	0	NA	NA	NA	0	0
C4_33_01-01110	chr04	67100056	NA	0	0	0	0	0	0	0	0	0	0	0	0	0	0	0	0	0	0	0	0	0	0	0	0	0	0	0	0	0	0	0	0	0	NA	0	0	0	0	0	0	0	NA	NA	NA	0	0
C4_33_00100010	chr04	67100056	NA	0	0	2	0	0	0	1	0	0	0	0	0	0	0	0	0	0	0	0	0	0	0	0	0	0	0	0	0	0	0	0	0	0	NA	0	0	0	0	0	0	0	NA	NA	NA	0	0
C4_33_00-01110	chr04	67100056	NA	1	1	0	1	0	0	0	2	1	2	0	0	0	0	0	0	1	1	0	0	0	0	0	0	0	0	0	1	0	0	0	0	0	NA	0	0	0	0	1	0	1	NA	NA	NA	0	0
C4_33_00000110	chr04	67100056	NA	0	0	0	0	0	0	0	0	0	0	0	0	0	0	0	0	0	0	0	0	0	0	0	0	0	0	0	0	0	0	0	0	0	NA	0	0	0	0	0	0	0	NA	NA	NA	0	0
C4_33_00000010	chr04	67100056	NA	1	1	0	0	2	2	1	0	1	0	0	1	1	2	1	1	1	1	2	2	2	0	2	2	2	2	2	1	2	2	2	2	0	NA	2	2	2	1	1	1	1	NA	NA	NA	0	1
C4_33_00000000	chr04	67100056	NA	0	0	0	1	0	0	0	0	0	0	0	1	0	0	0	1	0	0	0	0	0	0	0	0	0	0	0	0	0	0	0	0	2	NA	0	0	0	0	0	1	0	NA	NA	NA	2	1
C4_32_0110100	chr04	66181176	1	0	0	1	0	0	0	1	0	0	0	0	0	0	1	0	0	0	0	0	0	0	0	0	0	1	0	0	1	0	0	0	0	0	2	0	0	0	0	0	1	0	0	0	1	0	0
C4_32_0110000	chr04	66181176	0	0	0	0	0	0	0	0	0	0	0	0	0	0	0	0	0	0	0	0	0	0	0	0	0	0	0	0	0	0	0	0	0	0	0	0	0	0	0	0	0	0	0	0	0	0	0
C4_32_00-1010	chr04	66181176	0	0	0	0	0	0	0	0	0	0	0	0	0	0	0	0	0	0	0	0	0	0	0	0	0	0	0	0	0	0	0	0	0	0	0	0	0	0	0	0	0	0	0	0	0	0	0
C4_32_0010000	chr04	66181176	0	0	0	0	0	0	0	0	0	0	0	1	0	0	0	0	0	0	0	0	0	0	0	0	0	0	0	0	0	0	0	0	0	0	0	0	0	0	0	0	0	0	0	0	0	0	0
C4_32_0001010	chr04	66181176	0	0	0	0	0	0	0	0	0	0	0	0	0	0	0	0	0	0	0	0	0	0	0	0	0	0	0	0	0	0	0	0	0	0	0	0	0	0	0	0	0	0	0	0	0	1	0
C4_32_0000100	chr04	66181176	0	0	0	0	0	0	0	0	0	0	0	0	0	0	0	0	0	0	0	0	0	0	0	0	0	0	0	0	0	0	0	0	0	0	0	0	0	0	0	0	0	0	0	0	0	0	0
C4_32_0000010	chr04	66181176	0	0	0	0	0	0	0	0	0	0	0	0	0	0	0	0	0	0	0	0	0	0	0	0	0	0	0	0	0	0	0	0	0	0	0	0	0	0	0	0	0	0	0	0	0	0	0
C4_32_0000000	chr04	66181176	1	2	2	1	2	2	2	1	2	2	2	1	2	2	1	2	2	2	2	2	2	2	2	2	2	1	2	2	1	2	2	2	2	2	0	2	2	2	2	2	1	2	2	2	1	1	2
C4_31_0110010001001000	chr04	65274614	0	1	0	0	0	0	0	0	0	0	0	0	0	0	0	0	0	0	0	0	0	0	0	0	0	0	0	0	0	0	0	0	0	0	0	0	0	0	0	0	0	0	0	0	0	0	0
C4_31_0011100110111111	chr04	65274614	1	0	0	1	0	0	0	1	0	0	0	1	0	0	1	0	0	0	0	1	0	0	0	0	0	1	0	0	0	0	0	0	0	0	2	0	0	0	0	0	1	0	0	0	1	0	0
C4_31_0011100100010111	chr04	65274614	0	0	0	0	0	0	0	0	0	0	0	0	0	0	0	0	0	0	0	0	0	0	0	0	0	0	0	0	0	0	0	0	0	0	0	0	0	0	0	0	0	0	0	0	0	0	0
C4_31_0011100100000000	chr04	65274614	0	0	0	0	0	0	0	0	0	0	0	0	0	0	0	0	0	0	0	0	0	0	0	0	0	0	0	0	0	0	0	0	0	0	0	0	0	0	0	0	0	0	0	0	0	0	0
C4_31_0011-00100010111	chr04	65274614	0	0	0	0	0	0	0	0	0	0	0	0	0	0	0	0	0	0	0	0	0	0	0	0	0	0	0	0	0	0	0	0	0	0	0	0	0	0	0	0	0	0	0	0	0	0	0
C4_31_0010011001001000	chr04	65274614	0	0	0	0	0	1	1	0	0	1	0	0	0	1	0	1	1	2	1	1	2	2	0	1	0	1	2	0	0	0	0	0	0	1	0	1	1	0	1	1	0	1	0	0	1	0	0
C4_31_0010010001001111	chr04	65274614	0	0	0	0	0	0	0	0	0	0	0	0	0	0	0	0	0	0	0	0	0	0	0	0	0	0	0	0	0	0	0	0	0	0	0	0	0	0	0	0	0	0	1	1	0	0	0
C4_31_0010010001001010	chr04	65274614	0	0	0	0	0	0	0	0	0	0	0	0	0	0	0	0	0	0	0	0	0	0	0	0	0	0	0	0	0	0	0	0	0	0	0	0	0	0	0	0	0	0	0	0	0	0	0
C4_31_0010010001001000	chr04	65274614	0	0	0	0	0	0	1	0	0	0	0	0	0	0	0	0	0	0	0	0	0	0	0	0	0	0	0	0	0	0	0	0	0	0	0	0	0	0	0	0	0	0	0	0	0	0	0
C4_31_0010010001000000	chr04	65274614	0	0	0	0	0	0	0	0	1	1	1	0	0	0	0	0	0	0	1	0	0	0	1	0	0	0	0	0	1	0	1	0	0	0	0	0	0	0	0	0	0	0	0	0	0	1	0
C4_31_0000010001001000	chr04	65274614	0	0	0	0	0	0	0	0	0	0	0	0	0	0	0	0	0	0	0	0	0	0	0	0	0	0	0	0	0	0	0	0	0	0	0	0	0	0	0	0	0	0	0	0	0	0	0
C4_31_0000000000000001	chr04	65274614	1	1	1	0	0	1	0	0	1	0	0	0	1	0	1	0	0	0	0	0	0	0	0	0	0	0	0	0	0	2	0	0	1	0	0	1	0	1	0	0	1	0	1	1	0	0	1
C4_31_0000000000000000	chr04	65274614	0	0	1	1	2	0	0	1	0	0	1	1	1	1	0	1	1	0	0	0	0	0	1	1	2	0	0	2	1	0	1	2	1	1	0	0	1	1	1	1	0	1	0	0	0	1	1
C4_30_0101100000	chr04	64388593	0	NA	0	1	1	0	1	2	1	1	1	0	0	0	NA	1	0	1	1	0	0	0	1	0	0	0	0	0	1	1	1	1	0	0	0	0	0	0	0	0	0	0	0	0	0	1	0
C4_30_0011100000	chr04	64388593	0	NA	0	0	0	0	0	0	0	0	0	0	0	0	NA	0	0	0	0	0	0	0	0	0	1	0	0	0	0	0	0	0	1	0	0	0	1	0	0	0	0	0	0	0	0	0	0
C4_30_0001110000	chr04	64388593	0	NA	0	1	0	0	0	0	0	0	0	0	0	0	NA	1	0	0	0	0	0	0	1	1	0	0	0	1	0	0	1	1	0	0	0	0	0	0	0	0	0	0	0	0	0	0	0
C4_30_0001100110	chr04	64388593	2	NA	1	0	0	1	0	0	1	0	0	2	1	0	NA	0	0	0	0	1	0	0	0	0	0	0	0	0	0	1	0	0	0	0	2	1	0	0	1	0	1	0	1	1	1	0	1
C4_30_0001100000	chr04	64388593	0	NA	0	0	0	0	0	0	0	0	0	0	0	0	NA	0	0	0	0	0	0	0	0	0	0	0	0	0	0	0	0	0	0	1	0	0	0	0	0	0	0	0	1	1	0	0	0
C4_30_0000001000	chr04	64388593	0	NA	0	0	0	0	1	0	0	1	0	0	0	0	NA	0	0	0	0	0	0	1	0	0	0	0	0	0	0	0	0	0	0	0	0	0	0	0	0	0	0	0	0	0	1	0	0
C4_30_0000000000	chr04	64388593	0	NA	1	0	1	1	0	0	0	0	1	0	1	2	NA	0	2	1	1	1	2	1	0	1	1	2	2	1	1	0	0	0	1	1	0	1	1	2	1	2	1	2	0	0	0	1	1
C4_3_011000000101110	chr04	3601274	0	1	NA	0	0	1	0	0	1	1	0	1	2	0	0	0	0	0	1	1	NA	0	0	0	0	0	0	0	0	0	0	0	0	0	2	1	0	0	0	0	0	0	0	0	1	0	1
C4_3_000111010010010	chr04	3601274	0	1	NA	0	0	0	0	0	0	0	0	0	0	0	0	0	0	0	0	0	NA	0	0	0	0	0	0	0	0	0	0	0	0	0	0	0	0	0	0	0	0	0	0	0	0	0	1
C4_3_000111010000010	chr04	3601274	1	0	NA	0	0	0	1	0	0	0	0	1	0	0	1	0	1	0	0	1	NA	1	1	0	1	0	1	1	1	0	1	0	0	0	0	0	0	1	0	1	1	1	1	1	0	0	0
C4_3_000111010000000	chr04	3601274	0	0	NA	0	0	0	0	1	0	0	0	0	0	0	0	0	0	0	0	0	NA	0	0	0	1	0	0	0	0	0	0	0	1	0	0	0	1	0	1	0	0	0	0	0	0	0	0
C4_3_0001110-0000010	chr04	3601274	0	0	NA	0	0	0	0	1	0	0	0	0	0	0	0	0	0	0	0	0	NA	0	0	0	0	0	0	0	0	0	0	0	0	0	0	0	0	0	0	0	0	0	0	0	0	0	0
C4_3_000111000000010	chr04	3601274	0	0	NA	0	0	0	0	0	0	0	0	0	0	0	0	0	0	0	0	0	NA	0	0	0	0	0	0	0	0	0	0	0	0	0	0	0	0	0	0	0	0	0	0	0	0	0	0
C4_3_0001110-0000000	chr04	3601274	0	0	NA	0	0	0	0	0	0	0	0	0	0	0	0	0	0	0	0	0	NA	0	0	0	0	0	0	0	0	0	0	0	0	0	0	0	0	0	0	0	0	0	0	0	0	0	0
C4_3_000101110001010	chr04	3601274	0	0	NA	1	0	0	0	0	0	0	1	0	0	1	0	0	0	1	0	0	NA	0	0	1	0	0	1	1	0	0	0	1	0	0	0	0	0	0	0	0	0	0	0	0	0	0	0
C4_3_000101010001010	chr04	3601274	0	0	NA	0	0	0	0	0	0	0	0	0	0	0	0	0	0	0	0	0	NA	0	0	0	0	0	0	0	0	0	0	0	0	0	0	0	0	0	0	0	0	0	0	0	0	0	0
C4_3_000100000000010	chr04	3601274	0	0	NA	0	0	0	0	0	0	0	0	0	0	0	0	1	0	0	0	0	NA	0	0	0	0	0	0	0	0	0	1	1	0	0	0	0	0	0	0	0	0	0	0	0	0	0	0
C4_3_000000010000010	chr04	3601274	0	0	NA	0	0	0	0	0	0	0	0	0	0	0	0	0	0	0	0	0	NA	0	0	0	0	0	0	0	0	0	0	0	0	0	0	0	0	0	0	0	0	0	0	0	0	0	0
C4_3_000000010000000	chr04	3601274	0	0	NA	0	0	0	0	0	0	0	0	0	0	0	0	0	0	0	0	0	NA	0	0	0	0	0	0	0	0	0	0	0	0	0	0	0	0	0	0	0	0	0	0	0	0	1	0
C4_3_000000001001000	chr04	3601274	0	0	NA	1	1	0	0	0	0	0	0	0	0	0	0	0	0	1	0	0	NA	1	0	0	0	1	0	0	0	0	0	0	0	0	0	0	0	0	0	0	1	0	0	0	0	1	0
C4_3_000000000000000	chr04	3601274	1	0	NA	0	1	1	1	0	1	1	1	0	0	1	1	1	1	0	1	0	NA	0	1	1	0	1	0	0	1	2	0	0	1	2	0	1	1	1	1	1	0	1	1	1	1	0	0
C4_29_10111110	chr04	63535427	NA	0	0	0	NA	0	0	NA	0	0	NA	0	0	0	0	0	0	NA	0	0	0	NA	NA	0	0	0	0	0	0	0	NA	0	0	0	0	0	0	0	0	0	0	0	0	0	0	0	0
C4_29_01111110	chr04	63535427	NA	1	0	1	NA	0	0	NA	2	1	NA	0	1	0	1	0	1	NA	0	0	0	NA	NA	0	1	1	0	1	1	1	NA	1	0	1	0	0	1	1	0	0	0	1	0	0	0	1	0
C4_29_00111110	chr04	63535427	NA	1	1	0	NA	1	1	NA	0	0	NA	2	1	0	0	0	0	NA	1	1	1	NA	NA	0	1	0	0	0	1	1	NA	0	1	1	2	1	1	0	1	0	2	0	1	1	0	0	1
C4_29_00001110	chr04	63535427	NA	0	0	0	NA	0	0	NA	0	0	NA	0	0	0	0	0	0	NA	0	0	0	NA	NA	0	0	0	0	0	0	0	NA	0	0	0	0	0	0	0	0	0	0	0	0	0	0	0	0
C4_29_00001010	chr04	63535427	NA	0	0	0	NA	0	0	NA	0	0	NA	0	0	0	0	0	0	NA	0	0	0	NA	NA	0	0	0	0	0	0	0	NA	0	0	0	0	0	0	0	0	0	0	0	0	0	0	0	0
C4_29_00001000	chr04	63535427	NA	0	0	0	NA	0	0	NA	0	0	NA	0	0	0	0	0	0	NA	0	0	0	NA	NA	0	0	1	0	0	0	0	NA	0	0	0	0	1	0	0	0	0	0	0	0	0	0	0	0
C4_29_00000110	chr04	63535427	NA	0	0	0	NA	0	0	NA	0	0	NA	0	0	0	0	0	0	NA	0	0	0	NA	NA	0	0	0	0	0	0	0	NA	0	0	0	0	0	0	0	0	0	0	0	0	0	0	0	0
C4_29_00000000	chr04	63535427	NA	0	1	1	NA	1	1	NA	0	1	NA	0	0	2	1	2	1	NA	1	1	1	NA	NA	2	0	0	2	1	0	0	NA	1	1	0	0	0	0	1	1	2	0	1	1	1	2	1	1
C4_28_010000000	chr04	62692102	1	1	0	1	0	0	0	2	0	NA	0	0	0	0	1	1	0	1	0	0	1	0	0	1	0	0	0	0	1	1	0	0	NA	0	0	0	0	0	0	1	0	NA	0	0	0	0	0
C4_28_001100010	chr04	62692102	0	0	1	0	1	1	0	0	0	NA	1	0	1	0	0	0	0	0	0	2	1	0	1	0	1	1	1	1	1	1	1	1	NA	2	2	1	0	0	0	0	1	NA	0	0	1	1	0
C4_28_001000100	chr04	62692102	0	0	0	0	0	0	0	0	1	NA	0	0	0	0	0	0	0	0	0	0	0	0	0	0	1	0	0	0	0	0	0	0	NA	0	0	0	0	0	0	0	0	NA	0	0	0	0	0
C4_28_001000000	chr04	62692102	0	0	0	0	1	0	1	0	0	NA	0	1	1	1	0	0	0	0	1	0	0	1	0	0	0	1	0	0	0	0	0	0	NA	0	0	1	0	0	0	0	1	NA	1	1	0	0	0
C4_28_000100000	chr04	62692102	0	0	0	0	0	0	0	0	0	NA	0	0	0	0	0	0	0	0	0	0	0	0	0	0	0	0	0	0	0	0	0	0	NA	0	0	0	0	0	0	0	0	NA	0	0	0	0	0
C4_28_000011000	chr04	62692102	0	1	1	0	0	1	0	0	1	NA	1	1	0	0	0	1	2	1	1	0	0	0	1	0	0	0	1	0	0	0	0	0	NA	0	0	0	2	2	2	1	0	NA	0	0	0	1	2
C4_28_000000000	chr04	62692102	1	0	0	1	0	0	1	0	0	NA	0	0	0	1	1	0	0	0	0	0	0	1	0	1	0	0	0	1	0	0	1	1	NA	0	0	0	0	0	0	0	0	NA	1	1	1	0	0
C4_27_010111010	chr04	61856174	0	0	0	0	0	0	0	0	0	0	0	0	0	0	0	0	0	0	0	0	0	0	0	0	0	0	0	0	0	0	0	0	0	0	0	0	0	0	0	0	0	0	0	0	0	0	0
C4_27_010-01010	chr04	61856174	0	0	0	0	0	0	0	0	0	0	0	0	0	0	0	0	0	0	0	0	0	0	0	0	1	0	0	0	0	0	0	0	0	0	0	0	0	0	0	0	0	0	1	1	0	0	0
C4_27_010-01000	chr04	61856174	0	0	0	0	0	0	0	0	0	0	0	0	0	0	0	0	0	0	0	0	0	0	0	0	0	0	0	0	0	0	0	0	0	0	0	0	0	0	0	0	0	0	0	0	0	0	0
C4_27_010001010	chr04	61856174	0	0	0	0	0	0	0	0	0	0	0	0	0	0	0	0	0	0	0	0	0	0	0	0	0	0	0	0	0	0	0	0	0	0	0	0	0	0	0	0	0	0	0	0	0	0	0
C4_27_001111010	chr04	61856174	0	0	0	0	0	0	0	0	0	0	0	0	0	0	0	0	0	1	0	0	1	0	0	0	0	0	1	0	0	0	0	0	1	0	0	0	0	1	1	0	0	1	0	0	0	0	1
C4_27_000111110	chr04	61856174	0	0	0	0	0	0	0	0	0	0	0	0	0	0	0	0	0	0	0	0	0	0	0	0	0	0	0	0	0	0	0	0	0	0	0	0	0	0	0	0	0	0	0	0	0	0	0
C4_27_000111010	chr04	61856174	0	0	0	0	0	0	0	0	0	0	0	0	0	0	0	0	0	0	0	0	0	0	0	0	0	0	0	0	0	0	0	0	0	0	0	0	0	0	0	0	0	0	0	0	0	0	0
C4_27_000101110	chr04	61856174	0	0	1	1	1	1	0	1	0	0	1	0	0	0	0	0	0	0	0	2	1	0	1	0	1	1	1	1	1	1	1	1	0	2	2	1	0	0	0	0	1	0	0	0	1	0	0
C4_27_000101011	chr04	61856174	0	0	0	0	0	0	0	0	0	0	0	0	0	0	0	0	0	0	0	0	0	0	0	0	0	0	0	0	0	0	0	0	0	0	0	0	0	0	0	0	0	0	0	0	0	0	0
C4_27_000101010	chr04	61856174	0	0	1	0	0	0	0	0	1	0	0	0	0	0	0	0	1	0	0	0	0	0	0	0	0	0	0	0	0	0	0	0	0	0	0	0	0	0	0	1	0	1	0	0	0	0	1
C4_27_000001110	chr04	61856174	0	0	0	0	0	0	0	0	0	0	0	0	0	0	0	0	0	0	0	0	0	0	0	0	0	0	0	0	0	0	0	0	0	0	0	0	0	0	0	0	0	0	0	0	0	0	0
C4_27_000001010	chr04	61856174	2	2	0	1	1	1	2	1	1	2	1	2	2	2	2	2	1	1	2	0	0	2	1	2	0	1	0	1	1	1	1	1	1	0	0	1	2	1	1	1	1	0	1	1	1	2	0
C4_27_000000000	chr04	61856174	0	0	0	0	0	0	0	0	0	0	0	0	0	0	0	0	0	0	0	0	0	0	0	0	0	0	0	0	0	0	0	0	0	0	0	0	0	0	0	0	0	0	0	0	0	0	0
C4_26_01000	chr04	61028854	NA	2	0	0	0	1	0	1	1	NA	NA	1	1	0	1	1	1	1	0	NA	0	1	0	0	1	NA	1	1	NA	0	NA	0	0	0	0	0	1	1	0	0	1	0	1	1	0	1	0
C4_26_00100	chr04	61028854	NA	0	0	1	0	0	1	0	0	NA	NA	0	0	1	1	0	0	0	0	NA	0	1	0	1	0	NA	0	1	NA	0	NA	1	0	0	0	0	0	0	0	0	0	0	0	0	0	0	0
C4_26_00010	chr04	61028854	NA	0	2	1	1	1	0	1	0	NA	NA	0	0	0	0	0	1	0	0	NA	1	0	1	0	1	NA	0	0	NA	1	NA	1	0	2	2	2	0	0	0	1	1	1	0	0	1	0	0
C4_26_00000	chr04	61028854	NA	0	0	0	1	0	1	0	1	NA	NA	1	1	1	0	1	0	1	2	NA	1	0	1	1	0	NA	1	0	NA	0	NA	0	2	0	0	0	1	1	2	1	0	1	1	1	1	1	2
C4_26_00-00	chr04	61028854	NA	0	0	0	0	0	0	0	0	NA	NA	0	0	0	0	0	0	0	0	NA	0	0	0	0	0	NA	0	0	NA	1	NA	0	0	0	0	0	0	0	0	0	0	0	0	0	0	0	0
C4_25_01100010	chr04	59989342	0	1	0	0	1	0	0	1	1	0	0	1	0	0	0	0	0	0	1	0	0	0	0	0	0	0	0	0	0	0	0	0	1	0	0	0	1	0	1	0	0	0	0	0	0	0	1
C4_25_01010010	chr04	59989342	0	0	0	0	0	0	0	0	0	0	0	0	0	0	0	0	0	0	0	0	0	0	0	0	0	0	0	0	0	0	0	0	0	0	0	0	0	0	0	0	0	0	0	0	0	0	0
C4_25_01001010	chr04	59989342	0	1	0	1	0	1	1	0	1	1	1	0	0	0	1	2	1	1	0	0	0	1	1	0	1	0	1	2	0	1	1	1	0	0	0	0	1	1	0	0	0	0	0	0	0	1	0
C4_25_01000110	chr04	59989342	0	0	2	1	1	1	0	0	0	0	1	0	1	0	0	0	1	0	1	2	1	0	1	0	0	2	0	0	1	1	1	1	0	2	2	2	0	0	0	1	1	1	0	0	1	1	1
C4_25_01000010	chr04	59989342	1	0	0	0	0	0	1	1	0	1	0	1	1	1	1	0	0	0	0	0	0	1	0	0	1	0	0	0	1	0	0	0	1	0	0	0	0	1	0	0	1	0	2	2	1	0	0
C4_25_00000000	chr04	59989342	1	0	0	0	0	0	0	0	0	0	0	0	0	1	0	0	0	1	0	0	1	0	0	2	0	0	1	0	0	0	0	0	0	0	0	0	0	0	1	1	0	1	0	0	0	0	0
C4_24_01100111100	chr04	59064134	0	1	NA	1	1	1	0	0	0	0	1	0	1	0	0	0	1	0	1	2	1	0	1	0	0	2	0	0	1	1	1	1	0	2	2	2	0	0	0	1	1	1	0	0	1	1	1
C4_24_01000111010	chr04	59064134	0	0	NA	0	0	0	0	0	0	0	0	0	0	0	0	0	0	0	0	0	0	0	0	0	0	0	0	0	0	0	0	0	0	0	0	0	0	0	0	0	0	0	0	0	0	0	0
C4_24_01000111000	chr04	59064134	0	0	NA	0	0	0	0	0	0	0	0	0	0	0	0	0	0	0	0	0	0	0	0	0	0	0	0	0	0	0	0	0	0	0	0	0	0	0	0	0	0	0	0	0	0	0	0
C4_24_01000001000	chr04	59064134	0	0	NA	0	0	0	0	0	0	0	0	0	0	0	0	0	0	0	0	0	0	0	0	0	0	0	0	0	0	0	0	0	0	0	0	0	0	0	0	0	0	0	0	0	0	0	0
C4_24_00011001000	chr04	59064134	0	0	NA	0	0	0	0	0	0	0	0	0	0	0	0	0	0	1	0	0	1	0	0	1	0	0	1	0	0	0	0	0	0	0	0	0	0	0	1	0	0	1	0	0	0	0	0
C4_24_00000011000	chr04	59064134	1	0	NA	0	1	0	0	2	0	0	0	2	1	1	0	0	0	0	1	0	0	1	0	0	0	0	0	0	1	0	0	0	2	0	0	0	1	1	1	0	1	0	1	1	0	1	1
C4_24_00000001110	chr04	59064134	0	0	NA	0	0	0	0	0	0	0	0	0	0	0	0	0	0	0	0	0	0	0	0	0	0	0	0	0	0	0	0	0	0	0	0	0	0	0	0	0	0	0	0	0	0	0	0
C4_24_00000001010	chr04	59064134	0	1	NA	0	0	1	1	0	1	1	0	0	0	0	0	1	0	1	0	0	0	0	0	0	1	0	1	1	0	0	0	0	0	0	0	0	1	1	0	0	0	0	0	0	0	0	0
C4_24_00000001000	chr04	59064134	0	0	NA	0	0	0	1	0	0	1	0	0	0	0	1	0	0	0	0	0	0	0	0	0	1	0	0	0	0	0	0	0	0	0	0	0	0	0	0	0	0	0	1	1	1	0	0
C4_24_00000000010	chr04	59064134	0	0	NA	0	0	0	0	0	0	0	0	0	0	0	0	0	0	0	0	0	0	0	0	0	0	0	0	0	0	0	0	0	0	0	0	0	0	0	0	0	0	0	0	0	0	0	0
C4_24_00000000000	chr04	59064134	1	0	NA	1	0	0	0	0	1	0	1	0	0	1	1	1	1	0	0	0	0	1	1	1	0	0	0	1	0	1	1	1	0	0	0	0	0	0	0	1	0	0	0	0	0	0	0
C4_23_0100000	chr04	58215603	1	1	2	1	1	1	0	1	0	1	1	1	2	0	0	0	1	1	1	2	1	1	0	0	1	2	1	1	2	1	1	1	0	2	1	2	0	1	1	1	1	1	1	NA	1	0	1
C4_23_0010000	chr04	58215603	0	0	0	1	0	0	0	0	0	0	1	0	0	0	0	0	1	0	0	0	0	0	0	0	0	0	0	1	0	0	1	1	0	0	0	0	0	0	0	0	0	0	0	NA	0	0	0
C4_23_0001110	chr04	58215603	0	0	0	0	0	0	1	0	1	0	0	0	0	0	1	0	0	0	0	0	0	0	0	0	1	0	0	0	0	0	0	0	0	0	0	0	0	0	0	0	0	0	1	NA	0	0	0
C4_23_0001000	chr04	58215603	0	0	0	0	0	0	0	0	0	0	0	0	0	0	0	0	0	0	0	0	0	0	0	0	0	0	0	0	0	0	0	0	0	0	0	0	0	0	0	0	0	0	0	NA	0	0	0
C4_23_0000000	chr04	58215603	1	1	0	0	1	1	1	1	1	1	0	1	0	2	1	2	0	1	1	0	1	1	2	2	0	0	1	0	0	1	0	0	2	0	1	0	2	1	1	1	1	1	0	NA	1	2	1
C4_23_-000000	chr04	58215603	0	0	0	0	0	0	0	0	0	0	0	0	0	0	0	0	0	0	0	0	0	0	0	0	0	0	0	0	0	0	0	0	0	0	0	0	0	0	0	0	0	0	0	NA	0	0	0
C4_22_0111110	chr04	57584642	0	0	0	0	0	0	0	0	0	0	0	0	0	0	1	0	0	0	0	1	0	0	0	0	1	0	0	0	0	0	0	0	0	0	0	0	0	0	0	0	0	0	1	1	0	0	0
C4_22_0101110	chr04	57584642	0	0	0	0	0	0	1	0	1	0	0	0	0	0	0	0	0	0	0	0	0	0	0	0	0	0	0	0	0	0	0	0	0	0	0	0	0	0	0	0	0	0	0	0	0	0	0
C4_22_0101010	chr04	57584642	0	0	0	0	0	0	0	0	0	0	0	0	0	0	0	0	0	0	0	0	0	0	0	0	0	0	0	0	0	0	0	0	0	0	0	0	0	0	0	0	0	0	0	0	0	0	0
C4_22_0011110	chr04	57584642	0	0	0	0	0	0	0	0	0	0	0	0	0	0	0	0	0	0	0	0	0	0	0	0	0	0	0	0	0	0	0	0	0	0	0	0	0	0	0	0	0	0	0	0	0	0	0
C4_22_0001110	chr04	57584642	0	0	0	0	0	0	0	0	0	0	0	0	0	0	0	0	0	0	0	0	0	0	0	0	0	0	0	0	0	0	0	0	0	0	0	0	0	0	0	0	0	0	0	0	0	0	0
C4_22_0000000	chr04	57584642	2	2	2	2	2	2	1	2	1	2	2	2	2	2	1	2	2	2	2	1	2	2	2	2	1	2	2	2	2	2	2	2	2	2	2	2	2	2	2	2	2	2	1	1	2	2	2
C4_21_01000	chr04	56409294	1	0	0	0	0	0	1	0	0	1	0	0	0	0	0	1	0	0	0	0	0	0	1	1	0	0	0	0	0	1	0	0	0	0	0	0	0	0	0	1	0	0	0	0	0	0	0
C4_21_00100	chr04	56409294	0	0	0	0	0	0	1	0	0	0	0	0	0	1	0	0	0	0	0	0	0	0	0	0	0	0	0	0	0	0	0	0	0	0	0	0	0	0	0	0	0	0	0	0	0	0	0
C4_21_00010	chr04	56409294	0	0	0	0	0	0	0	0	0	0	0	0	0	0	0	0	0	0	0	0	0	0	0	0	1	0	0	0	0	0	0	0	0	0	0	0	0	0	1	0	0	0	0	0	0	0	0
C4_21_00000	chr04	56409294	1	2	2	2	2	2	0	2	2	1	2	2	2	1	2	1	2	2	2	2	2	2	1	1	1	2	2	2	2	1	2	2	2	2	2	2	2	2	1	1	2	2	2	2	2	2	2
C4_20_01111110	chr04	55402902	1	1	0	0	0	1	0	1	0	0	0	1	1	0	0	0	NA	NA	0	1	NA	1	0	0	0	1	NA	0	1	0	0	0	0	0	0	0	0	0	NA	0	0	NA	1	1	1	0	1
C4_20_01110110	chr04	55402902	0	0	0	0	0	0	0	0	0	0	0	0	0	0	0	0	NA	NA	0	0	NA	0	0	0	1	0	NA	0	0	0	0	0	0	0	0	0	0	0	NA	0	0	NA	0	0	0	0	0
C4_20_01110100	chr04	55402902	0	0	0	0	0	0	1	0	0	0	0	0	0	0	1	0	NA	NA	0	1	NA	0	0	0	0	0	NA	0	0	0	0	0	0	0	0	0	0	0	NA	0	0	NA	1	1	0	0	0
C4_20_01110000	chr04	55402902	0	0	0	0	0	0	0	0	0	0	0	0	0	0	0	0	NA	NA	0	0	NA	0	0	0	0	0	NA	0	0	0	0	0	0	0	0	0	0	0	NA	0	0	NA	0	0	0	0	0
C4_20_01100110	chr04	55402902	0	0	0	0	0	0	0	0	0	0	0	0	0	0	0	0	NA	NA	0	0	NA	0	0	0	0	0	NA	0	0	0	0	0	0	0	0	0	0	0	NA	0	0	NA	0	0	0	0	0
C4_20_01100000	chr04	55402902	0	0	0	0	0	0	0	0	0	0	0	0	0	0	0	0	NA	NA	0	0	NA	0	0	0	0	0	NA	0	0	0	0	0	0	0	0	0	0	0	NA	0	0	NA	0	0	0	0	0
C4_20_01010110	chr04	55402902	0	0	0	0	0	0	0	0	0	0	0	0	0	0	0	0	NA	NA	0	0	NA	0	0	0	0	0	NA	0	0	0	0	0	0	0	0	0	0	0	NA	0	0	NA	0	0	0	0	0
C4_20_01010100	chr04	55402902	0	0	0	0	0	0	0	0	0	0	0	0	0	0	0	0	NA	NA	0	0	NA	0	0	0	0	0	NA	0	0	0	0	0	0	0	0	0	0	0	NA	0	0	NA	0	0	0	0	0
C4_20_01010000	chr04	55402902	0	0	2	1	0	1	0	1	0	0	0	1	1	1	0	0	NA	NA	0	0	NA	0	0	0	0	1	NA	0	1	1	1	0	1	1	1	2	1	0	NA	1	0	NA	0	0	0	1	1
C4_20_01000000	chr04	55402902	0	0	0	0	0	0	0	0	0	0	0	0	0	0	0	0	NA	NA	0	0	NA	0	0	0	0	0	NA	0	0	0	0	0	0	0	0	0	0	0	NA	0	0	NA	0	0	0	0	0
C4_20_00010000	chr04	55402902	1	1	0	1	2	0	0	0	2	1	1	0	0	1	1	2	NA	NA	1	0	NA	1	2	2	1	0	NA	1	0	1	1	2	1	1	1	0	1	2	NA	1	1	NA	0	0	1	0	0
C4_20_00000000	chr04	55402902	0	0	0	0	0	0	1	0	0	1	1	0	0	0	0	0	NA	NA	1	0	NA	0	0	0	0	0	NA	1	0	0	0	0	0	0	0	0	0	0	NA	0	1	NA	0	0	0	1	0
C4_2_0101101000	chr04	2161512	0	0	0	0	0	0	0	0	0	0	0	0	0	0	0	0	0	0	0	1	0	0	0	0	0	0	0	0	0	0	0	0	0	0	0	0	0	0	0	0	0	0	1	1	0	0	0
C4_2_0011111000	chr04	2161512	0	0	1	0	0	0	0	0	0	0	0	0	0	0	0	0	0	0	0	0	0	0	0	0	0	0	0	0	0	0	0	0	0	0	0	0	0	0	0	0	0	0	0	0	0	0	1
C4_2_0001101110	chr04	2161512	0	0	0	0	0	0	1	0	0	0	0	0	0	0	0	0	0	0	0	0	0	0	0	0	0	0	0	0	0	0	0	0	0	0	0	0	0	0	0	0	0	0	0	0	0	0	0
C4_2_0001101100	chr04	2161512	0	0	0	0	0	0	0	0	0	0	0	0	0	0	0	0	0	0	0	0	0	0	0	0	0	0	0	0	0	0	0	0	0	0	0	0	0	0	0	0	0	0	0	0	0	0	0
C4_2_0001101010	chr04	2161512	0	0	0	0	0	0	0	0	0	0	0	0	0	0	0	0	0	0	0	0	0	0	1	0	0	0	0	0	0	0	0	0	0	0	1	0	0	0	0	0	0	0	0	0	0	1	0
C4_2_0001101000	chr04	2161512	1	2	0	1	1	1	1	2	2	0	2	2	0	1	0	2	1	2	1	0	1	2	0	1	2	1	2	2	1	1	2	2	2	1	0	0	2	2	2	0	2	1	0	0	0	0	0
C4_2_0001100010	chr04	2161512	0	0	0	0	0	0	0	0	0	0	0	0	0	0	1	0	0	0	0	0	0	0	0	0	0	0	0	0	0	0	0	0	0	0	0	0	0	0	0	0	0	0	0	0	0	0	0
C4_2_0001100000	chr04	2161512	0	0	0	0	0	0	0	0	0	0	0	0	0	0	0	0	1	0	0	0	1	0	0	0	0	0	0	0	0	0	0	0	0	0	0	0	0	0	0	1	0	0	0	0	0	0	0
C4_2_0001001000	chr04	2161512	0	0	0	0	1	0	0	0	0	0	0	0	0	0	0	0	0	0	0	0	0	0	0	0	0	1	0	0	0	0	0	0	0	0	0	0	0	0	0	0	0	0	0	0	1	0	0
C4_2_0000101110	chr04	2161512	0	0	0	0	0	0	0	0	0	0	0	0	0	0	0	0	0	0	0	0	0	0	0	0	0	0	0	0	0	0	0	0	0	0	0	0	0	0	0	0	0	0	0	0	0	1	0
C4_2_0000000000	chr04	2161512	1	0	1	1	0	1	0	0	0	2	0	0	2	1	1	0	0	0	1	1	0	0	1	1	0	0	0	0	1	1	0	0	0	1	1	2	0	0	0	1	0	1	1	1	1	0	1
C4_19_011100	chr04	54549723	0	NA	NA	0	0	0	0	1	1	1	0	1	0	0	0	0	0	2	0	0	0	0	1	1	1	0	1	0	0	0	1	0	1	0	0	0	1	NA	1	0	0	1	0	0	1	0	0
C4_19_010100	chr04	54549723	0	NA	NA	0	0	0	0	0	0	0	0	0	0	0	0	0	0	0	0	0	0	0	0	0	0	0	0	0	0	0	0	0	0	0	0	0	0	NA	0	0	0	0	0	0	0	0	0
C4_19_001100	chr04	54549723	1	NA	NA	0	0	0	1	1	0	1	0	1	0	2	1	1	0	0	0	0	0	1	1	1	0	0	0	0	0	1	0	0	1	1	1	0	1	NA	0	1	0	1	0	0	0	1	0
C4_19_000110	chr04	54549723	0	NA	NA	0	2	0	0	0	0	0	1	0	0	0	0	1	0	0	2	0	1	0	0	0	0	0	0	1	0	0	1	1	0	1	0	0	0	NA	0	0	2	0	0	0	0	1	0
C4_19_000100	chr04	54549723	1	NA	NA	0	0	2	1	0	1	0	0	0	1	0	1	0	0	0	0	2	0	1	0	0	1	1	0	0	1	0	0	0	0	0	1	0	0	NA	1	0	0	0	2	2	1	0	1
C4_19_000000	chr04	54549723	0	NA	NA	2	0	0	0	0	0	0	1	0	1	0	0	0	2	0	0	0	1	0	0	0	0	1	1	1	1	1	0	1	0	0	0	2	0	NA	0	1	0	0	0	0	0	0	1
C4_18_0110100	chr04	53614088	0	0	0	0	0	0	0	0	0	NA	0	0	0	0	0	0	0	0	0	0	0	0	0	NA	0	0	0	0	0	0	0	0	0	0	0	0	0	0	0	0	0	0	0	0	0	0	0
C4_18_0100100	chr04	53614088	0	0	0	0	0	0	1	0	0	NA	0	0	0	0	0	0	0	0	0	0	0	0	0	NA	0	0	0	0	0	0	0	0	0	0	0	0	0	0	0	0	0	0	0	0	0	0	0
C4_18_0100000	chr04	53614088	0	0	0	0	0	0	0	0	0	NA	0	0	0	0	0	0	0	0	0	0	0	0	0	NA	1	0	0	0	0	0	0	0	0	0	0	0	0	0	1	0	0	0	0	0	0	0	0
C4_18_0010000	chr04	53614088	0	0	0	0	0	0	0	0	0	NA	0	0	0	0	1	0	0	0	0	1	0	0	0	NA	0	0	0	0	1	0	0	0	0	0	0	0	0	0	0	0	0	0	1	1	0	0	0
C4_18_0001000	chr04	53614088	0	1	0	0	0	1	0	0	0	NA	0	0	0	1	0	0	0	0	0	1	0	0	0	NA	0	1	0	0	0	0	0	0	0	0	1	0	0	0	0	0	0	0	0	0	0	0	0
C4_18_-000-10	chr04	53614088	0	0	0	0	0	0	0	0	0	NA	0	0	0	0	0	0	0	0	0	0	0	0	0	NA	0	0	0	0	0	0	0	0	0	0	0	0	0	0	0	0	0	0	0	0	0	0	0
C4_18_0000-10	chr04	53614088	0	0	0	0	0	0	0	0	0	NA	0	0	0	0	0	0	0	0	0	0	0	0	0	NA	0	0	0	0	0	0	0	0	0	0	0	0	0	0	0	0	0	0	0	0	0	0	0
C4_18_0000010	chr04	53614088	0	0	0	1	2	0	0	0	0	NA	1	0	0	0	0	1	1	0	1	0	1	0	0	NA	0	0	1	2	0	0	1	2	0	1	0	0	0	0	0	0	1	0	0	0	0	1	0
C4_18_0000000	chr04	53614088	2	1	2	1	0	1	1	2	2	NA	1	2	2	1	1	1	1	2	1	0	1	2	2	NA	1	1	1	0	1	2	1	0	2	1	1	2	2	2	1	2	1	2	1	1	2	1	2
C4_17_0111000	chr04	53197925	1	NA	0	0	0	0	1	1	0	0	0	1	1	0	0	0	0	0	0	0	0	1	0	0	0	0	0	0	NA	0	0	0	0	0	0	0	0	0	0	0	0	0	NA	NA	1	0	1
C4_17_0110110	chr04	53197925	0	NA	1	1	0	1	0	1	2	1	1	1	1	0	1	1	2	2	1	2	0	0	2	1	2	2	1	1	NA	1	1	1	1	1	1	1	1	2	2	1	1	1	NA	NA	1	1	1
C4_17_0110000	chr04	53197925	0	NA	0	1	2	0	0	0	0	0	1	0	0	0	0	1	0	0	1	0	1	0	0	0	0	0	1	1	NA	0	1	1	0	1	0	0	0	0	0	0	1	0	NA	NA	0	1	0
C4_17_0010000	chr04	53197925	0	NA	0	0	0	0	0	0	0	0	0	0	0	0	0	0	0	0	0	0	0	0	0	0	0	0	0	0	NA	0	0	0	0	0	0	0	0	0	0	0	0	0	NA	NA	0	0	0
C4_17_0000000	chr04	53197925	1	NA	1	0	0	1	1	0	0	1	0	0	0	2	1	0	0	0	0	0	1	1	0	1	0	0	0	0	NA	1	0	0	1	0	1	1	1	0	0	1	0	1	NA	NA	0	0	0
C4_16_01101	chr04	52698741	0	0	0	0	0	0	0	0	0	0	0	0	0	0	1	0	0	0	0	1	0	0	0	0	1	0	0	0	1	0	0	0	0	0	0	0	0	0	1	0	0	0	1	1	0	0	0
C4_16_01100	chr04	52698741	0	0	0	0	0	0	0	0	0	0	0	0	0	0	0	0	0	0	0	0	0	0	0	0	0	0	0	0	0	0	0	0	0	0	0	0	0	0	0	0	0	0	0	0	0	0	0
C4_16_01001	chr04	52698741	0	0	0	0	0	0	0	0	0	0	0	0	0	0	0	0	0	0	0	0	0	0	0	0	0	0	0	0	0	0	0	0	0	0	0	0	0	0	0	0	0	0	0	0	0	0	0
C4_16_00101	chr04	52698741	1	0	0	0	0	0	1	1	0	0	0	1	1	0	0	0	0	0	0	0	0	1	0	0	0	0	0	0	0	0	0	0	0	0	0	0	0	0	0	0	1	0	1	1	1	0	0
C4_16_00010	chr04	52698741	0	0	0	0	0	0	0	0	0	0	0	0	0	2	0	0	0	0	0	0	0	0	0	0	0	0	0	0	0	1	0	0	0	0	0	0	0	0	0	0	0	0	0	0	0	0	0
C4_16_00001	chr04	52698741	0	0	0	0	0	0	0	0	0	0	0	0	0	0	0	0	0	0	0	0	0	0	0	0	0	0	0	0	0	0	0	0	0	0	0	0	0	0	0	0	0	0	0	0	0	0	0
C4_16_00000	chr04	52698741	1	2	2	2	2	2	1	1	2	2	2	1	1	0	1	2	2	2	2	1	2	1	2	2	1	2	2	2	1	1	2	2	2	2	2	2	2	2	1	2	1	2	0	0	1	2	2
C4_15_010110	chr04	51987622	0	0	0	0	0	NA	0	0	0	0	NA	0	NA	0	0	0	0	NA	0	0	0	0	NA	0	0	0	0	0	0	NA	0	0	0	0	0	0	0	0	0	0	0	0	0	0	0	0	0
C4_15_010000	chr04	51987622	1	1	1	1	1	NA	1	1	1	2	NA	1	NA	0	1	0	2	NA	1	0	0	0	NA	1	1	1	1	2	0	NA	1	1	2	1	1	1	2	2	1	2	1	2	0	1	1	1	1
C4_15_001110	chr04	51987622	0	0	0	0	0	NA	0	0	0	0	NA	0	NA	0	0	0	0	NA	0	0	0	0	NA	0	0	0	0	0	0	NA	0	0	0	0	0	0	0	0	0	0	0	0	0	0	0	0	0
C4_15_000110	chr04	51987622	1	0	1	1	1	NA	1	1	1	0	NA	1	NA	1	1	1	0	NA	1	2	2	2	NA	1	1	1	1	0	2	NA	1	1	0	0	1	1	0	0	1	0	1	0	2	1	1	0	1
C4_15_000010	chr04	51987622	0	0	0	0	0	NA	0	0	0	0	NA	0	NA	0	0	0	0	NA	0	0	0	0	NA	0	0	0	0	0	0	NA	0	0	0	0	0	0	0	0	0	0	0	0	0	0	0	0	0
C4_15_000000	chr04	51987622	0	1	0	0	0	NA	0	0	0	0	NA	0	NA	1	0	1	0	NA	0	0	0	0	NA	0	0	0	0	0	0	NA	0	0	0	1	0	0	0	0	0	0	0	0	0	0	0	1	0
C4_14_0100110	chr04	50752767	0	0	0	0	0	1	0	1	0	0	0	1	0	0	0	0	0	0	0	0	0	0	0	0	0	0	0	0	NA	0	0	0	1	1	0	0	1	0	0	0	0	0	0	0	0	0	0
C4_14_0010110	chr04	50752767	1	2	1	1	2	0	1	0	1	1	1	0	1	0	1	1	1	1	2	0	0	1	0	2	0	2	2	0	NA	1	2	1	0	1	2	1	1	1	1	2	0	2	0	0	0	1	2
C4_14_0001110	chr04	50752767	0	0	0	0	0	0	0	0	1	0	0	0	0	1	0	0	0	0	0	0	0	0	0	0	1	0	0	1	NA	0	0	0	0	0	0	0	0	0	0	0	0	0	0	0	0	0	0
C4_14_0000110	chr04	50752767	1	0	0	0	0	0	0	0	0	0	0	1	1	0	0	0	0	0	0	0	0	1	0	0	0	0	0	0	NA	0	0	0	0	0	0	0	0	0	0	0	1	0	1	1	1	0	0
C4_14_0000100	chr04	50752767	0	0	0	0	0	1	1	1	0	1	0	0	0	0	1	0	0	1	0	2	1	0	1	0	1	0	0	0	NA	0	0	0	1	0	0	0	0	1	1	0	0	0	1	1	1	1	0
C4_14_0000000	chr04	50752767	0	0	1	1	0	0	0	0	0	0	1	0	0	1	0	1	1	0	0	0	1	0	1	0	0	0	0	1	NA	1	0	1	0	0	0	1	0	0	0	0	1	0	0	0	0	0	0
C4_13_01101110101000	chr04	49817497	0	0	0	2	1	0	0	0	0	0	NA	0	1	0	0	1	1	0	0	0	0	0	0	0	0	0	1	1	0	0	1	2	0	1	0	0	0	0	0	0	0	0	0	0	0	0	1
C4_13_01100010011010	chr04	49817497	0	0	0	0	0	0	0	0	0	0	NA	0	0	0	0	0	0	0	0	0	0	0	0	0	0	0	0	0	0	0	0	0	0	0	0	0	0	0	0	0	0	0	0	0	0	0	0
C4_13_01100010001010	chr04	49817497	0	0	0	0	0	0	0	0	0	0	NA	0	0	0	0	0	0	0	0	0	0	0	0	0	0	0	0	0	0	0	0	0	0	0	0	0	0	0	0	0	0	0	0	0	0	0	0
C4_13_01010010001100	chr04	49817497	1	2	1	0	1	2	0	0	1	1	NA	1	1	1	1	0	1	2	2	1	0	2	1	1	0	2	1	0	0	1	1	0	2	1	1	1	2	2	1	1	2	1	1	1	2	2	1
C4_13_010010100-1010	chr04	49817497	0	0	0	0	0	0	0	0	0	0	NA	0	0	0	0	0	0	0	0	0	0	0	0	0	0	0	0	0	0	0	0	0	0	0	0	0	0	0	0	0	0	0	0	0	0	0	0
C4_13_01000011011010	chr04	49817497	0	0	0	0	0	0	0	1	0	0	NA	0	0	0	1	0	0	0	0	1	0	0	0	0	1	0	0	0	1	0	0	0	0	0	0	0	0	0	1	0	0	0	1	1	0	0	0
C4_13_01000010111000	chr04	49817497	0	0	0	0	0	0	0	0	0	0	NA	0	0	0	0	0	0	0	0	0	0	0	0	0	0	0	0	0	0	0	0	0	0	0	0	0	0	0	0	0	0	0	0	0	0	0	0
C4_13_01000010001010	chr04	49817497	0	0	0	0	0	0	0	0	0	0	NA	0	0	0	0	0	0	0	0	0	0	0	0	0	0	0	0	0	0	0	0	0	0	0	0	0	0	0	0	0	0	0	0	0	0	0	0
C4_13_01000010001000	chr04	49817497	0	0	1	0	0	0	0	1	0	0	NA	1	0	0	0	1	0	0	0	0	1	0	1	0	0	0	0	0	1	0	0	0	0	0	0	1	0	0	0	0	0	0	0	0	0	0	0
C4_13_00000000000000	chr04	49817497	1	0	0	0	0	0	2	0	1	1	NA	0	0	1	0	0	0	0	0	0	1	0	0	1	1	0	0	1	0	1	0	0	0	0	1	0	0	0	0	1	0	1	0	0	0	0	0
C4_12_011110	chr04	48956901	0	0	0	0	0	0	1	1	0	0	0	0	0	0	1	0	0	0	0	1	0	0	0	0	1	0	0	0	1	0	0	0	0	0	1	0	0	0	1	0	0	0	1	1	0	0	0
C4_12_011100	chr04	48956901	0	0	0	0	0	0	0	0	0	0	0	0	0	0	0	0	0	0	0	0	0	0	0	0	0	0	0	0	0	0	0	0	0	0	0	0	0	0	0	0	0	0	0	0	0	0	0
C4_12_000110	chr04	48956901	0	0	0	0	0	0	0	0	0	0	0	0	0	0	0	0	0	0	0	0	0	0	0	0	0	0	0	0	0	0	0	0	0	0	0	0	0	0	0	0	0	0	0	0	0	1	0
C4_12_000000	chr04	48956901	2	2	2	2	2	2	1	1	2	2	2	2	2	2	1	2	2	2	2	1	2	2	2	2	1	2	2	2	1	2	2	2	2	2	1	2	2	2	1	2	2	2	1	1	2	1	2
C4_10_0110010	chr04	10996586	1	0	1	0	0	0	1	0	0	0	0	0	0	0	0	1	0	0	0	0	2	0	1	1	0	0	0	0	1	0	0	0	0	1	1	1	0	0	0	1	0	1	0	0	0	0	0
C4_10_0101110	chr04	10996586	0	0	0	0	0	0	0	0	0	1	0	0	0	0	1	0	1	0	0	0	0	1	0	0	0	0	0	0	0	0	0	0	0	0	0	0	0	0	0	1	0	0	1	1	0	0	0
C4_10_0100110	chr04	10996586	0	0	0	0	0	0	0	0	0	0	0	0	0	0	0	0	0	0	0	0	0	0	0	0	0	0	0	0	0	0	0	0	0	0	0	0	0	0	0	0	0	0	0	0	0	0	0
C4_10_0100010	chr04	10996586	0	1	1	2	2	1	1	2	2	1	2	2	2	2	1	1	1	1	2	2	0	1	0	1	2	2	2	2	1	0	2	2	2	0	1	1	2	2	2	0	2	1	1	1	2	1	1
C4_10_0000010	chr04	10996586	0	0	0	0	0	0	0	0	0	0	0	0	0	0	0	0	0	0	0	0	0	0	0	0	0	0	0	0	0	0	0	0	0	0	0	0	0	0	0	0	0	0	0	0	0	0	0
C4_10_0000000	chr04	10996586	1	1	0	0	0	1	0	0	0	0	0	0	0	0	0	0	0	1	0	0	0	0	1	0	0	0	0	0	0	2	0	0	0	1	0	0	0	0	0	0	0	0	0	0	0	1	1
C4_1_0100000	chr04	1152376	0	NA	0	0	0	0	0	0	0	0	0	0	0	0	0	0	0	0	0	0	0	0	1	0	0	0	NA	0	0	0	0	0	0	0	0	0	0	0	0	0	1	0	0	0	0	0	0
C4_1_0010000	chr04	1152376	0	NA	0	0	0	0	0	0	0	0	0	1	0	0	1	0	0	0	0	1	0	0	0	0	1	0	NA	0	0	0	0	0	0	0	0	0	0	0	0	0	0	0	1	1	0	0	0
C4_1_0001000	chr04	1152376	0	NA	0	0	0	0	0	0	0	0	0	0	0	1	0	0	0	0	0	0	0	0	0	0	0	0	NA	0	0	1	0	0	1	1	0	0	0	1	0	0	0	0	0	0	0	0	0
C4_1_0000100	chr04	1152376	1	NA	0	0	0	1	1	0	0	0	0	0	0	0	0	0	0	1	0	0	1	1	0	0	0	0	NA	0	0	0	0	1	0	0	0	0	0	0	0	0	0	0	0	0	0	0	0
C4_1_0000010	chr04	1152376	0	NA	1	0	0	1	0	0	0	1	0	0	2	0	0	1	0	0	0	1	0	0	0	0	0	1	NA	0	0	0	1	0	0	0	1	0	0	0	0	0	0	0	0	0	0	0	2
C4_1_0000000	chr04	1152376	1	NA	1	2	2	0	1	2	2	1	2	1	0	1	1	1	2	1	2	0	1	1	1	2	1	1	NA	2	2	1	1	1	1	1	1	2	2	1	2	2	1	2	1	1	2	2	0
C3_9_0110011101011	chr03	38950026	0	0	0	0	0	0	0	0	0	0	0	0	0	0	0	0	0	0	0	0	0	0	0	0	0	0	0	0	0	0	0	0	0	0	0	0	0	0	0	0	0	0	0	0	0	0	0
C3_9_0010110100100	chr03	38950026	0	0	0	0	0	0	0	0	0	0	0	0	0	0	0	0	0	0	0	0	0	0	0	0	0	0	0	0	0	0	0	0	0	0	0	0	0	0	0	0	0	0	0	0	0	0	0
C3_9_0010010110000	chr03	38950026	0	0	0	0	0	0	0	0	1	0	0	0	0	0	0	0	0	0	0	0	0	0	0	0	0	0	0	0	0	0	0	0	0	0	0	0	0	0	0	0	0	0	0	0	0	0	1
C3_9_0010010100100	chr03	38950026	0	0	0	0	0	0	0	0	0	0	0	0	0	0	0	0	0	0	0	0	0	0	0	0	0	0	0	0	0	0	0	0	0	0	0	0	0	0	0	0	0	0	0	0	0	0	0
C3_9_0010010100011	chr03	38950026	0	0	0	0	0	0	0	0	0	0	0	0	0	0	0	1	0	0	0	0	0	0	0	0	0	0	0	0	0	0	1	0	0	0	0	0	0	0	0	0	0	0	0	0	0	0	0
C3_9_0010010100000	chr03	38950026	0	0	0	0	0	0	0	0	0	1	0	0	0	1	1	0	0	1	1	0	0	0	0	0	1	0	0	0	0	1	0	0	0	1	0	0	0	0	1	1	0	1	2	2	1	0	0
C3_9_0010010000011	chr03	38950026	0	0	0	0	0	0	0	0	0	0	0	0	0	0	0	0	0	0	0	0	0	0	0	0	0	0	0	0	0	0	0	0	0	0	0	0	0	0	0	0	0	0	0	0	0	0	0
C3_9_0001000000000	chr03	38950026	0	0	0	0	0	0	0	0	0	0	0	0	0	0	0	0	0	0	0	0	0	0	1	0	0	0	0	0	0	1	0	0	0	0	0	0	0	0	0	0	0	0	0	0	0	0	0
C3_9_0000010100001	chr03	38950026	0	0	0	0	0	0	0	0	0	0	0	0	0	0	0	0	0	0	0	0	0	0	0	0	0	0	0	0	0	0	0	0	0	0	0	0	0	0	0	0	0	0	0	0	0	0	0
C3_9_0000000100001	chr03	38950026	0	0	0	0	0	0	0	0	0	0	0	0	0	0	0	0	0	0	0	0	0	0	0	0	0	0	0	0	0	0	0	0	0	0	0	0	0	0	0	0	0	0	0	0	0	0	0
C3_9_0000000000000	chr03	38950026	2	2	2	2	2	2	2	2	1	1	2	2	2	1	1	1	2	1	1	2	2	2	1	2	1	2	2	2	2	0	1	2	2	1	2	2	2	2	1	1	2	1	0	0	1	2	1
C3_8_01000010	chr03	38176848	NA	NA	NA	0	0	NA	1	NA	0	NA	1	1	1	NA	0	0	NA	NA	0	1	NA	0	0	1	0	0	0	0	0	0	0	0	0	NA	1	0	NA	0	NA	1	NA	0	0	0	NA	0	0
C3_8_00100000	chr03	38176848	NA	NA	NA	0	0	NA	0	NA	0	NA	0	0	0	NA	0	0	NA	NA	0	0	NA	0	0	0	1	0	0	0	0	0	0	0	0	NA	0	0	NA	0	NA	0	NA	0	0	0	NA	0	0
C3_8_00011000	chr03	38176848	NA	NA	NA	1	1	NA	0	NA	0	NA	0	0	0	NA	0	0	NA	NA	1	0	NA	0	1	0	0	1	1	0	1	1	0	0	1	NA	0	1	NA	1	NA	0	NA	0	1	1	NA	0	0
C3_8_00000100	chr03	38176848	NA	NA	NA	0	0	NA	0	NA	0	NA	0	0	0	NA	0	0	NA	NA	0	0	NA	0	0	0	0	0	0	0	0	0	0	0	0	NA	0	0	NA	0	NA	0	NA	0	0	0	NA	0	0
C3_8_00000010	chr03	38176848	NA	NA	NA	0	0	NA	0	NA	0	NA	0	0	0	NA	0	0	NA	NA	0	0	NA	0	0	0	0	0	0	0	0	0	0	0	0	NA	0	0	NA	0	NA	0	NA	0	0	0	NA	0	0
C3_8_00000000	chr03	38176848	NA	NA	NA	1	1	NA	1	NA	2	NA	1	1	1	NA	2	2	NA	NA	1	1	NA	2	1	1	1	1	1	2	1	1	2	2	1	NA	1	1	NA	1	NA	1	NA	2	1	1	NA	2	2
C3_7_0101010	chr03	37250325	0	0	0	0	0	0	0	0	0	0	0	0	0	0	1	0	0	0	0	0	0	1	0	0	0	0	0	0	0	0	0	0	0	0	0	0	0	0	0	0	0	0	0	0	1	0	0
C3_7_0100110	chr03	37250325	0	0	0	0	0	0	0	0	0	0	0	0	0	0	0	0	0	0	0	0	0	0	0	0	0	0	0	0	0	0	0	0	0	0	0	0	0	0	0	0	0	0	0	0	0	0	0
C3_7_0100010	chr03	37250325	0	1	0	0	1	0	0	0	0	0	1	0	0	0	0	0	0	0	0	0	0	0	0	0	0	0	0	0	0	0	0	0	0	1	0	0	1	0	0	0	0	0	0	0	0	0	0
C3_7_0011110	chr03	37250325	0	0	0	0	0	0	0	2	1	0	0	1	1	0	0	0	0	1	0	0	0	0	0	0	0	0	0	0	0	0	0	0	0	0	0	0	0	0	0	0	0	0	0	0	0	0	1
C3_7_0010110	chr03	37250325	0	0	0	0	0	0	0	0	0	0	0	0	0	0	0	0	0	0	0	0	0	0	0	0	0	0	0	0	0	1	0	0	0	0	0	0	0	0	0	0	0	0	0	0	0	0	0
C3_7_0001110	chr03	37250325	0	0	0	0	0	0	0	0	0	0	0	0	0	0	0	0	0	0	0	0	0	0	0	0	0	0	0	0	0	0	1	0	0	0	0	0	0	0	0	0	0	0	0	0	0	0	0
C3_7_0000110	chr03	37250325	0	0	0	0	0	0	0	0	0	0	0	0	0	1	1	1	0	0	0	0	0	0	0	0	1	0	0	0	0	0	0	0	0	1	0	0	0	0	1	1	0	1	1	1	0	1	0
C3_7_0000100	chr03	37250325	0	0	0	0	0	0	0	0	0	0	0	0	0	0	0	0	0	0	0	0	0	0	0	0	0	0	0	0	0	0	0	0	0	0	0	0	0	0	0	0	0	0	0	0	0	0	0
C3_7_0000000	chr03	37250325	2	1	2	2	1	2	2	0	1	2	1	1	1	1	0	1	2	1	2	2	2	1	2	2	1	2	2	2	2	1	1	2	2	0	2	2	1	2	1	1	2	1	1	1	1	1	1
C3_6_010111000	chr03	5111166	0	0	0	0	0	0	0	0	0	0	0	0	0	0	0	1	0	0	0	0	0	0	0	0	0	0	0	0	0	0	0	0	0	0	0	0	0	0	0	0	0	0	0	0	0	0	0
C3_6_001001000	chr03	5111166	0	0	0	0	0	0	0	0	0	0	0	0	0	0	0	0	0	0	0	0	0	0	0	0	0	0	0	0	0	0	0	0	0	0	0	0	0	0	0	0	0	0	0	0	0	0	0
C3_6_001000110	chr03	5111166	0	0	0	0	0	0	0	0	0	0	0	0	1	0	1	0	0	0	0	0	0	0	0	0	0	0	0	0	0	0	0	0	0	1	1	0	0	0	0	0	0	0	0	0	0	1	0
C3_6_001000100	chr03	5111166	0	1	1	0	0	1	1	0	1	0	0	1	0	1	0	0	1	0	1	0	1	1	1	0	1	0	0	0	0	0	1	0	1	0	1	0	1	1	1	1	1	0	0	0	0	0	0
C3_6_001000000	chr03	5111166	1	0	0	0	0	0	0	0	0	0	0	0	0	1	0	0	0	1	0	0	0	0	0	1	0	1	0	1	0	1	0	0	0	0	0	0	0	0	0	0	0	1	0	0	0	0	0
C3_6_000111100	chr03	5111166	0	0	0	0	0	0	0	0	0	0	0	0	0	0	0	0	0	0	0	0	0	0	0	0	0	0	0	0	0	0	0	0	0	0	0	0	0	0	0	0	0	0	0	0	0	0	0
C3_6_000111000	chr03	5111166	0	0	0	0	0	0	0	0	0	0	0	0	0	0	1	0	0	0	0	0	0	0	0	1	1	0	0	0	0	0	0	0	0	1	0	0	0	0	1	1	0	1	1	1	0	0	0
C3_6_000000000	chr03	5111166	1	1	1	2	2	1	1	2	1	2	2	1	1	0	0	1	1	1	1	2	1	1	1	0	0	1	2	1	2	1	1	2	1	0	0	2	1	1	0	0	1	0	1	1	2	1	2
C3_5_01110001000100	chr03	4359126	0	NA	0	0	0	0	0	0	0	0	0	0	0	0	1	0	0	0	0	0	0	0	0	0	0	0	0	0	0	0	0	0	NA	0	NA	0	0	0	0	0	0	0	1	1	0	0	0
C3_5_01001001000000	chr03	4359126	0	NA	0	0	0	0	0	0	0	0	0	0	0	0	0	0	0	0	0	0	0	0	0	0	0	0	0	0	0	0	0	0	NA	0	NA	0	0	0	0	0	0	0	0	0	0	0	0
C3_5_01000101001100	chr03	4359126	0	NA	0	1	0	0	0	0	0	0	0	0	0	0	0	0	0	0	0	0	0	0	0	0	0	1	0	0	0	0	0	0	NA	0	NA	0	0	0	0	0	1	0	0	0	0	0	1
C3_5_01000011000110	chr03	4359126	0	NA	0	0	0	0	0	0	0	0	0	0	0	0	0	0	0	0	0	0	0	0	0	0	1	0	0	0	0	0	0	0	NA	1	NA	0	0	0	1	0	0	0	0	0	0	0	0
C3_5_01000001100100	chr03	4359126	0	NA	1	1	2	2	2	1	1	0	1	0	0	1	0	1	2	1	1	1	2	0	1	0	0	0	2	1	1	0	2	2	NA	0	NA	1	1	2	0	1	0	0	0	0	0	0	0
C3_5_01000001000100	chr03	4359126	0	NA	0	0	0	0	0	0	0	0	0	0	0	0	0	1	0	0	0	0	0	0	0	0	0	0	0	0	0	0	0	0	NA	0	NA	0	0	0	0	0	0	0	0	0	0	0	0
C3_5_01000001000000	chr03	4359126	0	NA	0	0	0	0	0	0	0	0	0	0	0	0	0	0	0	0	0	0	0	0	0	1	0	0	0	0	0	0	0	0	NA	0	NA	0	0	0	0	1	0	1	0	0	0	1	0
C3_5_01000000010000	chr03	4359126	2	NA	0	0	0	0	0	0	0	1	0	0	1	0	0	0	0	0	0	0	0	0	0	0	0	1	0	0	0	1	0	0	NA	0	NA	0	0	0	0	0	0	0	1	1	1	1	0
C3_5_01000000000100	chr03	4359126	0	NA	0	0	0	0	0	0	0	0	0	0	0	0	0	0	0	0	0	0	0	0	0	0	0	0	0	0	0	0	0	0	NA	0	NA	0	0	0	0	0	0	0	0	0	0	0	0
C3_5_01000000000000	chr03	4359126	0	NA	0	0	0	0	0	1	0	0	0	2	1	1	0	0	0	0	0	0	0	0	1	0	1	0	0	1	0	0	0	0	NA	0	NA	0	1	0	1	0	0	0	0	0	0	0	0
C3_5_00000001000000	chr03	4359126	0	NA	0	0	0	0	0	0	0	0	0	0	0	0	0	0	0	0	0	0	0	0	0	0	0	0	0	0	0	0	0	0	NA	0	NA	0	0	0	0	0	0	0	0	0	0	0	0
C3_5_00000000000000	chr03	4359126	0	NA	1	0	0	0	0	0	1	1	1	0	0	0	1	0	0	1	1	1	0	2	0	1	0	0	0	0	1	1	0	0	NA	1	NA	1	0	0	0	0	1	1	0	0	1	0	1
C3_4_011100110	chr03	3352533	0	0	0	0	0	0	0	0	0	0	0	0	0	0	0	0	0	0	0	0	0	0	0	0	0	0	0	0	0	0	0	0	0	0	0	0	0	0	0	0	0	NA	0	0	0	0	0
C3_4_010101100	chr03	3352533	0	0	0	0	0	0	0	0	0	0	0	0	0	0	0	0	0	0	0	0	0	0	0	0	0	0	0	0	0	0	0	0	0	0	0	0	0	0	0	0	0	NA	0	0	0	0	0
C3_4_010101000	chr03	3352533	0	0	0	0	0	0	0	0	0	0	0	0	0	0	0	0	0	0	0	0	0	0	0	0	0	0	0	0	0	0	0	0	0	0	0	0	0	0	0	0	0	NA	0	0	0	0	0
C3_4_010000000	chr03	3352533	2	1	2	1	2	2	2	1	1	1	1	2	2	1	1	1	2	1	2	2	2	0	2	0	1	1	2	1	2	1	2	2	1	0	1	2	1	1	1	1	1	NA	1	1	1	2	2
C3_4_001111110	chr03	3352533	0	1	0	0	0	0	0	1	1	0	0	0	0	0	0	0	0	0	0	0	0	0	0	0	0	0	0	0	0	0	0	0	0	0	0	0	0	0	0	0	0	NA	0	0	0	0	0
C3_4_001111100	chr03	3352533	0	0	0	0	0	0	0	0	0	0	0	0	0	0	0	0	0	0	0	0	0	0	0	0	0	0	0	0	0	0	0	0	0	0	0	0	0	0	0	0	0	NA	0	0	0	0	0
C3_4_001111000	chr03	3352533	0	0	0	0	0	0	0	0	0	0	0	0	0	0	0	0	0	0	0	0	0	0	0	0	0	0	0	0	0	1	0	0	0	0	0	0	0	0	0	0	0	NA	0	0	0	0	0
C3_4_001101110	chr03	3352533	0	0	0	0	0	0	0	0	0	0	0	0	0	0	0	0	0	0	0	0	0	0	0	0	0	0	0	0	0	0	0	0	0	0	0	0	0	0	0	0	0	NA	0	0	0	0	0
C3_4_001101000	chr03	3352533	0	0	0	0	0	0	0	0	0	0	0	0	0	0	0	0	0	0	0	0	0	0	0	0	0	0	0	0	0	0	0	0	0	0	0	0	0	0	0	0	0	NA	0	0	0	0	0
C3_4_001100100	chr03	3352533	0	0	0	0	0	0	0	0	0	0	0	0	0	0	0	0	0	0	0	0	0	0	0	0	1	0	0	0	0	0	0	0	0	1	0	0	0	0	1	0	0	NA	0	0	0	0	0
C3_4_001100000	chr03	3352533	0	0	0	0	0	0	0	0	0	0	0	0	0	0	0	0	0	0	0	0	0	0	0	0	0	0	0	0	0	0	0	0	0	0	0	0	0	0	0	0	0	NA	0	0	0	0	0
C3_4_000111110	chr03	3352533	0	0	0	1	0	0	0	0	0	0	0	0	0	0	0	0	0	0	0	0	0	0	0	0	0	1	0	0	0	0	0	0	0	0	0	0	0	0	0	0	0	NA	0	0	0	0	0
C3_4_000111100	chr03	3352533	0	0	0	0	0	0	0	0	0	0	0	0	0	0	1	1	0	0	0	0	0	0	0	1	0	0	0	0	0	0	0	0	0	0	0	0	0	0	0	1	0	NA	1	1	0	0	0
C3_4_000111000	chr03	3352533	0	0	0	0	0	0	0	0	0	0	0	0	0	0	0	0	0	0	0	0	0	0	0	0	0	0	0	0	0	0	0	0	0	0	0	0	0	0	0	0	0	NA	0	0	0	0	0
C3_4_000110000	chr03	3352533	0	0	0	0	0	0	0	0	0	0	0	0	0	0	0	0	0	0	0	0	0	0	0	0	0	0	0	0	0	0	0	0	0	0	0	0	0	0	0	0	0	NA	0	0	0	0	0
C3_4_000101100	chr03	3352533	0	0	0	0	0	0	0	0	0	0	0	0	0	0	0	0	0	0	0	0	0	0	0	0	0	0	0	0	0	0	0	0	0	0	0	0	0	0	0	0	0	NA	0	0	0	0	0
C3_4_000100100	chr03	3352533	0	0	0	0	0	0	0	0	0	0	0	0	0	1	0	0	0	0	0	0	0	1	0	0	0	0	0	1	0	0	0	0	1	0	1	0	1	1	0	0	1	NA	0	0	0	0	0
C3_4_000100000	chr03	3352533	0	0	0	0	0	0	0	0	0	1	1	0	0	0	0	0	0	0	0	0	0	1	0	0	0	0	0	0	0	0	0	0	0	0	0	0	0	0	0	0	0	NA	0	0	1	0	0
C3_4_000000100	chr03	3352533	0	0	0	0	0	0	0	0	0	0	0	0	0	0	0	0	0	0	0	0	0	0	0	0	0	0	0	0	0	0	0	0	0	0	0	0	0	0	0	0	0	NA	0	0	0	0	0
C3_4_000000000	chr03	3352533	0	0	0	0	0	0	0	0	0	0	0	0	0	0	0	0	0	1	0	0	0	0	0	1	0	0	0	0	0	0	0	0	0	1	0	0	0	0	0	0	0	NA	0	0	0	0	0
C3_31_011011010	chr03	60284680	NA	1	1	0	0	0	0	2	1	NA	NA	1	0	0	0	2	0	0	2	0	2	0	2	0	0	1	0	0	0	1	1	1	2	NA	0	0	2	1	2	0	0	0	0	0	NA	0	1
C3_31_0110-1010	chr03	60284680	NA	0	0	0	0	0	0	0	0	NA	NA	1	0	0	0	0	0	0	0	0	0	0	0	0	0	0	0	0	0	0	0	0	0	NA	0	0	0	0	0	0	0	0	0	0	NA	0	0
C3_31_010100100	chr03	60284680	NA	0	0	1	0	0	0	0	0	NA	NA	0	0	0	1	0	0	1	0	0	0	0	0	1	0	0	1	0	0	0	0	0	0	NA	1	0	0	0	0	0	0	0	1	1	NA	0	0
C3_31_010100000	chr03	60284680	NA	0	0	0	0	0	0	0	0	NA	NA	0	0	0	0	0	0	0	0	0	0	0	0	0	0	0	0	0	0	0	0	0	0	NA	0	0	0	0	0	0	0	0	0	0	NA	0	0
C3_31_010011010	chr03	60284680	NA	1	1	0	2	1	2	0	1	NA	NA	0	0	2	1	0	1	0	0	1	0	0	0	1	1	1	0	0	1	1	0	0	0	NA	1	0	0	0	0	1	1	0	1	1	NA	2	1
C3_31_010001010	chr03	60284680	NA	0	0	0	0	0	0	0	0	NA	NA	0	0	0	0	0	0	0	0	0	0	0	0	0	0	0	0	0	0	0	0	0	0	NA	0	0	0	0	0	0	0	0	0	0	NA	0	0
C3_31_010000000	chr03	60284680	NA	0	0	0	0	0	0	0	0	NA	NA	0	0	0	0	0	0	0	0	0	0	0	0	0	0	0	0	0	0	0	0	0	0	NA	0	1	0	0	0	0	0	0	0	0	NA	0	0
C3_31_000011010	chr03	60284680	NA	0	0	0	0	0	0	0	0	NA	NA	0	0	0	0	0	0	0	0	1	0	0	0	0	0	0	0	0	0	0	0	0	0	NA	0	0	0	0	0	0	0	0	0	0	NA	0	0
C3_31_000000000	chr03	60284680	NA	0	0	1	0	1	0	0	0	NA	NA	0	2	0	0	0	1	1	0	0	0	2	0	0	1	0	1	2	1	0	1	1	0	NA	0	1	0	1	0	1	1	2	0	0	NA	0	0
C3_30_0111100	chr03	59353367	0	1	0	0	2	0	1	0	0	0	0	0	0	1	0	0	0	0	1	0	0	0	0	0	0	1	0	0	0	1	0	0	0	0	0	0	0	0	0	0	0	0	0	0	0	0	0
C3_30_0110110	chr03	59353367	0	0	0	0	0	0	0	0	0	0	0	0	0	0	0	0	0	0	0	1	0	0	0	0	0	0	0	0	0	0	0	0	0	1	0	0	0	0	0	0	0	0	0	0	0	0	0
C3_30_0110100	chr03	59353367	0	0	0	0	0	0	0	0	0	0	0	1	0	0	0	1	0	0	0	0	2	0	0	0	1	0	0	0	0	0	0	0	0	0	0	1	0	0	0	0	0	0	0	0	0	0	0
C3_30_0000100	chr03	59353367	0	0	0	0	0	0	0	0	0	0	0	0	0	0	0	0	0	0	0	0	0	0	0	0	0	0	0	0	0	0	0	0	0	0	0	0	0	0	0	0	0	0	0	0	0	0	0
C3_30_0000001	chr03	59353367	0	0	0	0	0	0	0	0	0	0	1	0	0	0	0	0	0	0	1	0	0	0	1	0	1	1	1	2	0	1	1	1	1	0	0	0	1	1	1	0	0	1	0	0	0	0	0
C3_30_0000000	chr03	59353367	2	1	2	2	0	2	1	2	2	2	1	1	2	1	2	1	2	2	0	1	0	2	1	2	0	0	1	0	2	0	1	1	1	1	2	1	1	1	1	2	2	1	2	2	2	2	2
C3_3_0111110	chr03	2442473	0	0	0	0	0	0	0	NA	0	0	0	0	0	0	0	0	0	0	0	0	0	0	0	0	0	1	0	0	0	0	0	0	0	0	0	0	0	0	0	0	0	0	0	0	0	0	0
C3_3_0111010	chr03	2442473	0	1	0	0	1	0	0	NA	1	0	0	0	0	0	0	0	0	0	0	0	0	0	0	0	1	0	0	0	0	0	0	0	0	1	0	0	0	0	1	0	0	0	0	0	0	0	0
C3_3_0111000	chr03	2442473	0	0	0	0	0	0	0	NA	0	0	0	0	0	0	1	0	0	0	0	0	0	0	0	1	0	0	0	0	0	0	0	0	0	0	0	0	0	0	0	1	0	1	1	1	0	0	0
C3_3_0101110	chr03	2442473	0	0	0	0	0	0	0	NA	0	0	0	0	0	0	0	0	0	0	0	0	0	0	0	0	0	0	0	0	0	0	0	0	0	0	0	0	0	0	0	0	0	0	0	0	0	0	0
C3_3_0101000	chr03	2442473	2	0	0	0	0	1	1	NA	0	1	1	1	0	0	1	2	1	2	2	1	1	0	2	1	1	1	1	0	1	0	0	0	1	1	0	1	1	0	1	0	0	1	1	1	0	0	0
C3_3_0000000	chr03	2442473	0	1	2	2	1	1	1	NA	1	1	1	1	2	2	0	0	1	0	0	1	1	2	0	0	0	0	1	2	1	2	2	2	1	0	2	1	1	2	0	1	2	0	0	0	2	2	2
C3_29_01111110	chr03	58369013	0	0	0	1	0	0	0	NA	1	0	1	1	0	0	0	1	0	0	1	0	0	0	1	0	1	NA	1	2	NA	1	1	1	1	0	0	0	2	1	1	0	0	1	0	0	0	0	0
C3_29_01110110	chr03	58369013	0	0	0	0	0	0	0	NA	0	0	0	0	0	0	0	0	0	0	0	0	0	0	0	0	0	NA	0	0	NA	0	0	0	0	0	0	0	0	0	0	0	0	0	0	0	0	0	0
C3_29_01110010	chr03	58369013	0	0	0	0	0	0	0	NA	1	0	0	0	0	0	0	0	0	0	0	0	0	0	0	0	0	NA	0	0	NA	0	0	0	0	0	0	0	0	0	0	0	0	0	0	0	0	1	1
C3_29_00110010	chr03	58369013	0	0	0	0	0	0	0	NA	0	0	0	1	0	0	0	1	0	0	0	1	1	0	0	0	1	NA	0	0	NA	0	0	0	0	1	0	1	0	0	0	0	0	0	0	0	0	0	0
C3_29_00101010	chr03	58369013	0	0	0	0	0	0	0	NA	0	0	0	0	0	0	0	0	0	0	0	0	0	0	0	0	0	NA	0	0	NA	0	0	0	0	0	0	0	0	0	0	0	0	0	0	0	0	0	0
C3_29_00100010	chr03	58369013	2	2	0	0	2	2	2	NA	0	2	1	0	2	2	2	0	2	2	1	1	0	2	1	1	0	NA	1	0	NA	1	1	1	1	1	2	0	0	1	1	1	2	1	2	2	2	1	1
C3_29_00000000	chr03	58369013	0	0	2	1	0	0	0	NA	0	0	0	0	0	0	0	0	0	0	0	0	1	0	0	1	0	NA	0	0	NA	0	0	0	0	0	0	1	0	0	0	1	0	0	0	0	0	0	0
C3_28_0111110	chr03	57489432	0	0	0	0	0	0	0	1	0	0	0	0	0	1	0	0	0	0	0	0	0	0	0	0	1	0	0	0	0	0	0	0	0	0	0	0	1	0	0	0	0	0	0	0	0	0	NA
C3_28_0110110	chr03	57489432	0	0	0	0	0	0	0	0	0	0	0	0	0	0	0	0	0	0	0	0	1	0	0	0	0	0	0	0	0	0	0	0	0	0	0	0	0	0	0	0	0	0	0	0	0	0	NA
C3_28_0110100	chr03	57489432	0	0	0	0	0	0	0	0	0	0	0	0	0	0	0	0	0	0	0	0	0	0	0	0	0	0	0	0	0	0	0	0	0	0	0	0	0	0	0	0	0	0	0	0	0	0	NA
C3_28_0000000	chr03	57489432	2	2	2	2	2	2	2	1	2	2	2	2	2	1	2	2	2	2	2	2	1	2	2	2	1	2	2	2	2	2	2	2	2	2	2	2	1	2	2	2	2	2	2	2	2	2	NA
C3_27_011110	chr03	56397580	2	1	2	1	0	1	1	0	2	0	0	0	0	0	2	0	1	NA	0	0	0	1	1	2	0	0	1	0	1	0	0	0	1	1	1	1	0	1	0	2	1	1	2	2	0	1	1
C3_27_010110	chr03	56397580	0	0	0	0	0	0	0	0	0	0	0	0	0	0	0	0	0	NA	0	0	0	0	0	0	0	0	0	0	0	0	0	0	0	0	0	0	0	0	0	0	0	0	0	0	0	0	0
C3_27_010010	chr03	56397580	0	0	0	0	1	0	0	0	0	0	0	0	0	1	0	0	0	NA	1	0	0	1	0	0	0	0	0	0	0	0	0	0	0	0	0	0	0	0	0	0	0	0	0	0	1	0	0
C3_27_010000	chr03	56397580	0	0	0	0	0	0	0	0	0	0	0	0	0	0	0	0	0	NA	0	0	1	0	0	0	0	0	0	0	0	0	0	0	0	0	0	0	0	0	0	0	0	0	0	0	0	0	0
C3_27_000000	chr03	56397580	0	1	0	1	1	1	1	2	0	2	2	2	2	1	0	2	1	NA	1	2	1	0	1	0	2	2	1	2	1	2	2	2	1	1	1	1	2	1	2	0	1	1	0	0	1	1	1
C3_26_0111010	chr03	55428152	1	NA	0	1	1	0	1	0	0	1	0	1	0	0	0	0	0	1	1	0	0	0	1	0	0	0	0	0	1	0	0	0	0	0	0	0	NA	0	1	0	0	0	0	0	2	0	0
C3_26_0101111	chr03	55428152	0	NA	0	0	0	0	0	0	0	0	0	0	1	0	0	0	0	0	0	0	0	0	0	0	0	0	0	0	0	0	0	0	0	0	0	0	NA	0	0	0	0	0	0	0	0	0	0
C3_26_0101110	chr03	55428152	0	NA	0	1	0	0	0	2	0	0	1	0	0	0	0	1	0	0	0	0	0	0	1	1	1	0	1	2	0	1	1	2	2	1	0	0	NA	2	1	0	0	1	0	0	0	1	1
C3_26_0101010	chr03	55428152	0	NA	1	0	0	0	0	0	0	0	0	1	0	1	0	1	1	0	0	1	0	0	0	1	1	2	0	0	0	0	0	0	0	0	1	0	NA	0	0	1	0	0	0	0	0	0	0
C3_26_0001000	chr03	55428152	1	NA	1	0	1	2	1	0	2	1	1	0	1	1	1	0	1	1	1	1	2	2	0	0	0	0	1	0	0	1	1	0	0	1	1	2	NA	0	0	0	1	0	1	1	0	1	1
C3_26_0000000	chr03	55428152	0	NA	0	0	0	0	0	0	0	0	0	0	0	0	1	0	0	0	0	0	0	0	0	0	0	0	0	0	1	0	0	0	0	0	0	0	NA	0	0	1	1	1	1	1	0	0	0
C3_25_011010101	chr03	54519426	0	0	0	0	0	0	0	0	0	0	0	0	0	0	0	0	0	0	0	0	0	0	0	0	0	0	0	0	0	0	0	0	0	0	0	0	0	0	0	0	0	0	0	0	0	0	0
C3_25_010010111	chr03	54519426	1	1	0	1	1	1	1	1	2	1	1	1	0	0	0	2	1	0	1	1	0	1	1	2	2	2	2	2	2	2	2	2	2	1	0	1	2	2	2	2	0	2	0	0	2	0	1
C3_25_010010101	chr03	54519426	0	0	0	0	0	0	0	0	0	0	0	1	0	0	0	0	0	0	0	0	0	0	0	0	0	0	0	0	0	0	0	0	0	1	0	0	0	0	0	0	0	0	0	0	0	0	0
C3_25_010010100	chr03	54519426	0	0	0	0	0	0	0	0	0	0	0	0	0	0	0	0	0	0	0	1	0	0	0	0	0	0	0	0	0	0	0	0	0	0	0	0	0	0	0	0	0	0	0	0	0	0	0
C3_25_001011001	chr03	54519426	1	1	2	0	0	0	0	0	0	0	0	0	0	0	1	0	0	1	0	0	1	1	1	0	0	0	0	0	0	0	0	0	0	0	0	1	0	0	0	0	0	0	1	1	0	0	0
C3_25_001010101	chr03	54519426	0	0	0	0	0	0	0	0	0	0	0	0	0	0	0	0	0	0	0	0	0	0	0	0	0	0	0	0	0	0	0	0	0	0	0	0	0	0	0	0	0	0	0	0	0	0	0
C3_25_000110101	chr03	54519426	0	0	0	0	0	1	1	0	0	0	0	0	0	0	0	0	0	0	0	0	0	0	0	0	0	0	0	0	0	0	0	0	0	0	0	0	0	0	0	0	0	0	0	0	0	1	0
C3_25_000010101	chr03	54519426	0	0	0	0	0	0	0	1	0	0	0	0	1	0	0	0	0	0	0	0	0	0	0	0	0	0	0	0	0	0	0	0	0	0	0	0	0	0	0	0	0	0	0	0	0	0	1
C3_25_000010001	chr03	54519426	0	0	0	0	0	0	0	0	0	0	0	0	0	1	0	0	0	0	0	0	0	0	0	0	0	0	0	0	0	0	0	0	0	0	1	0	0	0	0	0	0	0	0	0	0	0	0
C3_25_000010000	chr03	54519426	0	0	0	0	0	0	0	0	0	0	0	0	0	0	0	0	0	0	0	0	0	0	0	0	0	0	0	0	0	0	0	0	0	0	0	0	0	0	0	0	0	0	0	0	0	0	0
C3_25_000000001	chr03	54519426	0	0	0	0	0	0	0	0	0	0	0	0	0	0	0	0	0	0	0	0	1	0	0	0	0	0	0	0	0	0	0	0	0	0	0	0	0	0	0	0	0	0	0	0	0	0	0
C3_25_000000000	chr03	54519426	0	0	0	1	1	0	0	0	0	1	1	0	1	1	1	0	1	1	1	0	0	0	0	0	0	0	0	0	0	0	0	0	0	0	1	0	0	0	0	0	2	0	1	1	0	1	0
C3_24_011110	chr03	53511631	1	1	1	1	0	1	1	1	2	0	1	0	0	0	1	2	1	0	0	1	0	2	1	2	1	2	NA	2	1	1	2	1	2	0	0	0	2	2	1	2	0	2	1	1	1	0	1
C3_24_001110	chr03	53511631	0	0	0	0	0	0	0	0	0	0	0	1	0	1	0	0	0	0	0	1	0	0	0	0	1	0	NA	0	0	0	0	0	0	1	1	0	0	0	0	0	0	0	0	0	0	1	1
C3_24_000100	chr03	53511631	0	0	0	0	0	0	0	0	0	0	0	0	0	0	0	0	0	0	0	0	0	0	0	0	0	0	NA	0	0	0	0	0	0	0	0	0	0	0	0	0	0	0	0	0	0	0	0
C3_24_000000	chr03	53511631	1	1	1	1	2	1	1	1	0	2	1	1	2	1	1	0	1	2	2	0	2	0	1	0	0	0	NA	0	1	1	0	1	0	1	1	2	0	0	1	0	2	0	1	1	1	1	0
C3_23_0100010110	chr03	52578406	0	0	0	0	0	0	0	0	0	0	0	0	0	0	0	0	0	0	0	0	0	0	0	0	0	0	0	0	0	0	0	0	0	0	0	0	0	0	0	0	0	0	0	0	0	0	0
C3_23_0010000000	chr03	52578406	0	1	1	0	0	1	0	0	2	0	0	0	0	0	1	0	1	0	0	2	0	2	0	1	0	0	0	0	0	0	0	0	0	0	0	0	0	0	0	2	0	1	1	1	0	0	1
C3_23_0001000000	chr03	52578406	0	0	0	0	0	1	1	0	0	0	1	0	0	0	0	0	0	0	0	0	1	0	0	0	0	0	0	0	1	0	0	0	0	0	0	0	0	0	0	0	0	0	0	0	0	0	0
C3_23_0000100000	chr03	52578406	2	0	0	0	0	0	0	1	0	1	0	1	1	0	1	0	0	1	1	0	0	0	1	0	0	0	0	0	0	1	0	0	0	1	1	0	0	0	1	0	1	0	1	1	1	0	0
C3_23_0000011100	chr03	52578406	0	1	1	2	2	0	0	1	0	1	1	0	1	0	0	2	1	1	1	0	1	0	1	1	1	1	2	2	0	0	2	2	2	0	0	2	2	2	1	0	1	1	0	0	0	1	1
C3_23_0000010100	chr03	52578406	0	0	0	0	0	0	0	0	0	0	0	0	0	0	0	0	0	0	0	0	0	0	0	0	0	0	0	0	0	1	0	0	0	0	0	0	0	0	0	0	0	0	0	0	0	0	0
C3_23_0000000000	chr03	52578406	0	0	0	0	0	0	1	0	0	0	0	1	0	2	0	0	0	0	0	0	0	0	0	0	1	1	0	0	1	0	0	0	0	1	1	0	0	0	0	0	0	0	0	0	1	1	0
C3_22_0111100	chr03	51661746	0	0	0	0	0	0	1	0	0	0	0	0	0	1	0	0	0	0	0	0	0	0	0	0	0	1	0	0	1	0	0	0	0	0	0	0	0	0	0	0	0	0	0	0	1	0	0
C3_22_0011110	chr03	51661746	0	0	1	0	0	1	0	0	2	1	0	0	0	0	0	0	1	0	0	1	0	1	0	1	0	0	0	0	0	0	0	0	0	0	0	0	0	0	0	1	0	0	0	0	0	0	1
C3_22_0011100	chr03	51661746	0	1	0	0	0	0	0	0	0	0	0	1	0	1	1	0	0	0	0	1	0	1	0	0	1	0	0	0	0	0	0	0	0	1	0	0	0	0	0	1	0	1	1	1	0	0	0
C3_22_0000000	chr03	51661746	2	1	1	2	2	1	1	2	0	1	2	1	2	0	1	2	1	2	2	0	2	0	2	1	1	1	2	2	1	2	2	2	2	1	2	2	2	2	2	0	2	1	1	1	1	2	1
C3_21_011101110	chr03	50724607	0	0	1	0	2	0	0	1	1	1	0	0	0	0	0	1	2	0	0	0	0	1	1	1	0	0	1	0	0	0	0	0	2	0	0	0	1	1	1	1	0	0	0	0	1	1	2
C3_21_010101110	chr03	50724607	0	0	0	0	0	0	0	0	0	0	0	0	0	0	0	0	0	0	0	0	0	0	0	0	0	0	0	0	0	0	0	0	0	1	0	0	0	0	0	0	0	0	0	0	0	0	0
C3_21_000010000	chr03	50724607	0	0	0	0	0	0	0	0	0	0	0	1	0	0	0	0	0	0	0	0	0	0	0	0	0	0	0	0	0	0	0	0	0	0	0	0	1	0	0	0	0	0	0	0	0	0	0
C3_21_000000100	chr03	50724607	0	1	0	0	0	0	0	0	0	0	0	0	0	1	0	0	0	0	0	0	0	0	0	0	0	0	0	0	0	0	0	0	0	0	1	0	0	0	0	0	0	0	0	0	0	0	0
C3_21_000000000	chr03	50724607	2	1	1	2	0	2	2	1	1	1	2	1	2	1	2	1	0	2	2	2	2	1	1	1	2	2	1	2	2	2	2	2	0	1	1	2	0	1	1	1	2	2	2	2	1	1	0
C3_20_111000	chr03	49750161	0	NA	0	0	0	0	0	0	0	0	0	0	0	0	0	0	0	0	0	0	0	0	0	0	0	0	0	0	NA	0	0	0	0	1	0	0	0	0	0	0	0	0	0	0	0	0	0
C3_20_011100	chr03	49750161	0	NA	0	0	1	0	0	1	0	0	0	0	0	0	0	0	0	0	0	0	0	0	0	0	0	0	0	0	NA	1	0	0	1	0	0	0	1	1	1	0	0	0	0	0	0	0	0
C3_20_011000	chr03	49750161	0	NA	0	0	0	0	0	0	0	0	0	0	0	0	0	0	0	0	0	0	0	0	0	0	0	0	0	0	NA	0	0	0	0	0	0	0	1	0	0	0	0	0	0	0	0	0	0
C3_20_001010	chr03	49750161	0	NA	0	0	0	0	0	0	0	0	0	0	0	0	0	0	0	0	0	0	0	0	0	0	1	0	0	0	NA	0	0	0	0	0	0	0	0	0	0	0	0	0	0	0	0	0	0
C3_20_001000	chr03	49750161	1	NA	0	1	1	2	2	1	2	0	1	1	0	0	0	0	1	0	1	1	0	0	0	1	1	2	1	2	NA	1	1	2	1	1	1	0	0	1	0	0	1	1	0	0	0	2	2
C3_20_000010	chr03	49750161	0	NA	0	0	0	0	0	0	0	0	0	0	0	0	1	0	0	0	0	1	0	0	0	0	0	0	0	0	NA	0	0	0	0	0	0	0	0	0	0	1	0	1	0	0	0	0	0
C3_20_000000	chr03	49750161	1	NA	2	1	0	0	0	0	0	2	1	1	2	2	1	2	1	2	1	0	2	2	2	1	0	0	1	0	NA	0	1	0	0	0	1	2	0	0	1	1	1	0	2	2	2	0	0
C3_2_0111110010	chr03	1266235	0	0	0	0	0	0	0	0	0	0	0	0	0	0	0	0	0	0	1	0	0	0	0	0	0	0	0	0	0	0	0	0	1	0	0	0	0	1	0	0	0	0	0	0	0	0	0
C3_2_0111110000	chr03	1266235	0	1	0	0	0	0	0	0	0	0	0	0	0	0	0	0	0	0	0	0	0	0	0	0	0	0	0	0	0	0	0	0	0	0	0	0	0	0	0	0	0	0	0	0	0	0	0
C3_2_0111101110	chr03	1266235	0	0	0	0	0	0	0	0	0	0	0	0	0	0	0	0	0	0	0	0	0	0	0	1	0	0	0	0	0	0	0	0	0	1	0	0	0	0	0	1	0	1	0	0	0	0	0
C3_2_0111101000	chr03	1266235	0	0	0	0	0	0	0	0	0	0	0	0	0	0	0	0	0	0	0	0	0	0	0	0	0	0	0	0	0	0	0	0	0	0	0	0	0	0	0	0	0	0	0	0	0	0	0
C3_2_0111100110	chr03	1266235	0	0	0	0	0	0	0	0	0	0	0	0	0	0	0	0	0	0	0	0	0	0	0	0	0	0	0	0	0	0	0	0	0	0	0	0	0	0	0	0	0	0	0	0	0	0	0
C3_2_0111100010	chr03	1266235	0	0	0	0	0	0	0	0	0	0	0	0	0	0	1	0	0	0	0	0	0	0	0	0	0	0	0	0	0	0	0	0	0	0	0	0	0	0	0	0	0	0	1	1	0	0	0
C3_2_0111100000	chr03	1266235	0	0	0	0	0	0	0	0	0	0	0	0	0	0	0	0	0	0	0	0	0	0	0	0	0	1	0	0	0	0	0	0	0	0	0	0	0	0	0	0	0	0	0	0	0	0	0
C3_2_0011110110	chr03	1266235	0	0	0	0	0	0	0	0	0	0	0	0	0	0	0	0	0	0	0	0	0	0	0	0	0	0	0	0	0	0	0	0	0	0	0	0	0	0	0	0	0	0	0	0	0	0	0
C3_2_0011110010	chr03	1266235	0	0	0	2	0	0	0	2	1	0	1	0	0	1	0	0	0	0	0	1	0	0	0	0	0	1	1	2	0	2	1	1	0	1	1	0	1	1	0	0	0	0	0	0	0	1	0
C3_2_0011101010	chr03	1266235	0	0	0	0	0	0	0	0	0	0	0	0	0	0	0	0	0	0	0	0	0	0	0	0	0	0	0	0	0	0	0	0	0	0	0	0	0	0	0	0	0	0	0	0	0	0	0
C3_2_0011101000	chr03	1266235	0	0	0	0	0	0	0	0	0	0	0	0	0	0	0	0	0	0	0	0	0	0	0	0	0	0	0	0	0	0	0	0	0	0	0	0	0	0	0	0	0	0	0	0	0	0	0
C3_2_0011100110	chr03	1266235	0	0	0	0	0	0	0	0	0	0	0	0	0	0	0	0	0	0	0	0	0	0	0	0	0	0	0	0	0	0	0	0	0	0	0	0	0	0	0	0	0	0	0	0	0	0	0
C3_2_0011100010	chr03	1266235	0	1	0	0	1	0	0	0	1	0	1	1	0	0	0	2	1	1	1	0	1	0	2	0	2	0	1	0	1	0	0	0	1	0	0	1	1	0	2	0	0	0	0	0	0	0	0
C3_2_0011100000	chr03	1266235	0	0	0	0	0	0	0	0	0	0	0	0	0	0	0	0	0	0	0	0	0	0	0	0	0	0	0	0	0	0	0	0	0	0	0	0	0	0	0	0	0	0	0	0	0	0	0
C3_2_0000000000	chr03	1266235	2	0	2	0	1	2	2	0	0	2	0	1	2	1	1	0	1	1	0	1	1	2	0	1	0	0	0	0	1	0	1	1	0	0	1	1	0	0	0	1	2	1	1	1	2	1	2
C3_19_101100	chr03	47918641	0	0	0	0	0	0	0	0	0	0	0	0	0	0	0	0	0	0	0	0	0	0	0	0	0	0	0	0	0	0	0	0	0	0	0	0	0	0	0	0	0	0	0	0	0	0	0
C3_19_011110	chr03	47918641	0	0	0	0	0	0	0	0	0	0	0	0	0	0	0	0	0	0	0	0	0	0	0	0	0	0	0	0	0	0	0	0	0	0	0	0	0	0	0	0	0	0	0	0	0	0	0
C3_19_001110	chr03	47918641	0	0	0	0	0	0	0	0	0	0	0	0	0	0	0	0	0	0	0	0	0	0	0	0	0	0	0	0	0	0	0	0	0	0	0	0	0	0	0	0	0	0	0	0	0	0	0
C3_19_001100	chr03	47918641	1	0	0	0	0	0	0	0	0	1	0	0	0	1	1	0	0	0	0	0	0	0	0	0	1	0	0	0	0	0	0	0	0	1	0	0	0	0	1	1	0	1	1	1	0	0	0
C3_19_001000	chr03	47918641	0	0	0	0	0	0	0	0	0	0	0	1	0	0	0	0	0	0	0	0	0	0	0	0	0	0	0	0	0	0	0	0	0	0	0	0	1	0	0	0	0	0	0	0	0	0	0
C3_19_000000	chr03	47918641	1	2	2	2	2	2	2	2	2	1	2	1	2	1	1	2	2	2	2	2	2	2	2	2	1	2	2	2	2	2	2	2	2	1	2	2	1	2	1	1	2	1	1	1	2	2	2
C3_18_01010110	chr03	47024923	0	0	0	0	1	0	0	0	0	0	0	0	0	0	0	0	0	0	0	0	0	0	0	0	0	0	0	0	0	0	0	0	0	0	0	0	0	0	0	0	0	0	0	0	0	0	0
C3_18_01010100	chr03	47024923	0	0	0	0	0	0	0	0	0	0	0	0	0	0	0	0	0	0	0	0	0	0	0	0	0	0	0	0	0	0	0	0	0	0	0	0	1	0	0	0	0	0	0	0	0	0	0
C3_18_00110100	chr03	47024923	0	0	0	0	0	0	0	0	0	0	0	0	0	1	1	0	0	0	0	0	0	0	0	0	0	0	0	0	0	0	0	0	0	1	0	0	0	0	0	1	0	1	1	1	0	0	0
C3_18_00011000	chr03	47024923	1	1	1	1	0	2	2	1	1	1	1	1	0	0	0	0	1	1	0	1	1	1	1	2	1	1	1	2	0	2	1	1	0	1	1	0	0	0	1	1	1	1	1	1	2	2	1
C3_18_00010100	chr03	47024923	0	1	0	0	0	0	0	0	1	1	0	1	0	0	0	0	0	0	0	0	0	0	0	0	1	1	0	0	0	0	0	0	0	0	0	0	0	0	0	0	0	0	0	0	0	0	1
C3_18_00010000	chr03	47024923	0	0	0	0	0	0	0	0	0	0	0	0	0	0	0	0	0	0	0	0	0	0	0	0	0	0	0	0	0	0	0	0	0	0	0	0	0	0	0	0	0	0	0	0	0	0	0
C3_18_00000000	chr03	47024923	1	0	1	1	1	0	0	1	0	0	1	0	2	1	1	2	1	1	2	1	1	1	1	0	0	0	1	0	2	0	1	1	2	0	1	2	1	2	1	0	1	0	0	0	0	0	0
C3_17_011000	chr03	46058711	0	0	0	0	0	0	0	0	1	1	0	0	0	0	1	0	0	0	0	0	0	0	0	0	0	0	0	0	0	0	0	0	0	0	0	0	0	0	0	1	0	1	1	1	0	0	1
C3_17_001100	chr03	46058711	0	0	0	0	1	0	0	0	0	0	0	0	0	0	0	0	0	0	0	0	0	0	0	0	0	0	0	0	0	1	0	0	1	0	0	0	0	1	0	0	0	0	0	0	0	0	0
C3_17_001000	chr03	46058711	1	0	0	0	0	0	0	0	0	0	0	1	0	1	0	0	0	0	0	0	0	0	0	0	1	0	0	0	0	0	0	0	0	1	0	0	1	0	0	0	0	0	0	0	0	0	0
C3_17_000010	chr03	46058711	0	1	1	0	0	1	1	1	1	0	0	1	0	0	0	0	1	1	0	1	1	1	1	1	0	1	0	0	0	0	0	0	0	1	1	0	0	0	1	1	1	0	0	0	1	2	1
C3_17_000000	chr03	46058711	1	1	1	2	1	1	1	1	0	1	2	0	2	1	1	2	1	1	2	1	1	1	1	1	1	1	2	2	2	1	2	2	1	0	1	2	1	1	1	0	1	1	1	1	1	0	0
C3_16_1000010	chr03	45076940	0	0	0	1	0	1	1	0	0	1	1	0	0	0	0	0	0	0	0	0	0	0	0	1	1	0	1	2	0	0	1	1	0	0	0	0	0	0	0	0	0	1	1	1	1	0	0
C3_16_0110110	chr03	45076940	0	0	0	0	0	0	0	0	1	0	0	0	0	0	0	0	0	0	0	0	0	0	0	0	0	0	0	0	0	0	0	0	0	0	0	0	0	0	0	0	0	0	0	0	0	0	1
C3_16_0100110	chr03	45076940	0	0	0	0	0	0	0	0	0	0	0	0	0	0	0	0	0	0	0	0	0	0	0	0	0	0	0	0	0	0	0	0	0	0	0	0	0	0	0	0	0	0	0	0	0	0	0
C3_16_0001010	chr03	45076940	0	0	0	0	1	0	0	0	0	0	0	0	0	0	0	0	0	0	0	0	0	0	0	0	0	0	0	0	0	1	0	0	0	0	0	0	0	0	0	0	0	0	0	0	0	0	0
C3_16_0000110	chr03	45076940	0	0	0	0	0	0	0	0	0	0	0	1	0	0	0	0	0	0	0	0	0	0	0	0	0	0	0	0	0	0	0	0	0	0	0	0	1	0	0	0	0	0	0	0	0	0	0
C3_16_0000010	chr03	45076940	1	2	2	1	1	1	1	2	1	1	1	1	2	2	2	2	2	2	2	2	2	2	2	1	1	2	1	0	2	1	1	1	2	2	2	1	1	2	2	2	2	1	1	1	1	2	1
C3_16_0000000	chr03	45076940	1	0	0	0	0	0	0	0	0	0	0	0	0	0	0	0	0	0	0	0	0	0	0	0	0	0	0	0	0	0	0	0	0	0	0	1	0	0	0	0	0	0	0	0	0	0	0
C3_15_01010010	chr03	44040469	0	0	0	0	0	0	0	0	0	0	0	0	0	0	0	0	0	0	0	0	0	0	0	0	1	0	0	0	0	0	0	0	0	0	0	0	1	0	0	0	0	0	0	0	0	0	0
C3_15_01010000	chr03	44040469	0	0	0	0	0	0	0	0	0	0	0	0	0	0	0	0	0	0	0	0	0	0	0	0	0	0	0	0	0	0	0	0	0	0	0	0	0	0	0	0	0	0	0	0	0	0	0
C3_15_00110000	chr03	44040469	0	0	0	0	0	0	0	0	0	0	0	0	0	0	0	0	0	0	0	1	0	0	0	0	0	0	0	0	0	0	0	0	0	0	0	0	0	0	0	0	0	0	0	0	0	0	0
C3_15_00010010	chr03	44040469	0	0	0	0	1	0	0	0	0	0	0	0	0	1	0	0	0	0	0	0	0	0	0	0	0	0	0	0	0	1	0	0	0	1	0	0	0	0	0	0	0	0	0	0	0	0	0
C3_15_00010000	chr03	44040469	0	0	0	0	0	0	0	0	0	0	0	0	0	0	0	0	0	0	0	0	0	0	0	0	0	0	0	0	0	0	0	0	0	0	0	0	0	0	0	0	0	0	0	0	0	0	0
C3_15_00001000	chr03	44040469	0	0	0	0	0	0	0	0	0	0	0	0	0	0	1	0	0	0	0	0	0	0	0	0	0	0	0	0	0	0	0	0	0	0	0	0	0	0	0	1	0	1	0	0	0	0	0
C3_15_00000100	chr03	44040469	1	1	1	0	1	0	0	0	0	1	0	1	0	0	0	0	1	0	0	0	1	1	0	1	0	1	0	0	0	0	0	0	1	0	1	0	0	1	1	1	1	0	1	1	1	2	1
C3_15_00000010	chr03	44040469	0	0	0	0	0	0	0	0	0	0	0	0	0	0	0	0	0	0	0	0	0	0	0	0	0	0	0	0	0	0	0	0	0	0	0	0	0	0	0	0	0	0	0	0	0	0	0
C3_15_00000000	chr03	44040469	1	1	1	2	0	2	2	2	2	1	2	1	2	1	1	2	1	2	2	1	1	1	2	1	1	1	2	2	2	1	2	2	1	1	1	2	1	1	1	0	1	1	1	1	1	0	1
C3_14_011101110010	chr03	42938196	0	NA	0	0	0	0	0	0	0	0	0	0	0	0	0	0	0	0	0	NA	0	0	0	0	0	NA	0	0	0	0	0	0	0	0	0	0	NA	0	0	0	0	0	0	0	0	0	0
C3_14_010101110010	chr03	42938196	0	NA	0	0	0	0	0	0	0	0	0	0	0	0	0	0	0	0	0	NA	0	0	0	0	0	NA	0	0	0	0	0	0	0	0	0	0	NA	0	0	0	0	0	0	0	0	0	0
C3_14_010011111010	chr03	42938196	0	NA	0	0	0	1	1	0	1	0	0	0	0	0	0	0	0	0	0	NA	0	0	0	0	0	NA	0	0	0	0	0	0	0	0	0	0	NA	0	0	0	0	0	0	0	0	0	1
C3_14_010011110010	chr03	42938196	0	NA	0	0	0	0	0	0	0	0	0	0	0	0	0	0	0	0	0	NA	0	0	0	0	0	NA	0	0	0	0	0	0	0	0	0	0	NA	0	0	0	0	0	0	0	0	0	0
C3_14_010001110110	chr03	42938196	0	NA	0	0	0	0	0	0	0	0	0	0	0	1	0	0	0	0	0	NA	0	0	0	0	1	NA	0	0	0	0	0	0	0	1	0	0	NA	0	0	1	0	1	0	0	0	0	0
C3_14_010001110010	chr03	42938196	0	NA	0	0	0	0	0	0	0	0	0	1	0	0	0	0	0	0	0	NA	0	0	0	0	0	NA	0	0	0	0	0	0	0	0	0	0	NA	0	0	0	0	0	0	0	0	0	0
C3_14_000011110010	chr03	42938196	0	NA	0	0	0	0	0	0	0	0	0	0	0	0	0	0	0	0	0	NA	0	0	0	0	0	NA	0	0	0	0	0	0	0	0	0	0	NA	0	0	0	0	0	0	0	0	0	0
C3_14_000001110-10	chr03	42938196	0	NA	0	0	0	0	0	0	0	0	0	0	0	0	0	0	0	0	0	NA	0	0	0	0	0	NA	0	0	0	0	0	0	0	0	0	0	NA	0	0	0	0	0	0	0	0	0	0
C3_14_000001110010	chr03	42938196	0	NA	1	0	0	0	0	0	0	1	0	1	0	0	1	0	1	0	0	NA	1	1	0	1	0	NA	0	0	0	0	0	0	0	0	0	0	NA	0	1	1	0	0	0	0	1	2	0
C3_14_000001010000	chr03	42938196	0	NA	0	0	1	0	0	1	1	0	0	0	0	0	0	0	0	0	0	NA	0	0	0	0	0	NA	0	0	0	2	0	0	1	1	0	0	NA	1	0	0	1	0	0	0	0	0	0
C3_14_000000000000	chr03	42938196	2	NA	1	2	1	1	1	1	0	1	2	0	2	1	1	2	1	2	2	NA	1	1	2	1	1	NA	2	2	2	0	2	2	1	0	2	2	NA	1	1	0	1	1	2	2	1	0	1
C3_13_010110	chr03	42866216	0	0	0	0	0	0	0	0	0	0	0	0	0	1	1	0	0	0	0	0	0	0	0	0	0	0	0	0	0	0	0	0	0	1	0	0	0	0	1	1	0	1	1	1	0	0	0
C3_13_001000	chr03	42866216	0	0	0	0	1	0	0	0	0	0	0	0	0	0	0	0	0	0	0	0	0	0	0	0	0	0	0	0	0	0	0	0	1	1	0	0	0	1	0	0	0	0	0	0	0	1	0
C3_13_000110	chr03	42866216	0	0	0	0	0	0	0	0	1	1	0	0	0	0	0	0	0	0	0	0	0	0	0	0	0	0	0	0	0	0	0	0	0	0	0	0	0	0	0	0	0	0	0	0	0	0	1
C3_13_000010	chr03	42866216	1	0	0	0	0	0	0	0	0	0	0	1	0	0	0	0	0	0	0	0	0	0	0	0	1	0	0	0	0	0	0	0	0	0	0	0	1	0	0	0	0	0	0	0	0	0	0
C3_13_000000	chr03	42866216	1	2	2	2	1	2	2	2	1	1	2	1	2	1	1	2	2	2	2	2	2	2	2	2	1	2	2	2	2	2	2	2	1	0	2	2	1	1	1	1	2	1	1	1	2	1	1
C3_12_0111110000	chr03	41301933	0	0	0	0	0	0	0	0	0	0	0	0	0	0	0	0	0	0	0	0	0	0	0	0	0	0	0	0	0	0	0	0	0	0	0	0	0	0	0	0	0	0	0	0	0	0	0
C3_12_0111010010	chr03	41301933	0	0	0	0	0	1	0	0	1	1	0	0	1	0	0	0	0	0	0	1	0	0	0	0	0	0	0	0	0	0	0	0	0	0	0	0	0	0	0	0	1	0	0	0	1	0	1
C3_12_0111010000	chr03	41301933	0	0	0	0	0	0	0	0	0	0	0	0	0	1	1	1	0	0	0	0	0	0	0	0	1	0	0	0	0	0	1	0	0	1	0	0	1	0	1	1	0	1	1	1	0	0	0
C3_12_0011001000	chr03	41301933	1	0	1	1	1	0	0	1	0	1	0	0	1	1	1	0	1	1	1	1	1	1	1	0	0	0	1	0	1	1	0	0	1	0	1	2	1	1	1	0	0	0	1	1	1	1	0
C3_12_0011000100	chr03	41301933	1	1	1	0	0	0	0	1	0	0	1	1	0	0	0	0	1	1	0	0	1	0	0	1	0	0	0	0	0	0	0	0	0	1	0	0	0	0	0	1	0	0	0	0	0	0	0
C3_12_0011000000	chr03	41301933	0	1	0	0	1	0	1	0	1	0	0	0	0	0	0	0	0	0	0	0	0	1	0	0	0	2	0	0	0	1	0	0	1	0	1	0	0	1	0	0	1	0	0	0	0	1	1
C3_12_0000000000	chr03	41301933	0	0	0	1	0	1	1	0	0	0	1	1	0	0	0	1	0	0	1	0	0	0	1	1	1	0	1	2	1	0	1	2	0	0	0	0	0	0	0	0	0	1	0	0	0	0	0
C3_11_101000010001000	chr03	40410508	0	0	0	0	0	0	0	0	0	0	0	0	0	0	0	0	0	0	0	0	0	0	0	0	1	0	0	0	0	0	0	0	0	0	0	NA	0	0	0	0	0	NA	0	0	0	0	0
C3_11_011100111001000	chr03	40410508	0	0	0	0	0	1	0	0	1	1	0	0	0	0	0	0	0	0	0	1	0	0	0	0	0	0	0	0	0	0	0	0	0	0	0	NA	0	0	0	0	1	NA	0	0	1	0	1
C3_11_011100010001000	chr03	40410508	0	0	0	0	0	0	0	0	0	0	0	0	0	0	0	0	0	0	0	0	0	0	0	0	0	0	0	0	0	0	0	0	0	0	0	NA	0	0	0	0	0	NA	0	0	0	0	0
C3_11_011000110001000	chr03	40410508	0	0	0	0	0	0	0	0	0	0	0	0	0	0	0	0	0	0	0	0	0	0	0	0	0	0	0	0	0	0	0	0	0	0	0	NA	0	0	0	0	0	NA	0	0	0	0	0
C3_11_011000010001000	chr03	40410508	0	0	0	0	0	0	0	0	0	0	0	0	0	0	0	0	0	0	0	0	0	0	0	0	0	0	0	0	0	0	0	0	0	0	0	NA	0	0	0	0	0	NA	0	0	0	0	0
C3_11_001010010001000	chr03	40410508	0	0	0	0	0	0	0	0	0	0	0	0	0	0	0	0	0	0	0	0	0	0	0	0	0	0	0	0	0	0	0	0	0	0	0	NA	0	0	0	0	0	NA	0	0	0	0	0
C3_11_001001010001000	chr03	40410508	1	0	1	1	1	0	0	1	0	0	0	0	0	1	1	1	1	0	1	0	1	0	2	0	0	0	1	0	1	1	0	0	1	0	1	NA	1	1	1	0	0	NA	0	0	0	1	0
C3_11_001000-10001000	chr03	40410508	0	0	0	0	0	0	0	0	0	0	0	0	0	0	0	0	0	0	0	0	0	0	0	0	0	0	0	0	0	0	0	0	0	0	0	NA	0	0	0	0	0	NA	0	0	0	0	0
C3_11_001000011001000	chr03	40410508	0	0	0	0	0	0	0	0	0	0	0	0	0	0	0	0	0	0	0	0	0	0	0	0	0	0	0	0	0	0	0	0	0	0	0	NA	0	0	0	0	0	NA	0	0	0	0	0
C3_11_001000010101010	chr03	40410508	0	0	0	0	0	0	0	0	0	0	0	0	0	0	1	0	0	0	0	0	0	0	0	0	0	0	0	0	0	0	0	0	0	0	0	NA	0	0	0	1	0	NA	1	1	0	0	0
C3_11_001000010001100	chr03	40410508	0	0	0	0	0	0	0	0	0	0	0	0	0	0	0	0	0	0	0	0	0	0	0	0	0	0	0	0	0	0	0	0	0	0	0	NA	0	0	0	0	0	NA	0	0	0	0	0
C3_11_001000010001000	chr03	40410508	0	0	0	0	0	0	0	0	0	0	0	0	0	1	0	1	0	0	0	0	0	0	0	0	0	0	0	0	0	0	1	0	0	1	0	NA	0	0	1	0	0	NA	0	0	0	0	0
C3_11_000000000011000	chr03	40410508	0	0	0	1	0	0	0	0	0	0	1	0	0	0	0	0	0	0	0	0	0	1	0	1	1	1	1	2	0	1	1	1	0	0	0	NA	0	0	0	0	1	NA	0	0	0	0	0
C3_11_000000000001100	chr03	40410508	0	1	0	0	1	0	1	0	1	0	0	0	0	0	0	0	0	0	0	0	0	1	0	0	0	1	0	0	0	0	0	1	1	0	1	NA	0	1	0	0	0	NA	0	0	0	1	1
C3_11_000000000001000	chr03	40410508	0	0	0	0	0	0	0	0	0	0	0	0	0	0	0	0	0	0	0	0	0	0	0	0	0	0	0	0	0	0	0	0	0	0	0	NA	0	0	0	0	0	NA	0	0	0	0	0
C3_11_000000000000000	chr03	40410508	1	1	1	0	0	1	1	1	0	1	1	2	2	0	0	0	1	2	1	1	1	0	0	1	0	0	0	0	1	0	0	0	0	1	0	NA	1	0	0	1	0	NA	1	1	1	0	0
C3_10_0111010000100	chr03	39610595	0	0	0	0	0	0	0	0	0	0	0	0	0	0	0	0	0	0	0	0	0	0	0	0	0	0	0	0	0	0	0	0	0	0	0	NA	0	0	NA	0	0	NA	0	0	0	0	0
C3_10_0100011001000	chr03	39610595	0	0	0	0	0	0	0	0	0	0	0	0	0	0	0	0	0	0	0	0	0	0	0	0	0	0	0	0	0	0	0	0	0	0	0	NA	0	0	NA	0	0	NA	0	0	0	0	0
C3_10_0100010100100	chr03	39610595	0	0	0	0	0	0	0	0	0	0	0	0	0	0	0	1	0	0	0	0	0	0	0	0	0	0	0	0	0	0	1	0	0	0	0	NA	0	0	NA	0	0	NA	0	0	0	0	0
C3_10_0100010100000	chr03	39610595	0	0	0	0	0	0	0	0	0	0	0	0	0	0	0	0	0	0	0	0	0	0	0	0	0	0	0	0	0	0	0	0	0	0	0	NA	0	0	NA	0	0	NA	0	0	0	0	0
C3_10_0100010000100	chr03	39610595	0	0	0	0	0	0	0	0	0	0	0	0	0	1	0	0	0	0	0	0	0	0	0	0	0	0	0	0	0	0	0	0	0	1	0	NA	0	0	NA	0	0	NA	0	0	0	0	0
C3_10_0100010000010	chr03	39610595	0	0	0	0	0	0	0	0	0	0	0	0	0	0	0	0	0	0	0	0	0	0	0	0	0	0	0	0	0	0	0	0	0	0	0	NA	0	0	NA	0	0	NA	0	0	0	0	0
C3_10_0100010000000	chr03	39610595	0	0	0	0	0	0	0	0	0	0	0	0	0	0	0	0	0	0	0	0	0	0	0	0	0	0	0	0	0	0	0	0	0	0	0	NA	0	0	NA	0	0	NA	0	0	0	0	0
C3_10_0100000000000	chr03	39610595	0	0	0	0	0	0	0	0	0	0	0	0	0	0	0	0	0	0	0	0	0	0	0	0	1	0	0	0	0	0	0	0	0	0	0	NA	0	0	NA	0	0	NA	0	0	0	0	0
C3_10_0011010000100	chr03	39610595	0	0	0	0	0	0	0	0	0	0	0	0	0	0	0	0	0	0	0	0	0	0	0	0	0	0	0	0	0	0	0	0	0	0	0	NA	0	0	NA	0	0	NA	0	0	0	0	0
C3_10_0000100000000	chr03	39610595	1	0	1	1	1	1	1	1	0	0	0	1	1	1	0	1	1	0	2	0	1	0	1	0	0	0	1	0	1	0	0	0	1	0	1	NA	1	1	NA	0	0	NA	0	0	0	1	0
C3_10_0000011011000	chr03	39610595	0	0	0	0	0	0	0	0	1	0	0	0	0	0	1	0	0	0	0	0	0	0	0	0	0	0	0	0	0	0	0	0	0	0	0	NA	0	0	NA	1	0	NA	1	1	0	0	1
C3_10_0000010001000	chr03	39610595	0	0	0	0	0	0	0	0	0	0	0	0	0	0	0	0	0	0	0	0	0	0	0	0	0	0	0	0	0	0	0	0	0	0	0	NA	0	0	NA	0	0	NA	0	0	0	0	0
C3_10_0000000000000	chr03	39610595	1	2	1	1	1	1	1	1	1	2	2	1	1	0	1	0	1	2	0	2	1	2	1	2	1	2	1	2	1	2	1	2	1	1	1	NA	1	1	NA	1	2	NA	1	1	2	1	1
C3_1_01100010101010	chr03	337562	0	0	0	0	0	0	0	0	0	0	0	0	0	0	0	0	0	0	0	0	0	0	0	0	0	0	0	0	0	0	0	0	0	0	0	0	0	0	0	0	0	0	0	0	0	0	0
C3_1_00100011101010	chr03	337562	0	0	0	0	0	0	0	0	0	0	0	1	0	0	1	1	0	0	0	0	0	0	1	1	2	0	0	0	0	0	0	0	1	1	0	0	1	0	2	1	0	1	1	1	0	1	0
C3_1_00100010101010	chr03	337562	0	0	0	0	0	0	0	0	0	0	0	0	0	0	0	0	0	0	0	0	0	0	0	0	0	0	0	0	0	0	0	0	0	0	0	0	0	0	0	0	0	0	0	0	0	0	0
C3_1_00100010001000	chr03	337562	0	0	0	0	0	0	0	0	0	0	0	0	0	0	0	0	0	0	0	0	0	0	0	0	0	0	0	0	0	0	0	0	0	0	0	0	0	0	0	0	0	0	0	0	0	0	0
C3_1_00010100000000	chr03	337562	2	1	1	2	2	2	2	2	1	2	2	1	2	0	1	1	2	2	0	1	2	2	1	1	0	2	2	1	1	1	2	2	1	1	1	0	0	2	0	1	2	1	1	1	2	1	0
C3_1_00001001000000	chr03	337562	0	0	0	0	0	0	0	0	0	0	0	0	0	0	0	0	0	0	0	0	0	0	0	0	0	0	0	0	0	0	0	0	0	0	0	0	0	0	0	0	0	0	0	0	0	0	0
C3_1_00001000000000	chr03	337562	0	0	0	0	0	0	0	0	0	0	0	0	0	0	0	0	0	0	1	0	0	0	0	0	0	0	0	0	0	0	0	0	0	0	0	0	0	0	0	0	0	0	0	0	0	0	1
C3_1_00000000100000	chr03	337562	0	0	0	0	0	0	0	0	0	0	0	0	0	0	0	0	0	0	0	0	0	0	0	0	0	0	0	0	0	0	0	0	0	0	0	0	0	0	0	0	0	0	0	0	0	0	0
C3_1_00000000010100	chr03	337562	0	0	1	0	0	0	0	0	0	0	0	0	0	1	0	0	0	0	0	0	0	0	0	0	0	0	0	1	0	1	0	0	0	0	1	1	1	0	0	0	0	0	0	0	0	0	0
C3_1_00000000000000	chr03	337562	0	1	0	0	0	0	0	0	1	0	0	0	0	1	0	0	0	0	1	1	0	0	0	0	0	0	0	0	1	0	0	0	0	0	0	1	0	0	0	0	0	0	0	0	0	0	1
C2_9_0110100100	chr02	25397336	0	0	0	0	0	0	0	0	0	0	0	0	0	0	0	0	0	0	0	0	0	0	0	0	0	0	0	0	0	0	0	0	0	0	0	0	0	0	0	0	0	0	0	0	0	0	0
C2_9_0011000100	chr02	25397336	1	0	0	0	0	1	0	0	0	0	0	1	0	0	0	0	0	0	0	0	2	0	0	0	0	0	0	0	1	0	0	0	0	0	0	1	0	0	0	0	0	0	0	0	0	0	0
C2_9_0010101100	chr02	25397336	0	0	0	0	0	0	0	0	0	0	0	0	0	0	0	0	0	0	0	0	0	0	0	0	0	0	0	0	0	0	0	0	0	0	0	0	0	0	0	0	0	0	0	0	0	0	0
C2_9_0010100100	chr02	25397336	0	0	0	0	0	0	0	0	0	0	0	1	0	0	0	0	0	1	0	1	0	0	0	0	1	0	1	1	0	0	1	1	1	0	0	0	1	1	1	0	0	0	0	0	0	0	0
C2_9_0010010100	chr02	25397336	0	0	0	0	0	0	0	0	0	0	0	0	0	0	0	0	0	0	0	0	0	0	0	0	0	0	0	0	0	0	0	0	0	0	0	0	0	0	0	0	0	0	0	0	0	0	0
C2_9_0010000110	chr02	25397336	0	1	2	1	1	1	2	2	2	1	2	0	1	1	2	1	2	0	0	1	0	2	1	2	1	1	1	1	1	0	0	1	0	0	1	0	0	0	1	2	1	2	2	2	1	0	1
C2_9_0010000100	chr02	25397336	0	0	0	0	0	0	0	0	0	0	0	0	0	0	0	1	0	1	0	0	0	0	1	0	0	0	0	0	0	0	1	0	0	0	0	0	1	0	0	0	0	0	0	0	0	0	0
C2_9_0000000000	chr02	25397336	1	1	0	1	1	0	0	0	0	1	0	0	1	1	0	0	0	0	2	0	0	0	0	0	0	1	0	0	0	2	0	0	1	2	1	1	0	1	0	0	1	0	0	0	1	2	1
C2_8_0100101100	chr02	24470876	0	0	0	0	0	0	0	NA	0	0	NA	0	0	0	0	0	0	0	NA	0	0	0	0	0	0	0	0	0	NA	0	0	0	NA	NA	0	0	0	NA	0	NA	0	0	0	NA	0	0	0
C2_8_0100100100	chr02	24470876	0	0	0	0	0	0	0	NA	0	0	NA	0	0	0	0	0	0	0	NA	0	0	0	0	0	0	0	0	0	NA	0	0	0	NA	NA	0	0	0	NA	0	NA	0	0	0	NA	0	0	0
C2_8_0100000100	chr02	24470876	0	0	0	0	0	0	0	NA	0	0	NA	0	0	0	0	1	0	2	NA	0	0	0	1	0	1	0	1	1	NA	0	2	1	NA	NA	0	0	0	NA	0	NA	0	0	0	NA	0	0	0
C2_8_0010010000	chr02	24470876	1	0	0	0	0	0	0	NA	0	1	NA	0	1	0	0	0	0	0	NA	0	0	0	0	0	0	0	0	0	NA	0	0	0	NA	NA	0	0	0	NA	0	NA	1	0	0	NA	1	0	1
C2_8_0001000000	chr02	24470876	0	0	0	0	0	0	0	NA	0	0	NA	0	0	0	0	0	0	0	NA	0	0	0	0	0	0	0	0	0	NA	0	0	0	NA	NA	0	0	0	NA	0	NA	0	0	0	NA	0	0	0
C2_8_0000001000	chr02	24470876	0	1	0	0	0	0	0	NA	0	0	NA	0	0	0	0	0	0	0	NA	0	0	0	0	0	0	0	0	0	NA	0	0	0	NA	NA	0	0	0	NA	0	NA	0	0	0	NA	0	0	0
C2_8_0000000010	chr02	24470876	0	0	0	0	1	0	1	NA	0	0	NA	0	0	0	0	0	1	0	NA	0	0	0	1	0	1	1	1	1	NA	0	0	1	NA	NA	0	0	0	NA	1	NA	0	0	1	NA	0	0	0
C2_8_0000000000	chr02	24470876	1	1	2	2	1	2	1	NA	2	1	NA	2	1	2	2	1	1	0	NA	2	2	2	0	2	0	1	0	0	NA	2	0	0	NA	NA	2	2	2	NA	1	NA	1	2	1	NA	1	2	1
C2_7_01000010	chr02	23784333	0	NA	0	0	0	0	0	0	0	0	NA	0	0	0	0	0	0	0	0	0	0	0	0	0	0	0	0	0	0	0	0	0	0	0	0	0	0	0	0	0	0	0	0	0	0	0	0
C2_7_00100100	chr02	23784333	1	NA	1	1	0	1	1	0	2	1	NA	1	0	0	1	1	0	0	0	0	1	2	0	1	0	0	0	0	1	0	0	0	0	0	0	0	0	0	0	0	0	1	0	0	0	1	1
C2_7_00010100	chr02	23784333	0	NA	0	0	0	0	0	0	0	0	NA	0	0	0	0	0	0	0	0	0	0	0	0	0	0	0	0	0	0	0	0	0	0	1	0	0	0	0	0	0	0	0	0	0	0	0	0
C2_7_00010000	chr02	23784333	0	NA	0	0	0	0	0	0	0	0	NA	0	0	0	0	0	0	0	0	0	0	0	0	0	0	0	0	0	0	0	0	0	0	0	0	0	0	0	0	0	0	0	0	0	0	0	0
C2_7_00001000	chr02	23784333	0	NA	0	0	0	0	1	0	0	0	NA	0	0	0	0	0	1	0	0	0	0	0	0	0	0	1	0	0	0	0	0	0	0	0	0	0	0	0	0	0	1	0	1	1	0	0	1
C2_7_00000100	chr02	23784333	0	NA	0	0	0	0	0	0	0	0	NA	0	0	0	0	0	0	0	1	0	0	0	0	0	0	0	0	0	0	0	0	0	0	0	0	0	0	0	0	0	0	0	0	0	0	0	0
C2_7_00000010	chr02	23784333	0	NA	0	0	0	0	0	0	0	0	NA	0	0	0	0	0	0	0	0	0	0	0	0	0	0	0	0	0	0	0	0	0	0	0	0	0	1	0	0	0	0	0	0	0	0	0	0
C2_7_00000000	chr02	23784333	1	NA	1	1	2	1	0	2	0	1	NA	1	2	2	1	1	1	2	1	2	1	0	2	1	2	1	2	2	1	2	2	2	2	1	2	2	1	2	2	2	1	1	1	1	2	1	0
C2_6_01111	chr02	22766644	0	0	0	0	0	0	0	0	0	0	0	0	0	0	0	0	0	0	0	0	0	0	0	0	0	0	0	0	0	0	0	0	0	0	0	0	0	0	0	0	0	0	0	0	0	0	0
C2_6_01101	chr02	22766644	1	1	1	0	2	0	1	1	1	1	2	1	2	1	0	1	0	2	1	1	0	0	2	0	2	2	2	2	0	0	2	2	2	0	2	0	2	2	2	0	0	0	1	1	1	1	2
C2_6_01000	chr02	22766644	0	1	0	1	0	0	0	1	1	0	0	0	0	0	0	1	1	0	0	0	0	1	0	0	0	0	0	0	0	0	0	0	0	1	0	0	0	0	0	0	1	0	0	0	0	1	0
C2_6_00000	chr02	22766644	1	0	1	1	0	2	1	0	0	1	0	1	0	1	2	0	1	0	1	1	2	1	0	2	0	0	0	0	2	2	0	0	0	1	0	2	0	0	0	2	1	2	1	1	1	0	0
C2_5_0101100100001010	chr02	21700061	0	0	0	0	0	0	0	0	0	0	0	0	0	0	0	0	0	0	0	0	0	0	0	0	0	0	0	0	0	0	0	0	0	0	0	0	0	0	0	0	0	0	0	0	0	0	0
C2_5_0010000100000010	chr02	21700061	0	0	0	0	0	0	0	0	0	0	0	1	0	0	0	0	0	0	0	0	0	0	0	0	0	0	0	0	0	0	0	0	0	0	0	0	0	0	1	0	0	0	0	0	0	0	0
C2_5_0001100100000010	chr02	21700061	0	0	0	0	0	0	0	0	0	0	0	0	0	0	0	0	0	0	0	0	0	0	0	0	0	0	0	0	0	0	0	0	0	0	0	0	0	0	0	0	0	0	0	0	0	0	0
C2_5_0001000100000010	chr02	21700061	0	0	0	0	0	0	0	0	0	0	0	0	0	0	0	0	0	0	0	0	0	0	0	0	0	0	0	0	0	0	0	0	0	0	0	0	0	0	0	0	0	0	0	0	0	0	0
C2_5_0000010000000110	chr02	21700061	1	0	1	1	0	1	1	1	1	0	0	0	0	1	1	1	1	0	1	1	2	2	0	1	0	0	0	0	2	1	0	0	0	0	0	1	0	0	0	0	1	1	1	1	0	1	0
C2_5_0000001100000010	chr02	21700061	0	0	0	0	0	0	0	0	0	0	0	0	0	0	0	0	0	0	0	0	0	0	0	0	0	0	0	0	0	0	0	0	0	0	0	0	0	0	0	0	0	0	0	0	0	0	0
C2_5_0000000111000010	chr02	21700061	1	1	0	1	1	0	0	0	0	1	0	0	1	1	0	0	0	0	1	0	0	0	0	0	0	1	0	0	0	0	0	0	0	0	2	0	0	0	0	0	0	0	0	0	1	1	2
C2_5_0000000100100010	chr02	21700061	0	0	0	0	0	0	0	0	0	0	0	0	0	0	0	0	0	2	0	0	0	0	0	0	1	0	1	1	0	0	2	1	1	0	0	0	1	1	0	0	0	0	0	0	0	0	0
C2_5_0000000100010010	chr02	21700061	0	0	0	0	0	0	1	0	0	0	0	0	0	0	0	0	0	0	0	0	0	0	0	0	0	1	0	0	0	0	0	0	0	0	0	0	0	0	0	0	0	0	1	1	0	0	0
C2_5_0000000100000010	chr02	21700061	0	0	1	0	0	0	0	0	0	0	0	0	0	0	0	0	0	0	0	1	0	0	0	0	0	0	0	0	0	0	0	0	0	0	0	0	1	0	0	0	0	0	0	0	0	0	0
C2_5_0000000000000010	chr02	21700061	0	1	0	0	1	0	0	1	1	0	2	0	0	0	0	1	1	0	0	0	0	0	2	1	1	0	1	1	0	1	0	1	1	1	0	1	0	1	1	2	0	1	0	0	0	0	0
C2_5_0000000000000000	chr02	21700061	0	0	0	0	0	1	0	0	0	1	0	1	1	0	1	0	0	0	0	0	0	0	0	0	0	0	0	0	0	0	0	0	0	1	0	0	0	0	0	0	1	0	0	0	1	0	0
C2_4_0100111000	chr02	20959664	0	1	1	0	1	0	0	0	0	0	NA	NA	1	1	0	0	0	0	1	0	0	0	NA	0	0	1	0	0	0	0	0	0	0	0	1	0	0	0	0	0	0	0	0	0	0	1	2
C2_4_0010111100	chr02	20959664	0	0	0	0	0	0	1	0	0	0	NA	NA	0	0	0	0	0	0	0	0	0	0	NA	0	0	1	0	0	0	0	0	0	0	0	0	0	0	0	0	0	0	0	1	1	0	0	0
C2_4_0010111000	chr02	20959664	0	0	0	0	0	0	0	0	0	0	NA	NA	0	0	0	0	0	0	0	1	0	0	NA	0	0	0	0	0	0	0	0	0	0	0	0	0	0	0	1	0	0	0	0	0	0	0	0
C2_4_0001000000	chr02	20959664	1	0	1	1	0	2	1	1	0	1	NA	NA	1	1	2	0	0	0	0	1	2	1	NA	1	0	0	0	0	2	0	0	0	0	1	0	1	0	0	0	0	1	1	1	1	1	1	0
C2_4_0000111000	chr02	20959664	1	0	0	1	0	0	0	0	0	1	NA	NA	0	0	0	0	0	1	0	0	0	0	NA	0	1	0	1	1	0	1	1	1	1	1	0	0	2	1	0	0	0	0	0	0	1	0	0
C2_4_00001-1010	chr02	20959664	0	0	0	0	0	0	0	0	0	0	NA	NA	0	0	0	0	0	0	0	0	0	1	NA	0	0	0	0	0	0	0	0	0	0	0	1	0	0	0	0	0	1	0	0	0	0	0	0
C2_4_00001-1000	chr02	20959664	0	0	0	0	0	0	0	0	0	0	NA	NA	0	0	0	0	0	0	0	0	0	0	NA	0	0	0	0	0	0	0	0	0	0	0	0	0	0	0	0	0	0	0	0	0	0	0	0
C2_4_0000011100	chr02	20959664	0	0	0	0	0	0	0	0	0	0	NA	NA	0	0	0	0	0	0	0	0	0	0	NA	0	0	0	0	0	0	0	0	0	0	0	0	0	0	0	0	0	0	0	0	0	0	0	0
C2_4_0000000000	chr02	20959664	0	1	0	0	1	0	0	1	2	0	NA	NA	0	0	0	2	2	1	1	0	0	0	NA	1	1	0	1	1	0	1	1	1	1	0	0	1	0	1	1	2	0	1	0	0	0	0	0
C2_31_100100100000000	chr02	45991129	0	0	0	0	0	0	0	0	0	0	NA	0	0	0	0	0	0	0	0	0	0	0	0	0	0	0	0	0	0	0	0	0	0	0	0	0	0	0	0	0	0	0	0	0	0	0	0
C2_31_011001100000100	chr02	45991129	0	1	0	0	1	0	0	0	0	0	NA	0	0	0	0	0	0	0	0	0	0	0	0	0	0	0	0	0	0	0	0	0	0	0	0	0	0	0	0	0	0	0	0	0	0	0	0
C2_31_011000110000100	chr02	45991129	0	0	0	0	0	0	0	0	0	0	NA	0	0	0	0	0	0	0	0	0	0	0	1	0	0	0	0	0	0	0	0	0	0	0	0	0	0	0	0	0	0	0	0	0	0	0	0
C2_31_011000101000000	chr02	45991129	0	0	0	0	0	0	0	0	0	0	NA	0	0	0	0	0	0	0	0	1	0	0	0	0	1	0	0	0	0	0	0	0	0	0	0	0	0	1	0	0	0	0	1	1	0	0	1
C2_31_011000100100000	chr02	45991129	0	0	0	0	0	0	0	0	0	0	NA	0	0	0	0	0	0	1	0	0	0	0	0	0	1	0	0	0	0	0	1	0	1	0	0	1	1	0	0	0	0	0	0	0	0	0	0
C2_31_011000100010000	chr02	45991129	0	0	0	0	0	0	0	0	0	0	NA	0	0	0	0	0	0	0	0	0	0	0	0	0	0	0	0	0	0	0	0	0	0	0	0	0	0	0	0	0	0	0	0	0	0	0	0
C2_31_011000100001110	chr02	45991129	1	0	1	1	0	0	1	1	0	0	NA	1	0	0	0	1	1	0	0	0	0	0	0	1	0	1	1	1	1	1	0	0	0	1	0	0	0	0	0	1	0	1	0	0	0	2	0
C2_31_011000100000100	chr02	45991129	0	0	0	0	0	0	0	0	0	0	NA	0	0	0	0	0	0	0	0	0	0	0	0	0	0	0	0	0	0	0	0	0	0	0	0	0	0	0	0	0	0	0	0	0	0	0	0
C2_31_001000110000100	chr02	45991129	0	0	0	0	0	0	0	0	0	0	NA	0	0	0	0	0	0	0	0	0	0	0	0	0	0	0	0	0	0	0	0	0	0	0	0	0	0	0	0	0	0	0	0	0	0	0	0
C2_31_000110000000000	chr02	45991129	1	1	1	1	1	2	1	1	2	2	NA	1	2	1	2	0	0	0	0	1	2	2	0	0	0	0	0	0	1	1	0	1	0	1	2	1	1	0	1	1	2	1	1	1	2	0	1
C2_31_000000100000000	chr02	45991129	0	0	0	0	0	0	0	0	0	0	NA	0	0	0	0	0	0	0	0	0	0	0	0	0	0	0	0	0	0	0	0	0	0	0	0	0	0	0	0	0	0	0	0	0	0	0	0
C2_31_000000000000100	chr02	45991129	0	0	0	0	0	0	0	0	0	0	NA	0	0	0	0	1	1	1	2	0	0	0	0	1	0	1	1	1	0	0	1	0	0	0	0	0	0	0	1	0	0	0	0	0	0	0	0
C2_31_000000000000000	chr02	45991129	0	0	0	0	0	0	0	0	0	0	NA	0	0	1	0	0	0	0	0	0	0	0	1	0	0	0	0	0	0	0	0	1	1	0	0	0	0	1	0	0	0	0	0	0	0	0	0
C2_30_011000010	chr02	44945988	0	1	1	0	NA	0	0	1	0	0	0	1	1	0	0	0	0	0	0	0	0	0	0	0	0	0	0	NA	0	0	0	0	0	0	0	0	1	0	1	0	0	0	0	0	0	0	0
C2_30_000100010	chr02	44945988	0	1	1	1	NA	0	1	0	0	0	0	0	0	0	0	1	0	0	0	0	0	0	0	0	0	0	1	NA	0	0	0	0	0	0	0	0	0	0	0	0	0	1	0	0	0	0	0
C2_30_000010110	chr02	44945988	0	0	0	0	NA	0	0	0	0	0	0	0	0	0	0	0	0	0	0	0	0	0	0	0	0	0	0	NA	0	0	0	0	0	0	0	0	0	0	0	0	0	0	0	0	0	0	0
C2_30_000010010	chr02	44945988	0	0	0	0	NA	0	0	0	0	0	0	0	0	0	0	0	0	0	0	1	0	0	1	0	1	0	0	NA	0	0	0	0	0	0	0	0	0	1	0	0	0	0	1	1	0	0	1
C2_30_000001010	chr02	44945988	0	0	0	0	NA	0	0	0	0	0	0	0	0	0	0	0	0	0	0	0	0	0	0	0	0	0	0	NA	0	0	0	0	0	0	0	0	0	0	0	0	0	0	0	0	0	0	0
C2_30_000000110	chr02	44945988	0	0	0	0	NA	0	0	1	0	0	0	1	0	0	0	0	0	0	0	0	0	0	0	0	0	1	0	NA	1	1	0	0	0	1	0	0	0	0	0	0	0	0	0	0	0	2	0
C2_30_000000010	chr02	44945988	1	0	0	0	NA	0	0	0	0	0	1	0	0	1	1	1	2	1	1	0	0	0	1	0	1	0	0	NA	0	0	1	1	2	0	0	0	1	1	0	1	0	0	0	0	0	0	0
C2_30_000000000	chr02	44945988	1	0	0	1	NA	2	1	0	2	2	1	0	1	1	1	0	0	1	1	1	2	2	0	2	0	1	1	NA	1	1	1	1	0	1	2	2	0	0	1	1	2	1	1	1	2	0	1
C2_3_0111100	chr02	20074483	0	0	NA	0	1	0	0	0	0	0	0	0	0	0	0	0	0	1	0	0	0	0	0	0	0	0	0	0	NA	0	1	0	0	0	0	0	0	0	0	0	0	0	0	0	0	0	0
C2_3_0110100	chr02	20074483	1	1	NA	0	0	0	0	1	1	1	1	0	1	0	0	2	1	0	1	0	0	0	1	0	1	0	0	1	NA	0	0	0	0	0	1	0	1	0	1	0	1	0	0	0	1	0	0
C2_3_0101100	chr02	20074483	0	0	NA	0	0	0	0	0	0	0	0	0	0	0	0	0	0	1	0	0	0	0	0	0	1	0	1	1	NA	0	1	1	1	0	0	0	1	1	0	0	0	0	0	0	0	0	0
C2_3_01-0110	chr02	20074483	0	1	NA	0	1	0	0	0	0	0	0	0	1	1	0	0	0	0	1	0	0	0	0	0	0	1	0	0	NA	0	0	0	0	0	1	0	0	0	0	0	0	0	0	0	0	1	2
C2_3_0011100	chr02	20074483	0	0	NA	0	0	0	0	0	0	0	0	0	0	0	0	0	0	0	0	0	0	0	0	0	0	0	0	0	NA	0	0	0	0	0	0	0	0	0	0	0	0	0	0	0	0	0	0
C2_3_0000100	chr02	20074483	0	0	NA	0	0	0	1	0	0	0	1	1	0	0	1	0	0	0	0	1	0	1	1	0	0	1	1	0	NA	1	0	1	1	1	0	0	0	1	1	0	0	0	1	1	0	0	0
C2_3_0000000	chr02	20074483	1	0	NA	2	0	2	1	1	1	1	0	1	0	1	1	0	1	0	0	1	2	1	0	2	0	0	0	0	NA	1	0	0	0	1	0	2	0	0	0	2	1	2	1	1	1	1	0
C2_29_0110	chr02	43976432	0	NA	0	0	0	0	0	0	0	0	0	0	0	0	0	0	0	0	0	0	0	0	0	0	0	1	0	0	1	1	0	0	0	1	0	0	0	0	0	0	0	0	0	0	0	1	0
C2_29_0100	chr02	43976432	0	NA	1	0	1	0	1	0	0	0	0	0	0	0	0	0	1	1	0	1	0	0	1	0	2	0	0	0	0	0	1	0	1	0	0	0	1	1	0	1	0	0	1	1	0	0	1
C2_29_0000	chr02	43976432	2	NA	1	2	1	2	1	2	2	2	2	2	2	2	2	2	1	1	2	1	2	2	1	2	0	1	2	2	1	1	1	2	1	1	2	2	1	1	2	1	2	2	1	1	2	1	1
C2_28_00111110	chr02	42928281	0	0	0	0	0	0	0	0	0	0	0	0	0	0	0	0	0	0	0	0	0	NA	0	0	0	0	0	0	NA	0	0	0	0	0	0	0	0	0	0	1	0	0	0	0	0	NA	0
C2_28_00111010	chr02	42928281	0	1	1	0	1	0	1	0	0	0	0	0	0	0	0	0	0	1	0	1	0	NA	1	0	1	1	0	0	NA	1	1	0	0	0	0	0	0	0	0	0	0	0	2	1	0	NA	1
C2_28_00011000	chr02	42928281	0	0	0	1	0	0	0	0	0	0	0	0	0	0	0	0	0	0	0	0	0	NA	0	0	0	0	0	0	NA	0	0	0	0	0	0	0	0	0	0	0	0	0	0	0	0	NA	0
C2_28_00000000	chr02	42928281	2	1	1	1	1	2	1	2	2	2	2	2	2	2	2	2	2	1	2	1	2	NA	1	2	1	1	2	2	NA	1	1	2	2	2	2	2	2	2	2	1	2	2	0	1	2	NA	1
C2_27_011111110	chr02	41897420	0	0	0	0	0	0	0	0	0	0	0	0	0	0	0	0	1	0	0	0	0	0	0	0	0	0	0	0	0	0	0	0	0	0	0	0	NA	0	0	1	0	0	0	0	0	0	0
C2_27_001011110	chr02	41897420	0	0	0	0	0	0	0	0	0	0	0	0	0	0	0	0	0	0	0	1	0	0	0	0	1	0	0	0	0	0	0	0	0	0	0	0	NA	0	0	0	0	0	1	1	0	0	1
C2_27_000011110	chr02	41897420	1	0	0	1	0	1	0	0	0	1	0	0	1	1	1	1	0	1	0	1	0	2	2	0	1	0	1	1	1	1	1	1	2	2	1	1	NA	2	0	0	1	1	1	1	0	1	0
C2_27_000000110	chr02	41897420	0	0	0	0	0	0	0	0	0	0	0	0	0	0	0	0	0	0	0	0	0	0	0	0	0	0	0	0	0	0	0	0	0	0	0	0	NA	0	0	0	0	0	0	0	0	0	0
C2_27_000000000	chr02	41897420	1	2	2	1	2	1	2	2	2	1	2	2	1	1	1	1	1	1	2	0	2	0	0	2	0	2	1	1	1	1	1	1	0	0	1	1	NA	0	2	1	1	1	0	0	2	1	1
C2_25_0100000110	chr02	40138401	1	2	NA	NA	0	NA	1	0	1	1	1	1	NA	1	0	1	1	NA	1	NA	1	NA	NA	1	NA	1	NA	0	1	0	NA	NA	1	1	1	1	NA	1	1	1	NA	NA	0	NA	NA	NA	NA
C2_25_0011000101	chr02	40138401	0	0	NA	NA	0	NA	0	0	0	0	0	0	NA	0	0	0	0	NA	0	NA	0	NA	NA	0	NA	0	NA	0	0	0	NA	NA	0	0	0	0	NA	0	0	0	NA	NA	0	NA	NA	NA	NA
C2_25_0010101101	chr02	40138401	0	0	NA	NA	0	NA	0	0	0	0	0	0	NA	0	0	0	0	NA	0	NA	0	NA	NA	0	NA	0	NA	0	0	0	NA	NA	0	0	0	0	NA	0	0	0	NA	NA	1	NA	NA	NA	NA
C2_25_0010100101	chr02	40138401	0	0	NA	NA	0	NA	0	0	0	0	0	0	NA	1	0	0	0	NA	0	NA	0	NA	NA	0	NA	0	NA	0	0	0	NA	NA	0	0	0	0	NA	0	0	0	NA	NA	0	NA	NA	NA	NA
C2_25_001-000101	chr02	40138401	0	0	NA	NA	0	NA	0	0	0	0	0	0	NA	0	0	0	0	NA	0	NA	0	NA	NA	0	NA	0	NA	0	0	0	NA	NA	0	0	0	0	NA	0	0	0	NA	NA	0	NA	NA	NA	NA
C2_25_0010000101	chr02	40138401	0	0	NA	NA	0	NA	0	0	0	0	0	0	NA	0	0	0	0	NA	0	NA	0	NA	NA	0	NA	0	NA	0	0	0	NA	NA	0	0	0	0	NA	0	0	0	NA	NA	0	NA	NA	NA	NA
C2_25_0010000100	chr02	40138401	0	0	NA	NA	0	NA	0	0	0	0	0	0	NA	0	0	0	0	NA	0	NA	0	NA	NA	0	NA	0	NA	0	0	0	NA	NA	0	0	0	0	NA	0	0	0	NA	NA	0	NA	NA	NA	NA
C2_25_0001010100	chr02	40138401	0	0	NA	NA	0	NA	1	0	1	0	0	0	NA	0	1	0	0	NA	0	NA	0	NA	NA	0	NA	0	NA	0	0	1	NA	NA	0	0	0	0	NA	0	0	0	NA	NA	0	NA	NA	NA	NA
C2_25_0000000100	chr02	40138401	1	0	NA	NA	0	NA	0	1	0	1	0	1	NA	0	1	1	0	NA	0	NA	0	NA	NA	0	NA	1	NA	1	0	0	NA	NA	1	0	0	0	NA	1	0	0	NA	NA	0	NA	NA	NA	NA
C2_25_0000000000	chr02	40138401	0	0	NA	NA	2	NA	0	1	0	0	1	0	NA	0	0	0	1	NA	1	NA	1	NA	NA	1	NA	0	NA	1	1	1	NA	NA	0	1	1	1	NA	0	1	1	NA	NA	1	NA	NA	NA	NA
C2_24_011110110	chr02	39120566	0	0	0	0	0	0	0	0	0	0	0	0	0	0	0	0	0	0	0	0	0	0	0	0	0	0	0	0	0	1	0	0	0	0	0	0	0	0	0	0	1	0	0	0	0	0	0
C2_24_010000000	chr02	39120566	0	0	0	0	0	0	0	0	0	0	0	0	0	0	0	0	0	0	0	0	0	0	0	0	0	0	0	0	0	0	0	0	0	0	0	0	0	0	0	0	0	0	0	0	0	0	0
C2_24_001111110	chr02	39120566	0	0	0	0	0	0	0	0	0	0	0	0	0	0	0	0	0	0	0	1	0	1	0	0	0	0	0	0	0	0	0	0	0	0	0	0	0	0	0	0	0	0	1	1	0	0	0
C2_24_001110110	chr02	39120566	0	0	0	0	0	0	0	0	0	0	0	0	0	1	0	0	0	1	0	1	0	0	1	0	0	0	0	0	0	0	1	0	0	0	0	0	2	0	0	0	0	0	1	1	0	0	1
C2_24_000110110	chr02	39120566	0	1	0	1	1	0	0	1	0	0	1	0	0	0	0	0	0	1	1	0	1	0	0	1	1	0	1	1	0	0	1	0	2	0	1	0	0	1	1	0	0	0	0	0	0	0	1
C2_24_000000000	chr02	39120566	2	1	2	1	1	2	2	1	2	2	1	2	2	1	2	2	2	0	1	0	1	1	1	1	1	2	1	1	2	1	0	2	0	2	1	2	0	1	1	2	1	2	0	0	2	2	0
C2_23_01000	chr02	38412773	0	0	0	0	NA	0	0	0	0	0	0	0	0	0	0	0	0	0	0	0	0	0	0	0	0	0	0	0	0	0	0	0	0	0	0	0	0	0	0	0	0	0	0	0	0	0	0
C2_23_00110	chr02	38412773	0	1	0	0	NA	0	0	0	0	1	0	0	0	0	0	0	0	0	0	1	0	1	0	0	1	0	0	0	0	1	0	0	0	0	0	0	0	0	0	0	0	0	1	1	2	0	0
C2_23_00100	chr02	38412773	0	0	0	0	NA	0	0	0	0	0	0	0	0	0	0	0	0	0	0	0	0	0	0	0	0	0	0	0	0	0	0	0	0	0	0	0	0	0	0	0	0	0	0	0	0	0	0
C2_23_00000	chr02	38412773	2	1	2	2	NA	2	2	2	2	1	2	2	2	2	2	2	2	2	2	1	2	1	2	2	1	2	2	2	2	1	2	2	2	2	2	2	2	2	2	2	2	2	1	1	0	2	2
C2_22_011000000	chr02	37462100	0	0	0	0	0	0	0	0	0	0	0	0	0	0	0	0	0	1	0	0	0	0	1	0	0	0	0	0	0	0	1	0	0	0	0	0	0	0	0	0	0	0	0	0	0	0	0
C2_22_001100000	chr02	37462100	0	0	0	0	0	0	0	0	0	0	0	0	0	0	0	0	0	0	0	0	0	0	0	0	0	0	0	0	0	0	0	0	0	0	0	0	0	0	0	0	0	0	0	0	0	0	0
C2_22_001011100	chr02	37462100	1	0	1	0	0	1	1	0	0	2	0	0	1	0	1	1	0	0	0	0	0	1	0	0	0	1	1	1	0	0	0	0	0	0	0	0	0	0	0	1	1	2	0	0	2	2	0
C2_22_001010000	chr02	37462100	0	0	0	0	0	0	0	0	0	0	0	0	0	0	0	0	0	0	0	0	0	0	0	0	0	0	0	0	0	0	0	0	0	0	0	0	1	0	0	0	0	0	0	0	0	0	0
C2_22_001000010	chr02	37462100	0	0	0	1	1	0	0	1	0	0	1	0	0	1	0	0	0	1	1	1	1	0	0	1	1	0	1	0	0	0	1	0	1	0	0	0	0	0	1	0	0	0	1	1	0	0	2
C2_22_001000000	chr02	37462100	0	0	1	1	0	0	0	0	0	0	0	0	0	1	0	0	1	0	0	0	1	0	0	1	1	0	0	1	1	1	0	1	1	1	1	0	1	1	0	1	0	0	0	0	0	0	0
C2_22_000000100	chr02	37462100	1	2	0	0	1	1	1	0	1	0	1	0	1	0	0	1	1	0	1	1	0	1	0	0	0	1	0	0	1	0	0	0	0	0	0	2	0	0	0	0	0	0	1	1	0	0	0
C2_22_000000000	chr02	37462100	0	0	0	0	0	0	0	1	1	0	0	2	0	0	1	0	0	0	0	0	0	0	1	0	0	0	0	0	0	1	0	1	0	1	1	0	0	1	1	0	1	0	0	0	0	0	0
C2_21_0100100111100	chr02	36389447	0	0	0	0	0	NA	0	0	0	0	0	NA	0	0	0	0	NA	0	NA	0	0	0	NA	0	0	0	NA	0	NA	0	0	0	0	0	0	NA	0	0	0	0	0	NA	0	0	NA	0	0
C2_21_0010000100110	chr02	36389447	0	0	0	0	0	NA	0	0	0	0	0	NA	1	1	0	0	NA	0	NA	0	0	0	NA	0	0	0	NA	0	NA	0	0	0	0	0	0	NA	0	0	0	0	0	NA	0	0	NA	1	0
C2_21_0010000100100	chr02	36389447	0	0	0	0	0	NA	0	0	0	0	0	NA	0	0	0	0	NA	0	NA	0	0	0	NA	0	0	0	NA	0	NA	0	0	0	0	0	0	NA	0	0	0	0	0	NA	0	0	NA	0	0
C2_21_0001000100100	chr02	36389447	0	0	0	0	0	NA	0	0	0	0	0	NA	0	0	0	0	NA	0	NA	0	0	0	NA	0	0	0	NA	0	NA	0	0	0	0	0	0	NA	0	0	0	0	0	NA	0	0	NA	0	0
C2_21_0000010100100	chr02	36389447	0	0	0	0	0	NA	0	0	0	0	0	NA	1	0	0	0	NA	0	NA	1	0	1	NA	1	0	0	NA	0	NA	0	0	0	0	0	0	NA	0	0	0	2	0	NA	0	0	NA	0	0
C2_21_0000001100100	chr02	36389447	0	0	0	0	0	NA	0	0	0	0	1	NA	0	0	0	1	NA	0	NA	0	0	0	NA	0	1	1	NA	0	NA	0	0	0	0	0	0	NA	0	0	0	0	0	NA	0	0	NA	0	0
C2_21_0000000110100	chr02	36389447	0	0	0	0	0	NA	0	0	0	0	0	NA	0	0	0	0	NA	0	NA	0	0	0	NA	0	0	0	NA	0	NA	0	0	0	0	0	0	NA	0	0	0	0	0	NA	0	0	NA	0	0
C2_21_0000000100110	chr02	36389447	2	1	2	1	1	NA	2	1	1	2	1	NA	0	0	1	1	NA	1	NA	0	2	1	NA	1	0	1	NA	1	NA	1	1	1	1	0	1	NA	0	0	1	0	1	NA	1	1	NA	1	2
C2_21_0000000100100	chr02	36389447	0	1	0	1	1	NA	0	1	1	0	0	NA	0	1	0	0	NA	1	NA	1	0	0	NA	0	1	0	NA	1	NA	0	1	0	1	1	0	NA	2	1	0	0	1	NA	1	1	NA	0	0
C2_21_0000000100000	chr02	36389447	0	0	0	0	0	NA	0	0	0	0	0	NA	0	0	0	0	NA	0	NA	0	0	0	NA	0	0	0	NA	0	NA	0	0	0	0	0	0	NA	0	0	0	0	0	NA	0	0	NA	0	0
C2_21_0000000000000	chr02	36389447	0	0	0	0	0	NA	0	0	0	0	0	NA	0	0	1	0	NA	0	NA	0	0	0	NA	0	0	0	NA	0	NA	1	0	1	0	1	1	NA	0	1	1	0	0	NA	0	0	NA	0	0
C2_20_01110101100	chr02	35524126	0	NA	NA	1	1	0	0	0	1	0	NA	0	0	0	0	1	1	0	0	0	0	0	0	0	2	1	1	1	0	0	0	0	1	1	0	0	NA	1	0	0	1	0	0	0	0	0	0
C2_20_01010100100	chr02	35524126	0	NA	NA	0	0	0	0	0	0	0	NA	0	0	0	0	0	0	1	0	0	0	0	1	0	0	0	0	0	0	0	1	0	0	0	0	0	NA	0	0	0	0	0	0	0	0	0	0
C2_20_00010100100	chr02	35524126	0	NA	NA	0	0	0	0	0	0	0	NA	0	0	0	0	0	0	0	0	0	0	0	0	0	0	0	0	0	0	0	0	0	0	0	0	0	NA	0	0	0	0	0	0	0	0	0	0
C2_20_00001100010	chr02	35524126	0	NA	NA	0	0	0	0	0	0	0	NA	0	0	0	0	0	0	0	0	0	0	0	0	0	0	0	0	0	0	0	0	0	0	0	0	0	NA	0	0	0	0	0	0	0	0	0	0
C2_20_00001100000	chr02	35524126	0	NA	NA	0	0	0	0	0	0	0	NA	0	0	1	0	0	0	0	0	1	0	0	0	0	0	0	0	0	0	0	0	0	0	0	0	0	NA	0	0	0	0	0	1	1	0	0	0
C2_20_000-0100000	chr02	35524126	0	NA	NA	0	0	0	0	0	0	0	NA	0	0	0	0	0	0	0	0	0	0	0	0	0	0	0	0	0	0	0	0	0	0	0	0	0	NA	0	0	0	0	0	0	0	0	0	0
C2_20_00000100110	chr02	35524126	0	NA	NA	0	0	0	0	0	0	0	NA	0	0	0	0	0	0	0	0	0	0	0	0	0	0	0	0	0	0	0	0	0	0	0	0	0	NA	0	0	0	0	0	0	0	0	0	0
C2_20_00000100000	chr02	35524126	0	NA	NA	1	1	0	0	2	1	0	NA	0	0	0	0	0	0	1	2	0	2	0	0	1	0	1	0	0	1	1	1	1	0	0	1	2	NA	0	1	1	1	1	1	1	0	1	2
C2_20_00000010000	chr02	35524126	1	NA	NA	0	0	0	1	0	0	0	NA	0	0	0	0	0	0	0	0	0	0	0	0	0	0	0	0	0	1	0	0	0	1	0	0	0	NA	1	0	0	0	0	0	0	0	0	0
C2_20_00000000100	chr02	35524126	0	NA	NA	0	0	0	0	0	0	0	NA	0	0	0	0	0	0	0	0	0	0	0	0	0	0	0	0	0	0	0	0	0	0	0	0	0	NA	0	0	0	0	0	0	0	0	0	0
C2_20_00000000000	chr02	35524126	1	NA	NA	0	0	2	1	0	0	2	NA	2	2	1	2	1	1	0	0	1	0	2	1	1	0	0	1	1	0	1	0	1	0	1	1	0	NA	0	1	1	0	1	0	0	2	1	0
C2_2_0111001110000000	chr02	19157482	0	0	NA	0	0	0	0	0	0	0	0	0	0	0	0	NA	0	1	0	0	0	0	0	0	0	0	0	0	0	0	1	0	0	0	0	0	NA	0	0	0	0	0	0	0	0	0	0
C2_2_0110111110000000	chr02	19157482	1	1	NA	0	0	1	0	1	1	0	0	0	0	0	0	NA	1	0	1	0	0	0	0	1	0	0	0	1	0	0	0	0	0	0	0	1	NA	0	1	2	0	1	0	0	0	0	0
C2_2_01100011-1100000	chr02	19157482	0	1	NA	0	1	0	0	0	0	0	0	0	1	1	0	NA	0	0	1	0	0	0	0	0	0	1	0	0	0	0	0	0	0	0	1	0	NA	0	0	0	0	0	0	0	0	1	2
C2_2_0110001110010000	chr02	19157482	0	0	NA	0	0	0	0	0	0	0	0	0	0	0	0	NA	0	0	0	0	0	0	0	0	0	0	0	0	0	0	0	0	0	0	0	0	NA	0	0	0	0	0	0	0	0	0	0
C2_2_0110001110001100	chr02	19157482	0	0	NA	2	0	1	1	1	0	1	0	0	0	1	1	NA	0	1	0	1	1	1	1	1	2	0	1	1	2	1	1	1	1	0	1	1	NA	1	0	0	0	1	1	1	1	0	0
C2_2_0110001110000010	chr02	19157482	0	0	NA	0	0	0	0	0	0	0	0	0	0	0	0	NA	0	0	0	0	0	0	0	0	0	0	0	0	0	0	0	0	0	0	0	0	NA	0	0	0	0	0	0	0	0	0	0
C2_2_0110001110000000	chr02	19157482	1	0	NA	0	1	0	1	0	1	1	2	1	1	0	1	NA	1	0	0	1	1	1	1	0	0	1	1	0	0	1	0	1	1	1	0	0	NA	1	1	0	2	0	1	1	1	1	0
C2_2_01100011-1000000	chr02	19157482	0	0	NA	0	0	0	0	0	0	0	0	0	0	0	0	NA	0	0	0	0	0	0	0	0	0	0	0	0	0	0	0	0	0	0	0	0	NA	0	0	0	0	0	0	0	0	0	0
C2_2_0101001110000000	chr02	19157482	0	0	NA	0	0	0	0	0	0	0	0	0	0	0	0	NA	0	0	0	0	0	0	0	0	0	0	0	0	0	0	0	0	0	0	0	0	NA	0	0	0	0	0	0	0	0	0	0
C2_2_0000000000000000	chr02	19157482	0	0	NA	0	0	0	0	0	0	0	0	1	0	0	0	NA	0	0	0	0	0	0	0	0	0	0	0	0	0	0	0	0	0	1	0	0	NA	0	0	0	0	0	0	0	0	0	0
C2_19_01011	chr02	34406990	0	1	2	1	2	0	1	1	1	0	2	0	1	1	0	2	1	2	1	1	1	0	1	0	1	1	1	0	0	1	NA	0	1	0	2	0	2	1	1	1	2	1	1	1	0	2	2
C2_19_00100	chr02	34406990	1	0	0	0	0	1	1	1	1	2	0	0	1	1	1	0	1	0	1	1	0	2	0	1	1	1	0	1	1	1	NA	1	1	1	0	1	0	1	0	1	0	0	1	1	2	0	0
C2_19_00011	chr02	34406990	0	0	0	0	0	0	0	0	0	0	0	0	0	0	0	0	0	0	0	0	0	0	0	0	0	0	0	0	0	0	NA	0	0	0	0	0	0	0	0	0	0	0	0	0	0	0	0
C2_19_00000	chr02	34406990	1	1	0	1	0	1	0	0	0	0	0	2	0	0	1	0	0	0	0	0	1	0	1	1	0	0	1	1	1	0	NA	1	0	1	0	1	0	0	1	0	0	1	0	0	0	0	0
C2_18_0110100	chr02	33521939	1	0	0	0	1	0	0	0	1	0	NA	0	1	0	0	1	0	0	0	NA	0	0	0	0	0	1	0	0	0	1	0	0	0	0	0	0	0	0	0	0	1	0	0	NA	0	NA	0
C2_18_0110000	chr02	33521939	0	2	2	1	1	0	2	2	1	2	NA	0	0	0	1	0	1	1	2	NA	1	1	1	1	1	1	2	1	1	0	1	1	1	1	2	1	0	1	1	1	1	2	1	NA	1	NA	1
C2_18_0100000	chr02	33521939	0	0	0	0	0	0	0	0	0	0	NA	0	0	0	0	0	0	0	0	NA	0	0	0	0	0	0	0	0	0	0	0	0	0	0	0	0	0	0	0	0	0	0	0	NA	0	NA	0
C2_18_0001000	chr02	33521939	0	0	0	0	0	0	0	0	0	0	NA	0	0	1	0	0	0	0	0	NA	0	0	0	0	0	0	0	0	0	0	0	0	0	0	0	0	2	0	0	0	0	0	0	NA	0	NA	0
C2_18_0000010	chr02	33521939	0	0	0	0	0	0	0	0	0	0	NA	0	0	0	0	0	0	0	0	NA	0	0	0	0	1	0	0	1	0	0	0	0	1	0	0	0	0	1	0	0	0	0	0	NA	1	NA	0
C2_18_0000000	chr02	33521939	1	0	0	1	0	2	0	0	0	0	NA	2	1	1	1	1	1	1	0	NA	1	1	1	1	0	0	0	0	1	1	1	1	0	1	0	1	0	0	1	1	0	0	1	NA	0	NA	1
C2_17_0110000	chr02	32620761	0	0	0	0	0	0	0	0	0	0	0	0	0	0	0	NA	0	NA	0	0	0	0	NA	0	0	0	0	0	0	0	NA	0	0	0	0	0	0	0	0	0	0	0	0	0	0	0	0
C2_17_0100100	chr02	32620761	0	1	0	0	0	0	0	0	0	0	0	1	0	0	0	NA	0	NA	0	1	1	0	NA	0	0	0	0	0	0	0	NA	1	0	0	1	0	1	0	1	0	0	0	1	1	0	0	0
C2_17_0100000	chr02	32620761	0	0	0	0	0	0	0	0	0	0	0	0	0	0	0	NA	0	NA	0	0	0	0	NA	0	0	0	0	0	0	0	NA	0	0	0	0	0	1	0	0	0	0	0	0	0	0	0	0
C2_17_0010010	chr02	32620761	1	0	0	0	1	0	0	0	1	0	1	0	0	0	0	NA	0	NA	0	0	0	0	NA	0	0	1	0	0	0	1	NA	0	0	0	0	0	0	0	0	0	1	0	0	0	0	0	0
C2_17_0010000	chr02	32620761	0	0	0	0	0	0	0	0	0	0	0	0	0	0	0	NA	0	NA	0	0	0	0	NA	0	0	0	0	0	0	0	NA	0	0	0	0	0	0	0	0	0	0	0	0	0	0	0	0
C2_17_0001000	chr02	32620761	0	0	0	0	0	1	1	0	0	1	0	0	1	0	1	NA	0	NA	0	0	0	1	NA	1	1	0	1	1	0	0	NA	0	1	0	0	0	0	1	0	0	0	1	0	0	0	0	1
C2_17_0000010	chr02	32620761	0	0	0	0	0	0	0	0	0	0	0	0	0	0	0	NA	0	NA	0	0	0	0	NA	0	0	0	0	0	0	0	NA	0	0	0	0	0	0	0	0	0	0	0	0	0	0	0	0
C2_17_0000000	chr02	32620761	1	1	2	2	1	1	1	2	1	1	1	1	1	2	1	NA	2	NA	2	1	1	1	NA	1	1	1	1	1	2	1	NA	1	1	2	1	2	0	1	1	2	1	1	1	1	2	2	1
C2_16_011011100	chr02	31640514	1	0	0	0	1	0	0	0	1	0	1	0	0	0	0	1	0	0	0	0	0	1	0	0	0	1	0	0	0	0	0	0	0	0	0	0	0	0	0	0	1	0	0	0	0	0	0
C2_16_011010000	chr02	31640514	0	1	0	0	0	0	0	0	0	0	0	1	0	0	0	0	0	0	0	1	1	0	0	0	0	0	0	0	0	0	0	1	0	0	1	0	2	0	1	0	0	0	1	1	0	0	0
C2_16_001000000	chr02	31640514	0	0	0	0	0	0	0	0	0	0	0	0	0	0	0	0	0	0	0	0	0	0	0	0	0	0	0	0	0	0	0	0	0	0	0	0	0	0	0	0	0	0	0	0	0	0	0
C2_16_000100000	chr02	31640514	0	0	0	0	0	0	0	0	0	0	0	0	0	0	0	1	0	1	0	0	0	0	1	0	0	0	0	0	0	0	1	0	0	0	0	0	0	0	0	0	0	0	0	0	0	0	0
C2_16_000000010	chr02	31640514	0	0	0	0	0	0	0	0	0	0	0	0	0	0	0	0	0	0	0	0	0	0	0	0	0	0	0	0	1	0	0	0	0	0	0	0	0	0	0	0	0	0	0	0	0	0	0
C2_16_000000000	chr02	31640514	1	1	2	2	1	2	2	2	1	2	1	1	2	2	2	0	2	1	2	1	1	1	1	2	2	1	2	2	1	2	1	1	2	2	1	2	0	2	1	2	1	2	1	1	2	2	2
C2_15_10000000	chr02	30852256	0	0	0	0	0	NA	0	0	0	0	0	0	1	0	0	0	0	0	0	0	0	0	0	0	0	0	0	0	0	NA	0	NA	0	0	0	NA	0	0	0	0	0	0	0	0	0	1	0
C2_15_01000000	chr02	30852256	0	0	1	0	0	NA	0	0	0	1	1	0	0	0	0	0	1	0	0	1	1	1	0	0	1	0	1	0	0	NA	0	NA	0	0	0	NA	0	0	0	0	0	0	1	1	1	0	0
C2_15_00110000	chr02	30852256	0	0	0	0	0	NA	0	0	0	0	0	0	0	0	0	0	1	0	0	0	0	0	0	1	0	0	0	0	0	NA	0	NA	0	0	0	NA	0	0	0	1	0	0	0	0	0	0	0
C2_15_00010000	chr02	30852256	0	0	0	0	0	NA	0	0	0	0	0	0	0	0	0	0	0	0	0	0	0	0	0	0	0	0	0	0	0	NA	0	NA	0	0	0	NA	0	0	0	0	0	0	0	0	0	0	0
C2_15_00001100	chr02	30852256	0	1	0	0	1	NA	0	0	1	0	0	1	0	0	0	0	0	0	0	0	1	0	0	0	0	0	0	0	0	NA	0	NA	0	0	1	NA	0	0	0	0	0	0	0	0	0	0	0
C2_15_00001000	chr02	30852256	0	0	0	0	0	NA	0	0	0	0	0	0	0	0	0	0	0	0	0	1	0	0	0	0	0	0	0	0	0	NA	0	NA	0	0	0	NA	0	0	0	0	0	0	1	1	0	0	0
C2_15_00000010	chr02	30852256	0	0	0	0	0	NA	0	0	0	0	0	0	0	0	0	0	0	0	0	0	0	0	0	0	0	0	0	0	0	NA	0	NA	0	0	0	NA	0	0	0	0	0	0	0	0	0	0	0
C2_15_00000000	chr02	30852256	2	1	1	2	1	NA	2	2	1	1	1	1	1	2	2	2	0	2	2	0	0	1	2	1	1	2	1	2	2	NA	2	NA	2	2	1	NA	2	2	2	1	2	2	0	0	1	1	2
C2_14_01010010	chr02	29965125	0	0	0	0	0	0	0	0	0	0	0	0	0	0	0	0	0	0	0	0	0	0	0	0	1	0	1	0	0	0	0	1	0	0	0	0	0	0	0	0	0	0	0	0	0	0	0
C2_14_00111000	chr02	29965125	0	0	0	0	1	0	0	0	0	0	0	0	0	0	0	0	0	0	0	0	0	0	0	0	0	0	0	0	0	1	0	0	0	0	0	0	0	0	0	0	0	0	0	0	0	0	0
C2_14_00010100	chr02	29965125	0	0	1	0	0	0	0	0	0	0	0	0	1	0	0	0	0	0	0	0	0	0	0	0	0	0	0	0	0	0	0	0	0	0	1	0	0	0	0	0	0	0	0	0	0	0	2
C2_14_00010010	chr02	29965125	0	1	0	0	1	0	0	1	1	0	1	1	0	0	0	1	0	1	0	1	1	0	2	0	0	0	0	0	1	0	1	1	0	0	0	0	2	0	2	0	0	0	1	1	0	0	0
C2_14_00010000	chr02	29965125	1	1	1	2	0	2	2	1	1	2	1	1	0	1	1	1	2	0	2	1	1	2	0	2	0	1	0	0	1	1	0	0	1	1	1	2	0	1	0	2	1	2	1	1	2	1	0
C2_14_00000000	chr02	29965125	1	0	0	0	0	0	0	0	0	0	0	0	1	1	1	0	0	1	0	0	0	0	0	0	1	1	1	2	0	0	1	0	1	1	0	0	0	1	0	0	1	0	0	0	0	1	0
C2_13_100010000	chr02	28958013	0	0	0	0	0	0	0	0	0	0	0	0	0	0	0	0	0	0	0	0	0	0	0	0	0	0	0	0	0	0	0	0	0	0	0	0	0	0	0	0	0	0	0	0	0	0	0
C2_13_1000-0000	chr02	28958013	0	0	0	0	0	0	0	0	0	0	0	0	0	0	0	0	0	0	0	0	0	0	0	0	0	0	0	0	1	0	0	0	0	0	0	0	0	0	0	0	0	0	0	0	0	0	0
C2_13_010000000	chr02	28958013	0	0	0	0	1	0	0	0	0	0	0	0	0	0	0	0	0	0	0	0	0	0	0	0	0	1	0	0	0	0	0	0	0	0	0	0	0	0	0	0	0	0	0	0	0	0	0
C2_13_001011000	chr02	28958013	0	1	0	0	1	0	0	1	1	0	1	0	0	0	0	0	0	0	0	0	1	0	0	0	0	0	0	1	0	0	0	0	0	0	0	0	0	0	1	0	0	0	0	0	0	0	0
C2_13_000100110	chr02	28958013	0	0	0	0	0	0	0	0	0	0	0	0	0	0	0	0	0	0	0	0	0	0	0	0	1	0	1	0	0	0	0	1	0	0	0	0	1	0	0	0	0	0	0	0	0	0	0
C2_13_000100010	chr02	28958013	0	0	0	0	0	0	0	0	0	0	0	0	0	0	0	0	0	0	0	0	0	0	0	0	0	0	0	0	0	0	0	0	0	0	0	0	0	0	0	0	0	0	0	0	0	0	0
C2_13_000011000	chr02	28958013	0	0	0	0	0	0	0	0	0	0	0	0	0	0	0	0	0	0	0	1	0	0	0	0	0	0	0	0	0	0	0	0	0	0	0	0	0	0	0	0	0	0	1	1	0	0	0
C2_13_000010000	chr02	28958013	0	0	0	0	0	0	0	0	0	0	0	1	0	0	0	1	0	1	0	0	0	0	1	0	0	0	0	0	0	0	1	0	0	0	0	0	1	0	1	0	0	0	0	0	0	0	0
C2_13_000000000	chr02	28958013	2	1	2	2	0	2	2	1	1	2	1	1	2	2	2	1	2	1	2	1	1	2	1	2	1	1	1	1	1	2	1	1	2	2	2	2	0	2	0	2	2	2	1	1	2	2	2
C2_12_01010111	chr02	28040908	0	NA	0	0	0	0	0	1	0	0	1	0	0	1	NA	1	1	0	0	1	1	0	0	0	0	1	0	1	0	0	0	0	0	0	0	0	0	0	1	0	0	0	1	1	0	0	0
C2_12_01000011	chr02	28040908	2	NA	1	1	2	0	1	0	2	1	0	1	2	1	NA	0	1	1	1	1	1	0	0	1	1	1	1	1	2	0	1	1	2	1	1	0	0	2	0	1	1	0	1	1	1	1	2
C2_12_00101011	chr02	28040908	0	NA	0	0	0	0	0	0	0	0	0	0	0	0	NA	0	0	0	0	0	0	0	0	0	0	0	0	0	0	0	0	0	0	0	0	0	0	0	0	0	0	0	0	0	0	0	0
C2_12_00100011	chr02	28040908	0	NA	0	0	0	0	0	0	0	0	0	0	0	0	NA	0	0	0	0	0	0	0	0	0	0	0	0	0	0	0	0	0	0	0	0	0	0	0	0	0	0	0	0	0	0	0	0
C2_12_00010011	chr02	28040908	0	NA	0	0	0	0	0	0	0	0	0	0	0	0	NA	0	0	0	0	0	0	0	0	0	0	0	0	0	0	0	0	0	0	0	0	0	0	0	0	0	0	0	0	0	0	0	0
C2_12_00000011	chr02	28040908	0	NA	1	1	0	2	1	1	0	0	1	1	0	0	NA	1	0	1	1	0	0	1	2	1	1	0	1	0	0	1	1	1	0	1	1	1	2	0	1	1	1	2	0	0	1	1	0
C2_12_00000000	chr02	28040908	0	NA	0	0	0	0	0	0	0	1	0	0	0	0	NA	0	0	0	0	0	0	1	0	0	0	0	0	0	0	1	0	0	0	0	0	1	0	0	0	0	0	0	0	0	0	0	0
C2_11_0111000	chr02	27054810	2	0	0	0	1	0	1	1	1	1	1	0	1	1	1	0	1	0	1	1	NA	1	1	1	1	0	1	0	2	2	NA	1	0	0	1	2	0	NA	0	2	2	1	1	1	1	1	0
C2_11_0110100	chr02	27054810	0	1	1	1	0	0	0	1	0	0	1	1	0	0	0	1	1	1	0	1	NA	0	0	1	1	1	1	2	0	0	NA	1	1	0	0	0	2	NA	2	0	0	1	1	1	0	0	0
C2_11_0110010	chr02	27054810	0	0	0	0	0	1	0	0	0	0	0	1	0	0	0	0	0	0	0	0	NA	0	0	0	0	0	0	0	0	0	NA	0	0	0	0	0	0	NA	0	0	0	0	0	0	0	0	0
C2_11_0110000	chr02	27054810	0	1	0	0	0	0	1	0	1	0	0	0	0	1	0	1	0	1	1	0	NA	0	1	0	0	1	0	0	0	0	NA	0	1	1	0	0	0	NA	0	0	0	0	0	0	0	1	1
C2_11_0010100	chr02	27054810	0	0	0	0	0	0	0	0	0	0	0	0	0	0	0	0	0	0	0	0	NA	0	0	0	0	0	0	0	0	0	NA	0	0	0	0	0	0	NA	0	0	0	0	0	0	0	0	0
C2_11_0010000	chr02	27054810	0	0	1	1	1	0	0	0	0	0	0	0	1	0	0	0	0	0	0	0	NA	0	0	0	0	0	0	0	0	0	NA	0	0	0	1	0	0	NA	0	0	0	0	0	0	0	0	1
C2_11_0000000	chr02	27054810	0	0	0	0	0	1	0	0	0	1	0	0	0	0	1	0	0	0	0	0	NA	1	0	0	0	0	0	0	0	0	NA	0	0	1	0	0	0	NA	0	0	0	0	0	0	1	0	0
C2_10_0111101110	chr02	26109163	0	1	0	1	0	0	1	1	0	0	1	0	0	0	0	NA	1	1	1	0	0	0	0	1	1	1	1	2	NA	0	1	1	1	0	0	0	0	1	1	0	0	1	1	1	0	0	0
C2_10_0111100110	chr02	26109163	0	0	0	0	0	0	0	0	0	0	0	0	0	0	0	NA	0	0	0	0	0	0	0	0	0	0	0	0	NA	0	0	0	0	0	0	0	0	0	0	0	0	0	0	0	0	0	0
C2_10_0111000110	chr02	26109163	0	1	1	0	0	0	1	0	1	0	0	1	1	1	0	NA	0	0	1	1	0	0	0	0	0	1	0	0	NA	0	0	0	1	1	0	0	2	1	1	0	0	0	0	0	0	1	1
C2_10_000001000-	chr02	26109163	0	0	0	0	0	0	0	0	0	0	0	0	0	0	0	NA	0	0	0	0	0	0	0	0	0	0	0	0	NA	0	0	0	0	0	0	0	0	0	0	0	0	0	0	0	0	0	0
C2_10_0000000000	chr02	26109163	2	0	1	1	2	2	0	1	1	2	1	1	1	1	2	NA	1	1	0	1	2	2	2	1	1	0	1	0	NA	2	1	1	0	1	2	2	0	0	0	2	2	1	1	1	2	1	1
C2_1_01100000010	chr02	18193749	0	1	1	0	0	0	0	0	0	0	0	0	0	0	0	0	0	0	0	0	1	0	0	0	0	0	0	0	1	0	0	0	0	0	0	1	0	0	0	0	1	0	0	0	0	1	0
C2_1_01010000000	chr02	18193749	0	0	0	1	0	0	0	1	0	0	1	0	0	0	0	0	0	0	0	0	0	0	0	0	0	0	0	0	0	0	0	0	0	0	0	0	0	0	0	0	0	0	0	0	0	0	0
C2_1_01001000000	chr02	18193749	0	0	0	0	1	0	0	0	0	0	0	0	1	1	0	0	0	0	1	0	0	0	0	0	0	1	0	0	0	0	0	0	0	0	1	0	0	0	0	0	0	0	0	0	0	1	2
C2_1_01000100000	chr02	18193749	0	0	0	0	0	0	0	0	0	0	0	1	0	0	1	0	0	0	0	1	0	0	0	0	0	0	0	0	0	0	0	0	0	0	0	0	0	0	1	0	0	0	0	0	0	0	0
[truncated: 961 more rows]
[truncated: 511 more columns]
