# Supplementary material for: QTL discovery for agronomic and quality traits in diploid potato clones using PotatoMASH amplicon sequencing
Source: G3 (Bethesda). 2024 Jul 19;14(10):jkae164. doi: 10.1093/g3journal/jkae164 (PMC11457057; doi:10.1093/g3journal/jkae164)
Supplement: jkae164_Supplementary_Data [file jkae164_supplementary_data.zip › Supplemental_File_7_G3-2024-405051.xlsx]

## Sheet: Sheet1
Vexler et al. QTL discovery for agronomic and quality traits in a panel of diploid potato clones using PotatoMASH amplicon sequencing.
Supplementary data 7 - Marker-based heritability using the haplotag and SNP data sets
Trait	h2haplotags (confidence interval)	h2SNPs (confidence interval)
Canopy stage 1	0.14 (0.06 , 0.22)	0.12 (0.04 , 0.19)
Canopy stage 2	0.16 (0.08 , 0.24)	0.12 (0.05 , 0.19)
Yield	0.01 (0.01 , 0.02)	0.02 (0.01 , 0.02)
Tuber Length	0.5 (0.26 , 0.74)	0.5 (0.25 , 0.75)
Total Tuber Number	0.78 (0.68 , 0.87)	0.75 (0.64 , 0.85)
Tuber Shape	0.41 (0.3 , 0.51)	0.44 (0.34 , 0.55)
Tuber Regularity	0.18 (0.1 , 0.26)	0.14 (0.07 , 0.21)
Yellow Skin Colour	0.12 (0.07 , 0.18)	0.13 (0.07 , 0.18)
Yellow Flesh Colour	0.23 (0.16 , 0.31)	0.26 (0.18 , 0.35)
Eye depth	0.25 (0.16 , 0.33)	0.22 (0.15 , 0.3)
Presentability of Tubers	0.13 (0.07 , 0.18)	0.12 (0.06 , 0.17)
Skin Smoothness	0.14 (0.08 , 0.2)	0.14 (0.08 , 0.2)
Skin Brightness	0.15 (0.08 , 0.21)	0.13 (0.07 , 0.19)
Sensitivity to Common Scab	0.11 (0.04 , 0.18)	0.1 (0.04 , 0.17)
Enzymatic Browning	0.34 (0.23 , 0.44)	0.26 (0.17 , 0.36)
Cooking Type	0.47 (0.35 , 0.59)	0.49 (0.38 , 0.61)
After-cooking Blackening	0.53 (0.41 , 0.65)	0.49 (0.38 , 0.61)
Chipping Colour 1_8	0.41 (0.29 , 0.52)	0.38 (0.26 , 0.49)
Chipping Colour 2_8	0.56 (0.42 , 0.7)	0.56 (0.42 , 0.7)
Chipping Colour 2_4	0.45 (0.33 , 0.57)	0.43 (0.31 , 0.55)
Dry Matter Content	0.69 (0.59 , 0.79)	0.63 (0.53 , 0.74)
Sprout Dormancy	0.48 (0.37 , 0.59)	0.47 (0.36 , 0.58)
Maturity	0.34 (0.23 , 0.46)	0.33 (0.21 , 0.44)
