# Supplementary material for: QTL discovery for agronomic and quality traits in diploid potato clones using PotatoMASH amplicon sequencing
Source: G3 (Bethesda). 2024 Jul 19;14(10):jkae164. doi: 10.1093/g3journal/jkae164 (PMC11457057; doi:10.1093/g3journal/jkae164)
Supplement: jkae164_Supplementary_Data [file jkae164_supplementary_data.zip › Supplemental_File_8_G3-2024-405051.xlsx]

## Sheet: Sheet 1
Vexler et al. QTL discovery for agronomic and quality traits in a panel of diploid potato clones using PotatoMASH amplicon sequencing.
Supplementary data 8: Estimated means all traits for all individuals including controls
PLANTID	em_Yield	em_Tuber_Length	em_Total_Tuber_Number	em_Canopy_stage_1	em_Canopy_stage_2	em_Tuber_Shape	em_Tuber_Regularity	em_Yellow_Skin_color	em_Yellow_Flesh_Color	em_Eye_depth	em_Presentability_of_Tubers	em_Skin_Smoothness	em_Skin_Brightness	em_Sensitiviy_to_Scab	em_Enzymatic_Browning	em_Cooking_Type	em_After_Cooking_Blackening	em_Chipping_color_1_8	em_Chipping_color_2_8	em_Chipping_color_2_4	em_Dry_Matter_Content	em_Dormancy	em_Maturity
01-HRN-10	0.547642	0.998015	4.33118		7.34431	6.02703	5.81579	4.96605	5.76929	7.97449	5.54278	4.8146	4.89145	7.86106	6.38772	4.52622	6.16868	8.25858	6.85304	6.39831	25.586	4.31068
02-0-142-06	0.505531	0.99798	4.2382		5.34431	6.52703	5.81579	4.96605	2.98977	8.47449	5.04278	5.3146	4.89145	7.36106	5.38772	6.52622	4.16868	2.19616	2.85304	1.39831	24.561	7.31068
02-HSM-01	0.490784	1.01822	4.68997		6.34431	0.527035	6.31579	4.96605	2.48977	4.47449	3.54278	3.8146	2.89145	6.86106	7.31201	8.52622	8.66868	5.25858	6.6851	5.57167	27.2505
03-0-160-03	0.0248809		0.881469		0.9371	6.10192		4.02473		6.26643		5.55911	5.64291								25.2063
03-HZU-15	0.660391	0.991228	4.60942		7.34431	6.02703	4.81579	3.96605	5.76929	6.47449	5.54278	6.8146	6.39145	7.86106	6.63772	8.52622	7.66868	8.75858	7.35304	5.89831	23.3061	4.31068
04-IDZ-12	0.476783	0.994729	4.02032		5.54431	4.82703	6.41579		2.68977	6.97449	5.64278	6.1146	6.09145	6.66106	5.00391	4.52622	3.96868	7.35858	6.15304	5.59831	23.2329	3.31068
04-IEE-10	0.552572	1.00439	4.7905		5.84431	4.02703	6.31579	4.46605		6.97449	6.04278	6.3146	5.89145	7.36106	8.13772	8.52622	7.66868	9.25858	8.35304	6.89831	21.194	3.31068
05-IGA-01	0.45291	1.01174	4.04672		6.34431	1.52703	6.31579	4.46605	5.98977	5.97449	5.54278	5.3146	4.89145	8.36106	5.88772	6.52622	6.16868	5.75858	4.35304	5.39831	22.5828	3.31068
06-IJR-02	0.555773	1.00427	4.32622		6.34431	4.02703	5.31579	5.90736	1.98977	6.97449	4.54278	4.3146	4.39145	7.86106	5.38772	8.52622	3.16868	4.25858	3.6851	3.39831	31.2305	5.31068
07-IEO-01	0.729954	0.99911	4.58282		7.34431	0.0270348	5.31579	5.96605	3.48977	4.47449	5.04278	3.8146	2.39145	6.86106	5.63772	7.52622	3.16868	4.25858	3.85304	2.39831	27.9868	4.31068
07-IHM-09	0.648849	1.00839	4.59027		6.34431	3.02703	6.31579	3.96605	4.48977	7.47449	6.04278	5.3146	4.89145	6.86106	4.63772	7.52622	3.16868	5.75858	5.35304	4.39831	27.1084	5.31068
09-0-192-04	0.188313	0.989759	2.24406		3.84431	5.52703	4.31579	3.96605	3.98977	7.97449	4.54278	4.3146	4.89145	6.86106	5.38772	7.52622	5.16868	3.25858	3.85304	4.39831	27.0628	6.31068
10-III-03	0.576464	1.00904	4.3654		6.84431	3.02703	5.81579	3.46605	2.48977	5.97449	6.54278	5.8146	5.89145	7.86106	6.88772	8.52622	8.16868	8.75858	6.85304	5.89831	22.3147	5.31068
10-IKN-02	0.261417		2.93767		6.9371	5.10192	5.60384	6.02473	3.76929	5.26643	5.20967	4.55911	3.64291	7.63258							26.6663
10-IKO-09	0.746959	0.992349	3.65622		7.84431	1.52703	6.81579	5.96605	2.48977	5.97449	6.04278	3.8146	2.89145	7.86106	4.13772	6.52622	3.16868	4.25858	2.85304	1.39831	25.0863	4.31068
11-HXO-13	0.234675	1.00263	2.7977		7.34431	3.52703	6.31579	5.90736	2.48977	7.47449	5.04278	4.3146	3.89145	6.86106	6.63772	7.52622	4.16868	3.75858	2.85304	2.39831	24.9725
11-IGJ-02	0.511834	1.00434	4.63317		7.34431	2.52703	3.31579	3.96605	5.98977	5.47449	3.54278	6.3146	5.89145	7.86106	6.88772	7.52622	6.66868	6.75858	6.35304	5.39831	21.5266	4.31068
11-ILE-05	0.0126789		0.959168		0.9371	4.10192		4.02473		6.26643		5.55911	5.64291								27.4963
12-HZX-10	0.435174	1.01195	5.02532		5.34431	1.52703	5.81579	4.46605	5.76929	4.97449	4.04278	5.8146	6.39145	7.86106	8.38772	6.52622	5.16868	9.19616	5.85304	5.39831	26.3059	2.31068
12-IKZ-09	0.614339	0.997794	4.11748		6.84431	2.02703	5.81579	4.96605	5.48977	5.97449	6.54278	5.3146	4.39145	7.36106	6.13772	6.52622	3.16868	6.75858	6.35304	5.39831	29.107	3.31068
12P268-001	0.731817		3.75238	4.6402	7.00283	6.43169	6.849	2.80216	3.48082	7.10386	6.43342	5.65382	4.95668	6.43572	5.21896	4.72359	5.63022	4.76687	3.27317	2.50665	23.7042	5.66536	5.5991
12P270-001	0.678266		3.74949	4.30687	6.6695	3.43169	5.51566	4.46882	4.14749	6.10386	6.10009	5.65382	5.29001	8.43572	6.05229	7.39026	6.63022	2.76687	2.60651	3.50665	22.3611	7.99869	6.5991
12P270-002	0.401301		3.31574	2.65125	6.07288	4.01952	5.0348	3.18822	4.66816	6.59331	3.9954	5.87733	4.59901	6.56784	5.10645	8.11299	5.47088	3.1211	3.24038	2.45543	19.9851	7.80029	5.91569
12P273-002	0.515076		3.944	4.30687	5.6695	5.76502	7.18233	2.80216	3.48082	7.43719	6.43342	6.32049	6.29001	7.43572	4.55229	8.05692	6.63022	3.10021	2.27317	2.50665	17.1956	7.33202	6.93244
12P275-001	0.652259		4.24693	4.30687	5.33617	6.43169	6.51566	4.13549	4.48082	7.77052	6.43342	5.98715	5.29001	6.10238	3.88563	8.39026	5.29688	4.10021	3.60651	2.83998	18.1942	7.33202	6.93244
13-ILF-14	0.132485	0.990362	2.27913		5.84431	6.52703	3.81579	4.96605	1.98977	7.97449	2.54278	4.3146	4.39145	7.36106	4.13772	8.52622	3.16868	5.25858	5.85304	3.39831	27.2218	8.31068
13-ILQ-33	0.639162	1.00778	4.97472		6.34431	2.52703	4.31579	5.96605	3.48977	3.97449	4.54278	3.8146	2.89145	6.86106	4.88772	8.52622	6.16868	4.25858	4.85304	3.39831	20.4165	7.31068
14-IIA-51	0.388207	1.01724	4.23609		5.34431	0.0270348	5.81579	4.46605		6.47449	5.54278	5.3146	4.89145	7.36106	6.38772	8.52622	3.16868	8.25858	5.85304	5.89831	25.4013	4.31068
14-IIO-01	0.548967	1.00251	4.21282		7.34431	1.52703	5.81579	3.96605	4.48977	3.47449	3.54278	5.3146	4.39145	7.36106	5.63772	8.52622	5.16868	5.25858	6.85304	4.39831	23.9447	4.31068
14-IJR-11	0.586785	1.01002	5.15699		7.34431	5.02703	6.81579	4.96605	5.48977	6.97449	4.04278	4.3146	4.89145	5.36106	6.38772	6.52622	5.16868	5.25858	4.85304	5.39831	25.1754	7.31068
14-ILH-06	0.657773	1.02465	6.44971		7.34431	1.02703	6.31579	2.90736	2.98977	5.47449	4.54278	6.8146	6.39145	7.86106	6.38772	4.52622	4.16868	5.75858	4.85304	4.39831	24.0771	3.31068
14-ILH-09	0.658724	1.00186	4.36716		7.34431	2.02703	6.31579		4.48977	5.97449	6.04278	6.8146	6.39145	8.36106	5.96343	2.52622	3.16868	6.75858	5.85304	4.39831	24.8552	3.31068
14-ILJ-01	0.269234	1.0225	3.83908		6.84431	0.0270348	6.31579	4.96605	2.98977	4.97449	3.04278	4.3146	4.39145	6.86106	7.38772	8.52622	3.16868	4.75858	3.6851	3.39831	28.4727	8.31068
14-ILL-04	0.491209	1.01734	4.70722		6.34431	2.52703	3.81579		5.76929	4.97449	4.54278	5.8146	5.39145	7.36106	6.63772	2.52622	3.16868	8.25858	3.85304	2.39831	24.9103	3.31068
14-ILP-02	0.58085	0.991388	3.93399		5.84431	5.02703	4.31579	2.96605	2.98977	4.97449	4.04278	6.3146	6.39145	8.36106	6.13772	8.52622	7.16868	3.75858	2.85304	2.39831	23.4916	8.31068
14-ILT-26	0.619353	1.00578	4.64352		6.84431	2.02703	7.31579		2.48977	6.97449	7.04278	5.3146	4.39145	7.86106	5.31201	8.52622	7.16868	7.25858	6.35304	3.57167	24.1561	3.31068
14-ILT-41	0.0609417	1.02852	2.22192		4.34431	1.02703	7.81579		2.98977	7.97449	4.54278	5.3146	4.39145	8.36106	7.31201	6.52622	5.23731	8.19616	6.6851	7.57167	24.5553
14-KAR-7	0.249798		3.58655	4.6402	5.6695	2.43169	7.51566	5.30216	5.48082	6.77052	5.10009	3.98715	3.62334	7.43572	4.71896	4.05692	4.29688	7.10021	6.60651	5.17332	21.879	5.99869	6.26577
14-PAN-37	0.30017		2.99076	3.30687	5.00283	4.09836	6.51566	4.46882	5.14749	7.10386	5.10009	4.98715	4.62334	6.10238	5.55229	8.05692	3.96355	4.6211	5.27317	6.17332	23.1532	7.66536	6.26577
15-0-188-05	0.217065	1.03439	3.8546		5.84431	2.02703	6.81579	5.46605	4.98977	7.47449	4.54278	3.8146	3.89145	5.86106	6.13772	7.52622	3.16868	2.25858	4.85304	4.39831	24.0197
15-0-193-05	0.417551	1.02751	4.62515		6.84431	3.52703	4.81579	5.46605	5.48977	6.47449	4.04278	3.8146	3.39145	7.36106	7.81201	8.52622	6.66868	7.75858	6.85304	6.39831	23.478	8.31068
15-BEL-05	0.462282		2.90337	4.6402	5.00283	6.43169	5.51566		4.14749	6.77052	5.43342	4.65382	3.95668	7.76905	3.55229	8.72359	4.29688	3.43354	3.27317	3.17332	16.989	7.66536	6.26577
15-BRI-05	0.706956		4.20689	5.30687	5.33617	4.43169	6.51566	4.13549	3.81416	6.77052	5.76675	5.65382	4.95668	7.76905	2.71896	7.72359	5.29688	5.76687	3.60651	4.17332	17.7466	4.66536	7.93244
15-C4A-12	0.520326		4.13483	4.30687	5.00283	6.09836	6.51566	4.13549	3.48082	7.43719	5.76675	5.98715	5.29001	6.76905	4.71896	6.39026	3.63022	7.43354	7.60651	5.50665	20.9836	7.66536	7.26577
15-COM-16	0.414401		3.28806	3.97354	5.33617	5.43169	6.51566	1.80216	3.14749	7.77052	5.76675	6.32049	5.95668	7.10238	7.55229	8.72359	5.63022	5.10021	4.93984	3.50665	19.124	6.33202	4.5991
15-GRA-75	0.555041		4.01903	3.6402	6.00283	3.43169	6.51566	4.13549	3.81416	5.77052	5.10009	5.98715	5.62334	7.43572	5.88563	8.72359	6.63022	4.76687	4.27317	3.83998	20.1916	8.33202	4.5991
15-ILU-01	0.682786	0.983941	4.41257		7.34431	6.02703	4.81579	4.46605		6.97449	5.54278	6.8146	6.89145	6.86106	6.38772	9.52622	8.66868	2.25858	1.85304	1.22496	15.9456	7.31068
15-ILX-01	0.62045	1.00062	4.77902		6.84431	4.52703	5.31579	3.46605	2.98977	5.97449	5.04278	5.8146	5.89145	7.36106	5.88772	8.52622	8.66868	3.25858	2.85304	1.39831	21.0093	6.31068
15-ILY-01	0.677121	1.01414	5.22444		5.34431	0.527035	7.81579	3.96605	5.48977	8.47449	7.04278	6.8146	6.89145	7.36106	6.63772	8.52622	8.16868	3.25858	2.85304	2.39831	21.9742	4.31068
15-ILY-02	0.629837	1.00522	4.21238		5.84431	2.52703	6.81579	3.96605	4.48977	5.47449	6.04278	5.8146	4.89145	7.36106	7.63772	6.52622	8.66868	4.75858	2.85304	2.39831	21.2785	4.31068
15-ILZ-01	0.566484	1.0017	4.83276		6.84431	6.02703	5.31579	3.90736	3.48977	7.47449	4.04278	5.3146	5.39145	7.86106	6.38772	7.52622	7.16868	2.25858	1.85304	1.39831	23.6739	5.31068
15-IMA-05	0.504278	1.01666	4.43717		5.84431	2.02703	7.31579	3.90736	3.48977	6.97449	7.04278	5.3146	5.89145	7.86106	6.38772	6.52622	3.16868	5.25858	6.35304	5.89831	24.2299	5.31068
15-IMA-25	0.696445	0.999869	4.53917		6.84431	3.52703	5.31579	5.46605	3.48977	5.47449	5.54278	3.3146	3.89145	7.36106	5.38772	4.52622	3.16868	9.25858	5.6851	3.39831	25.227	5.31068
15-IMA-40	0.608361	0.991263	4.81467		6.84431	4.52703	3.31579	3.96605		3.97449	3.04278	6.3146	6.89145	6.86106	5.38772	4.52622	6.66868	6.25858	5.85304	5.39831	23.6739	5.31068
15-IMC-03	0.493294	0.995985	4.37114		6.34431	4.52703	5.31579	3.46605	4.48977	8.47449	5.54278	4.8146	5.89145	6.36106	7.88772	6.52622	8.16868	6.75858	6.35304	4.39831	21.8304	4.31068
15-IMC-04	0.645393	0.992154	4.27225		5.34431	5.52703	5.81579	4.46605	5.48977	8.47449	5.54278	5.3146	5.89145	6.36106	6.38772	8.52622	9.16868	8.75858	7.85304	4.89831	22.1618	4.31068
15-IMD-01	0.471223	1.00149	3.87728		5.84431	4.02703	7.31579	3.46605	2.98977	6.97449	6.54278	6.8146	5.89145	7.36106	7.38772	8.52622	7.16868	8.75858	7.85304	6.39831	24.4583	5.31068
15-IMF-01	0.541606	0.9989	3.89147		5.84431	5.02703	5.31579	3.96605	3.98977	5.97449	4.04278	5.8146	5.89145	7.86106	5.63772	6.52622	5.16868	6.25858	5.85304	4.39831	23.8875	7.31068
15-IMF-03	0.792016	0.999893	5.31227		6.34431	3.02703	5.31579	3.46605	4.98977	6.97449	4.54278	6.3146	6.89145	7.36106	4.63772	7.52622	6.66868	3.75858	3.85304	2.39831	22.8422	6.31068
15-IMG-02	0.371009	1.01246	3.84582		5.84431	4.02703	5.31579	3.46605	2.48977	5.97449	4.04278	5.8146	5.39145	7.36106	3.81201	8.52622	7.23731	7.19616	5.6851	1.57167	23.9748	7.31068
15-IMH-02	0.681331	0.992372	3.85763		6.34431	1.52703	6.31579	4.46605	3.76929	5.47449	7.04278	4.8146	4.89145	7.86106	6.38772	6.52622	7.16868	6.75858	6.85304	3.39831	20.5176	5.31068
15-IMH-04	0.403796	1.01758	4.2894		4.34431	2.52703	5.81579	4.46605		6.47449	5.54278	5.3146	5.39145	8.36106	6.13772	8.52622	8.16868	4.75858	5.85304	4.39831	19.9306	5.31068
15-IMI-04	0.738372	1.01944	6.07604		6.34431	1.52703	6.81579	2.96605	2.48977	5.97449	6.54278	6.3146	6.39145	6.86106	6.38772	7.52622	8.16868	3.25858	2.85304	1.39831	19.8231	5.31068
15-IMI-06	0.624009	1.01088	4.9317		6.34431	1.52703	5.81579	4.96605	5.76929	4.97449	5.04278	5.3146	5.89145	7.86106	5.88772	6.52622	7.16868	5.75858	6.85304	4.39831	21.5898	5.31068
15-IMI-08	0.689872	1.0111	5.05344		6.84431	1.52703	6.31579	4.46605	2.48977	6.47449	5.54278	5.3146	5.89145	7.36106	6.88772	8.52622	7.66868	2.25858	1.6851	1.39831	21.2617	5.31068
15-RUD-09	0.283566		2.70067	4.65125	5.07288	3.51952	6.5348	4.68822	3.16816	6.09331	3.4954	5.37733	4.59901	6.56784	3.85645	8.61299	5.47088	2.1211	3.74038	2.95543	16.1109	8.30029	5.91569
15-VER-11	0.282418		3.36838	4.30687	4.6695	5.76502	5.18233	3.80216	3.81416	6.10386	3.76675	5.98715	5.29001	7.10238	6.71896	6.05692	3.96355	8.10021	8.60651	8.17332	24.6684	7.33202	9.26577
15P069-021	0.638614		3.96098	4.97354	6.00283	3.09836	6.18233	4.13549	5.14749	5.43719	5.43342	5.65382	4.95668	5.76905	7.05229	2.72359	7.29688	4.43354	3.93984	4.83998	24.5995	6.33202	6.26577
15P069-033	0.404463		4.42602	3.32897	6.47625	6.60735	6.55393	3.57428	4.8555	8.08276	4.55738	5.10083	4.90801	6.69997	4.6606	5.50238	8.64489	4.47533	4.87426	4.40421	20.4672	8.26855	5.89895
15P072-001	0.600224		3.79364	3.97354	5.6695	6.09836	5.849	3.80216	5.14749	7.77052	5.43342	5.65382	4.95668	6.43572	5.88563	6.05692	7.96355	7.10021	4.93984	3.83998	19.7095	4.99869	6.93244
15P072-012	0.730254		3.75277	3.30687	6.00283	7.09836	7.18233	4.80216	5.14749	7.77052	6.43342	4.98715	4.95668	6.43572	4.71896	6.72359	7.29688	5.10021	2.93984	2.50665	19.2274	7.66536	6.93244
15P076-009	0.60852		4.17923	3.32897	5.47625	5.60735	5.55393	3.57428	4.8555	7.08276	5.55738	6.10083	4.90801	6.69997	5.6606	8.50238	8.64489	2.47533	2.87426	2.40421	18.0911	6.26855	5.89895
15P076-036	0.658452		4.14553	4.6402	6.00283	4.76502	6.51566	3.46882	5.14749	7.10386	6.43342	5.98715	5.29001	7.76905	5.71896	8.39026	5.29688	2.76687	2.60651	2.50665	18.2631	6.33202	5.5991
15P076-044	0.684204		4.37384	5.97354	6.33617	2.76502	7.51566	4.13549	4.48082	7.10386	6.43342	6.32049	5.62334	8.10238	4.88563	7.72359	6.63022	5.10021	3.93984	3.83998	19.5373	5.33202	7.5991
15P622-030	0.733217		4.61172	6.32897	6.47625	4.60735	5.55393	3.57428	4.8555	8.08276	7.55738	7.10083	5.90801	6.69997	5.1606	8.50238	7.64489	3.47533	3.87426	2.40421	16.8514	5.26855	5.89895
15P622-042	0.656827		4.48468	5.32897	6.47625	4.60735	7.55393	3.57428	5.8555	8.08276	7.55738	7.10083	6.90801	6.69997	4.6606	6.50238	7.64489	3.47533	1.87426	2.40421	16.5414	5.26855	6.89895
15P623-026	0.763998		4.60351	3.97354	6.33617	6.43169	5.51566	4.46882	4.81416	7.43719	5.76675	5.32049	4.95668	6.76905	6.71896	7.72359	7.96355	2.76687	2.27317	2.83998	19.7439	5.33202	5.26577
16-0-132-15	0.123014	1.0235	2.54185		4.34431	3.02703	5.81579	4.46605	5.48977	4.97449	4.04278	5.8146	6.39145	7.86106	5.38772	8.52622	6.16868	4.25858	4.35304	3.39831	21.9646	6.31068
16-0-160-28	0.338491	1.00331	2.92075		4.84431	3.02703	4.81579	3.96605	4.98977	4.47449	4.54278	4.8146	4.39145	8.36106	4.13772	8.52622	3.16868	6.25858	6.35304	1.39831	22.0469	8.31068
16-0-183-06	0.435466	0.998038	3.32347		6.34431	2.02703	5.81579	3.96605	2.98977	3.97449	5.54278	5.3146	5.39145	6.86106	4.13772	8.52622	3.16868	5.25858	5.85304	4.89831	29.4329	7.31068
16-0-184-02	0.275809	1.02029	3.49448		4.84431	1.02703	6.81579	3.96605	2.98977	4.97449	5.04278	5.3146	5.89145	8.36106	7.63772	8.52622	7.66868	6.25858	4.85304	3.39831	24.0492	6.31068
16-0-194-09	0.354993	1.01303	4.04407		5.84431	5.52703	4.31579	5.90736	2.48977	3.97449	3.54278	5.8146	5.89145	8.36106	6.38772	4.52622	7.16868	6.75858	4.85304	4.39831	25.2037	8.31068
16-0-202-02	0.548148	0.991845	4.10489		5.84431	4.02703	3.81579	4.96605	3.48977	4.47449	3.54278	6.3146	4.89145	7.36106	4.13772	8.52622	6.66868	5.25858	2.85304	2.39831	22.5172	5.31068
16-0-202-03	0.238606	1.0128	3.11044		4.84431	2.52703	5.81579	4.46605	3.98977	5.47449	5.04278	5.3146	4.39145	8.36106	3.63772	8.52622	4.16868	2.25858	2.85304	2.39831	23.9961	6.31068
16-0-203-06	0.670871	0.988681	4.13784		6.84431	6.02703	5.81579	3.96605	2.98977	7.47449	5.04278	5.3146	5.39145	6.86106	4.63772	6.52622	3.16868	5.75858	4.85304	4.39831	23.8007	8.31068
16-0-203-19	0.307165	1.01465	3.46429		3.84431	4.52703	5.31579	3.96605	2.98977	4.97449	3.54278	6.3146	5.89145	7.86106	4.38772	8.52622	3.16868	3.75858	2.85304	2.39831	24.3625	9.31068
16-0-204-02	0.497069		3.27236		6.9371	5.10192	3.60384	4.02473	3.76929	4.26643	3.20967	6.55911	6.64291	7.63258			5.10006	4.321		5.22496	25.3063
16-0-205-03	0.379085	0.974475	3.4441		4.84431	7.02703	5.31579	4.96605	5.48977	6.47449	3.54278	3.8146	5.39145	7.86106	7.38772	8.52622	7.66868	8.75858	7.85304	6.39831	19.8591
16-0-208-03	0.320401	1.01784	3.61786		4.84431	2.02703	7.31579	3.46605	4.48977	6.97449	6.54278	5.8146	5.89145	7.86106	6.13772	4.52622	3.16868	8.75858	6.85304	5.89831	28.4939	7.31068
16-0-211-05	0.187501		2.64166		2.9371	5.10192	2.60384	3.02473	2.76929	7.26643	3.20967	6.55911	6.64291	7.63258							22.4863
16-0-212-01	0.118215	1.02329	2.96795		4.34431	4.52703	6.81579	4.96605	3.48977	4.97449	3.54278	5.3146	4.39145	7.36106	5.88772	6.52622	5.16868	5.321	6.35304	5.39831	26.9634	8.31068
16-807-04	0.320327		3.99484		3.9371	5.10192	6.60384		3.76929	7.26643	3.20967	6.55911	6.64291	7.63258				8.321			21.2963
16-808-09	0.574184	0.995269	4.42132		5.84431	6.52703	5.31579	3.46605	1.98977	3.47449	3.04278	6.3146	5.89145	7.36106	6.88772	8.52622	6.66868	6.75858	6.35304	4.39831	24.9155	7.31068
16-809-10	0.410947		3.31047		4.9371	3.10192	4.60384	4.02473	4.76929	6.26643	4.20967	4.55911	3.64291	8.63258			5.10006	6.321		5.22496	22.9963	8.31068
16-CRI-025	0.860283		4.20861	5.65125	6.57288	4.01952	7.0348	2.68822	4.16816	7.09331	7.4954	6.37733	6.09901	6.56784	4.60645	5.61299	5.47088	3.6211	4.24038	2.95543	20.9148	6.80029	6.91569
16-KRT-003	0.674456		3.9269	3.97354	5.33617	7.43169	5.51566	4.46882	4.14749	7.10386	6.10009	5.32049	4.62334	6.43572	4.55229	6.72359	4.29688	6.43354	6.27317	4.17332	20.226	5.99869	7.5991
16-LAL-004	0.0985188		2.50085	3.30687	4.00283	5.43169	6.51566	2.46882	3.14749	7.43719	4.43342	5.65382	5.29001	7.10238	4.21896	8.72359	7.96355	8.10021	8.93984	6.83998	17.1956	7.33202	9.5991
16-LCL-003	0.562286		3.88113	4.30687	6.33617	6.09836	5.849	4.46882	4.81416	7.43719	5.76675	5.32049	4.62334	6.43572	5.88563	5.39026	5.29688	7.10021	7.60651	3.83998	21.9823	6.33202	6.93244
16-LIL-041	0.576579		4.12069	4.97354	5.33617	5.76502	5.18233	4.13549	5.48082	6.43719	6.10009	6.32049	4.95668	7.76905	5.88563	8.39026	8.29688	3.76687	3.93984	3.17332	18.3664	5.33202	7.5991
16-LRO-001	0.444301		3.91785	4.6402	5.33617	3.43169	6.18233		4.81416	6.43719	5.43342	4.98715	4.62334	6.76905	5.88563	8.05692	7.96355	5.76687	4.27317	4.17332	23.1532	4.99869	6.5991
16-LUD-024	0.506246		3.47236	4.30687	5.00283	7.09836	6.51566	4.46882	3.14749	7.77052	5.43342	5.32049	4.62334	7.10238	5.05229	7.39026	5.96355	7.76687	6.93984	6.50665	22.5333	6.99869	7.26577
16-MAR-001	0.517039		3.56108	3.97354	5.6695	3.76502	6.51566	3.80216	4.81416	6.43719	5.43342	5.65382	5.62334	6.76905	7.88563	8.72359	8.29688	4.10021	2.60651	2.50665	19.7439	6.33202	5.5991
16-MOZ-007	0.524862		3.4468	2.97354	4.6695	5.76502	5.849		3.14749	7.77052	5.76675	5.65382	4.95668	7.43572	4.05229	8.72359	4.96355	2.43354	2.27317	2.50665	17.4022	6.99869	5.5991
168217	0.529906	1.01392	4.39744		6.34431	2.02703	5.31579		2.98977	6.97449	6.04278	6.3146	6.89145	7.86106	5.63772	6.52622	4.16868	8.25858	7.35304	7.39831	25.6862	3.31068
168226	0.335109	1.00917	3.96209		5.34431	6.52703	4.81579	5.90736	2.98977	7.47449	3.54278	5.3146	4.39145	7.36106	7.13772	8.52622	4.16868	5.25858	1.6851	2.39831	23.9133	9.31068
168228	0.424942		4.22697		6.9371	3.10192	5.60384	4.02473	4.76929	6.26643	3.20967	6.55911	6.64291	7.63258	6.46343						25.1763
168231	0.495651	1.01117	4.44859		6.34431	5.52703	4.31579	4.46605	6.21025	6.97449	4.04278	4.8146	5.89145	7.36106	5.13772	8.52622	4.16868	7.75858	7.35304	5.89831	26.4367	6.31068
168233	0.292404	0.99513	3.49959		5.34431	7.02703	5.31579	4.96605	3.98977	4.47449	3.04278	5.3146	4.39145	6.86106	7.13772	7.52622	5.16868	5.75858	4.85304	4.39831	27.26	9.31068
168235	0.502505	1.00517	4.39016		6.34431	4.02703	3.81579	3.96605	3.98977	6.97449	4.04278	4.8146	5.39145	7.36106	4.88772	8.52622	3.16868	4.25858	3.85304	5.39831	26.6081	9.31068
168236	0.443127	1.00356	3.78429		5.84431	4.02703	4.31579	3.90736	3.48977	6.97449	4.04278	4.8146	4.89145	7.86106	6.13772	2.52622	3.16868	3.25858	5.85304	5.39831	27.0968	9.31068
168238	0.615846	1.00243	4.67207		6.84431	4.02703	4.31579	3.46605	3.48977	5.97449	4.04278	5.8146	5.89145	7.36106	4.88772	8.52622	5.16868	2.25858	1.85304	1.39831	23.221	7.31068
168239	0.234502	1.00702	2.92583		4.34431	2.52703	5.81579	5.96605	1.98977	5.47449	4.54278	4.3146	3.89145	7.86106	4.88772	8.52622	3.16868	3.75858	3.85304	4.39831	23.4013
168240	0.448292	0.999963	4.21747		5.84431	4.02703	4.81579	4.46605	2.98977	6.97449	5.04278	5.3146	5.39145	7.36106	6.88772	8.52622	4.16868	4.25858	3.85304	3.39831	25.6366	9.31068
16P071-007	0.567701		4.18933	4.97354	5.6695	4.43169	5.849	2.80216	3.14749	7.10386	5.43342	5.65382	5.62334	7.43572	5.05229	6.39026	6.29688	2.76687	4.27317	3.83998	19.0896	4.66536	6.93244
16P071-023	0.511884		4.00128	4.30687	6.00283	6.43169	6.18233	4.46882	5.14749	7.77052	5.76675	6.65382	5.62334	7.43572	5.71896	6.39026	7.96355	2.43354	3.27317	2.83998	18.2287	4.99869	8.26577
16P071-036	0.538348		4.24014	4.30687	6.00283	5.43169	6.849	3.80216	4.48082	7.77052	6.10009	5.98715	5.62334	6.10238	4.38563	4.39026	7.63022	3.43354	3.60651	4.17332	19.0896	3.26855	6.93244
16P073-018	0.701938		4.22107	5.97354	6.6695	5.76502	7.18233	2.46882	3.48082	7.77052	7.43342	6.98715	6.29001	6.76905	5.55229	5.05692	5.29688	3.43354	4.60651	3.50665	21.2591	6.33202	6.26577
16P073-025	0.582891		4.48993	4.15125	5.57288	6.01952	6.5348	3.18822	3.16816	7.59331	5.4954	5.87733	5.59901	6.06784	7.10645	6.61299	7.97088	5.6211	4.74038	3.95543	21.8963	6.30029	4.41569
16P073-061	0.414984		3.4834	4.97354	4.6695	3.09836	6.849	4.46882	3.81416	7.10386	5.10009	5.32049	4.62334	6.10238	5.38563	8.39026	4.63022	5.43354	5.93984	4.83998	17.8843	6.99869	4.5991
16P074-076	0.64323		4.33614	5.6402	6.00283	4.09836	7.51566	3.13549	4.48082	6.77052	6.76675	5.98715	5.95668	6.43572	6.71896	6.72359	6.96355	4.76687	4.93984	5.17332	18.4697	6.33202	5.26577
16P074-077	0.644319		4.17926	4.97354	6.00283	6.09836	5.51566	3.80216	5.14749	7.77052	5.43342	5.65382	4.95668	6.43572	4.38563	6.05692	6.29688	3.43354	3.93984	3.83998	19.4684	5.99869	5.5991
16P076-018	0.583945		3.98686	3.30687	5.00283	6.43169	6.849	4.46882	5.14749	7.77052	6.10009	5.98715	5.29001	7.76905	5.21896	6.72359	4.63022	4.10021	4.27317	3.83998	22.5333	6.99869	4.93244
16P076-021	0.646318		4.37764	4.6402	5.6695	4.76502	6.18233	3.46882	4.81416	7.43719	6.76675	6.32049	5.62334	7.43572	5.05229	6.05692	6.96355	4.76687	4.93984	4.50665	19.675	6.99869	7.5991
16P076-042	0.521004		3.95633	4.65125	5.07288	5.51952	5.5348	3.68822	4.16816	7.09331	5.4954	5.87733	5.09901	7.06784	4.35645	7.61299	6.47088	5.1211	4.24038	4.95543	20.2433	8.30029	6.91569
16P078-021	0.521604		4.11589	3.30687	5.00283	5.09836	6.18233	2.46882	3.14749	7.43719	6.10009	6.32049	5.95668	7.10238	4.71896	7.39026	7.96355	2.76687	2.27317	2.50665	17.1267	6.66536	5.93244
16P079-023	0.627939		3.67003	4.15125	6.07288	5.51952	6.5348	2.68822	4.16816	7.59331	5.9954	5.87733	5.59901	5.56784	5.35645	4.11299	7.97088	4.6211	3.74038	2.95543	21.2248	6.80029	5.41569
16P079-044	0.721827		4.37592	4.15125	6.07288	6.51952	7.0348	3.68822	5.16816	7.59331	6.4954	5.87733	5.09901	5.56784	4.85645	5.61299	7.97088	5.6211	4.24038	3.45543	22.0513	6.30029	6.41569
16P080-007	0.556575		3.832	3.6402	6.00283	6.43169	6.849	4.80216	4.48082	8.10386	6.43342	5.32049	5.29001	6.76905	6.88563	3.72359	7.63022	3.76687	3.93984	3.50665	22.4989	4.33202	5.5991
16P080-011	0.611129		4.33328	4.65125	5.57288	4.51952	7.0348	3.68822	5.16816	8.09331	5.9954	5.87733	5.59901	6.56784	6.85645	7.11299	6.97088	3.1211	3.74038	3.95543	20.7082	6.80029	5.41569
16P081-009	0.779687		4.02621	3.15125	5.57288	4.01952	6.0348	4.68822	4.66816	6.59331	3.9954	5.37733	4.59901	6.06784	5.35645	8.11299	5.97088	4.1211	4.24038	2.95543	17.9705	6.30029	4.91569
16P087-027	0.63869		4.18761	5.65125	6.07288	3.01952	7.0348	3.18822	4.66816	5.59331	5.4954	5.87733	5.59901	8.06784	6.10645	8.11299	6.47088	2.6211	3.24038	2.95543	18.9003	5.30029	8.41569
16P093-002	0.365004		3.58757	4.30687	5.33617	4.76502	5.849	4.13549	4.48082	7.10386	5.43342	5.65382	5.62334	7.76905	4.71896	8.05692	6.63022	4.76687	4.27317	3.83998	19.1585	6.99869	6.26577
16P098-028	0.679432		4.03384	4.65125	6.57288	5.01952	4.5348	4.80216	3.16816	5.59331	3.4954	4.87733	4.59901	8.06784	6.35645	5.61299	7.97088	3.6211	2.74038	2.95543	22.1029	6.80029	6.41569
16P098-039	0.604848		3.84556	4.97354	6.33617	3.43169	6.849	3.80216	4.81416	4.77052	5.10009	5.32049	4.95668	7.76905	7.38563	5.39026	7.96355	6.10021	5.27317	3.83998	23.1187	5.33202	5.5991
16P105-019	0.547431		3.83962	3.32897	6.47625	3.60735	6.55393	2.57428	3.8555	6.08276	4.55738	6.10083	4.90801	7.69997	4.1606	8.50238	0.644886	2.47533	0.874258	4.40421	17.058	6.26855	3.89895
16P105-047	0.616206		3.7425	4.65125	5.07288	3.01952	5.5348	3.68822	4.16816	5.09331	5.4954	5.37733	5.09901	7.06784	4.10645	6.61299	4.97088	5.1211	3.24038	3.45543	18.9003	7.80029	6.41569
16P109-028	0.629742		4.83821	4.6402	6.33617	5.09836	6.51566	3.80216	5.81416	8.10386	6.43342	5.98715	5.62334	6.43572	4.38563	5.39026	7.63022	2.10021	2.93984	2.83998	20.5015	5.33202	6.93244
16P109-039	0.400828		4.75309	5.97354	6.00283	4.09836	6.849	3.80216	3.48082	7.43719	6.76675	6.32049	5.62334	7.10238	6.55229	5.72359	7.96355	3.76687	3.93984	2.50665	22.0512	5.33202	7.5991
90-HAF-01	0.101426	1.01431	2.83283		3.84431	6.02703	6.31579	4.96605	5.76929	5.97449	3.04278	5.3146	5.39145	7.36106	5.13772	8.52622	3.16868	7.25858	6.35304	5.89831	20.7623	9.31068
96-0-100-39	0.568296	0.991994	2.57704		5.34431	5.02703	5.31579	3.96605	2.48977	4.97449	5.04278	5.3146	5.39145	7.86106	5.88772	8.52622	7.16868	4.25858	3.85304	3.57167	24.3589
97-HGP-01	0.461149	0.972402	2.97888		5.14431	6.32703	6.21579	4.46605		8.57449	6.14278	5.9146	5.69145	6.26106	6.50391	8.52622	8.06868	5.75858	6.35304	4.39831	21.4681	7.56068
98-HIS-04	0.337462	1.00687	3.53436	4.30687	6.13942	4.26983	5.63572	3.86771	2.6844	7.25211	4.87716	4.91813	3.93059	6.60585	5.18647	8.67425	6.6456	5.16355	4.30512	4.06332	24.2678	6.57669	5.26577
99-HLC-01	0.22876	1.03509	3.73311		4.34431	3.02703	4.81579	3.96605	4.98977	5.47449	3.54278	5.8146	6.39145	7.36106	7.63772	8.52622	5.16868	5.75858	3.85304	4.39831	26.0619	5.31068
AM-78-3704-0008	0.473363	1.03477	2.9792	2.51255	1.56382	7.12392	3.08398	3.44856	3.44569	4.51015	3.59953	5.71966		5.99836	5.00998	7.41614	4.95426	4.89195			20.8771		6.84812
AM-78-3704-0010	0.533012	1.0316	3.53089	2.88395	2.06382	7.87392	3.83398	3.19856	3.44569	4.76015	3.09953	5.46966		5.74836	5.00998	7.91614	3.45426	4.89195			19.6116		5.84812
BALLERINA	0.744601	0.974766	3.81838		5.29907	5.14647	7.45891	3.97257	5.07638	7.6736	7.8391	7.00843	7.08606	6.72456	7.9423	7.77622	7.27217	5.38358	6.31615	4.26794	18.2275	7.91068
BELANA	0.595366		3.13599	3.32897	4.47625	5.60735	6.55393	3.57428	5.8555	8.08276	7.55738	6.10083	5.90801	5.69997	6.6606	8.50238	6.64489	6.47533	5.87426	3.40421	20.054		7.89895
CD1045	0.659636	0.962455	4.09857	6.45045	8.83016	3.00385	4.49406	3.72412	5.68953	4.49596	4.94978	6.18313	4.79923		5.71088	4.41962	5.77811	6.08643	4.16358	2.93683	20.9721	4.22152	7.11487
CE-C147	0.494087	0.973612	4.63142	6.63974	5.77574	2.85968	5.08908	4.18715	2.25369	6.13066	5.26017	6.13949	5.54809	7.50867	4.71088	6.62509	5.74001	7.51756	6.35451	3.07813	20.8885	2.24504	8.42125
CE-C182	0.414433	1.00571	3.68227	6.63974	5.10907	5.19302	5.08908	4.52048	2.25369	5.46399	5.26017	6.13949	5.54809	8.00867	5.71088	4.12509	5.24001	6.85089	5.68784	2.41147	22.8411	4.24504	8.75458
CE-C182D	0.42344	0.995553	3.67549	6.63974	5.10907	4.52635	5.08908	4.52048	2.25369	5.46399	5.5935	6.47282	5.88143	8.50867	4.71088	4.12509	3.74001	5.51756	6.02118	3.41147	23.2167	4.57837	8.75458
CE-C69	0.638558	0.96876	4.14845	7.30641	7.77574	3.85968	4.42242	3.85381	5.25369	4.79732	5.26017	6.13949	5.21476	7.50867	6.12681	4.62509	7.24001	4.85089	4.68784	2.07813	21.1261	5.57837	7.25458
CMK1992-808-002	0.733114	0.970519	4.35915	7.97307	6.44241	2.52635	6.08908	4.18715	2.25369	7.13066	6.26017	6.80615	5.88143	4.50867	5.62681	4.12509	6.24001	3.51756	3.35451	2.41147	21.955	5.91171	5.92125
CMK2001-708-016	0.599341	0.998727	4.16355	5.30641	5.77574	7.52635	7.42242	3.52048	2.58702	8.46399	7.5935	7.13949	6.88143	8.00867	5.96014	6.12509	5.24001	4.18422	3.35451	2.07813	22.7157	6.07837	7.42125
CMK2002-706-011	0.79192	0.967199	3.67857	9.30641	8.44241	3.52635	5.75575	4.52048	1.58702	6.46399	5.92684	4.80615	4.88143	6.50867	4.66884	5.12509	6.74001	5.51756	6.68784	4.07813	21.1268	5.57837	6.92125
CMK2003-707-003	0.425682	0.978365	3.23999	4.63974	5.10907	5.19302	6.42242	3.85381	2.25369	7.46399	5.5935	6.80615	6.21476	8.00867	5.62681	6.62509	3.74001	4.85089	4.35451	2.41147	22.7257	7.7568	7.25458
CMK2003-711-001	0.655977	0.964278	3.27864	6.63974	6.44241	2.19302	6.42242	3.85381	4.92035	7.13066	5.92684	6.13949	5.54809	7.00867	4.96014	7.62509	4.24001	6.51756	4.35451	3.07813	19.2569	7.24504	6.25458
CMK2009-722-001	0.31561	0.999387	3.09935	3.87843	2.44241	8.19302	5.42242	4.52048	4.92035	6.46399	5.5935	5.47282	4.88143	7.00867	6.71088	7.62509	5.24001	7.85089	7.68784	6.7448	24.176	9.24504	8.42125
CMK2010-505-005	0.551673		4.35018	6.63974	6.44241	4.85968	5.75575	3.85381	3.92035	6.13066	5.92684	6.80615	6.21476	8.50867	5.71088	5.12509	3.74001	3.18422	3.02118	2.07813	24.7449	6.24504	6.92125
CMK2010-505-042	0.4081	0.967474	3.60887	5.30641	5.10907	3.52635	5.75575	4.85381	2.58702	6.46399	5.26017	6.13949	4.54809	8.50867	5.71088	5.12509	4.74001	3.51756	3.02118	1.7448	23.6617	5.57837	8.58791
CMK2010-701-002	0.460318	0.988679	3.2366	7.30641	5.10907	7.52635	5.75575	3.85381	2.25369	6.46399	5.26017	6.47282	5.88143	7.50867	5.71088	6.12509	7.24001	6.85089	4.68784	2.41147	23.9501	5.24504	8.42125
CMK2010-705-005	0.630876	0.965044	3.90073	7.30641	7.10907	2.85968	7.08908	3.85381	2.25369	7.13066	7.26017	7.13949	6.54809	8.50867	5.62681	5.62509	3.74001	7.85089	7.02118	6.7448	21.2255	4.91171	7.08791
CMK2010-713-002	0.514602	0.967048	3.71264	4.87843	3.63628	4.09843	6.6249	4.28896	4.63828	6.47998	6.10497	6.66131	5.84033	7.46411	5.66884	7.41962	5.77811	3.96866	3.92571	1.84081	19.4346	5.89995	8.68473
CMK2010-713-008	0.571396	0.969269	3.72007	7.87843	3.63628	5.09843	5.6249		4.63828	6.47998	5.60497	5.66131	4.84033	6.46411	4.71088	7.41962	6.77811	4.96866	7.42571	2.84081	19.3374	3.39995	8.68473
CMK2010-817-002	0.483027		4.26652	5.30641	4.44241	3.19302	6.08908	3.85381	2.25369	6.46399	5.5935	6.13949	5.88143	6.50867	5.71088	7.12509	5.24001	4.51756	3.35451	1.7448	22.5009	6.24504	8.08791
CMK2010-817-003	0.321774		3.38184	5.87843	3.63628	2.59843	5.6249	3.78896	2.63828	6.97998	5.60497	5.66131	5.84033	6.46411		7.41962	7.77811	3.96866	3.42571	1.84081	23.2105	3.89995	8.18473
CMK2011-703-004	0.517917	0.95507	3.54354	5.97307	5.77574	2.52635	6.42242	3.85381	2.58702	6.79732	6.26017	6.80615	6.21476	7.00867	4.66884	7.62509	4.24001	4.18422	4.35451	3.07813	19.2261	7.91171	7.58791
CMK2011-706-005	0.591475	0.994779	3.73856	5.97307	5.77574	6.52635	7.08908	3.85381	2.25369	7.79732	7.26017	6.80615	5.88143	8.50867	5.96014	6.12509	5.74001	6.51756	7.68784	5.41147	22.534	4.57837	7.58791
CMK2011-707-011	0.471091		3.78356	5.97307	4.44241	7.52635	5.75575	3.85381	2.25369	6.79732	5.5935	6.47282	5.21476	7.00867	4.71088	7.12509	5.74001	6.51756	6.35451	4.41147	21.2738	4.24504	7.25458
CMK2011-758-002	0.241747		3.11041	3.87843	2.63628	5.09843	4.1249	2.78896	2.13828	6.47998	4.60497	7.16131	6.84033	8.46411		5.41962	7.77811	5.96866	4.92571	5.34081	23.6527	5.39995	6.93473
CMK2011-801-002	0.527009	0.929505	4.23966	7.30641	6.44241	2.19302	6.75575	4.18715	1.92035	7.13066	6.5935	6.47282	6.21476	7.50867	6.16884	6.12509	5.74001	5.85089	6.35451	5.07813	27.4797	4.57837	7.08791
CMK2011-803-002	0.654226	1.01506	3.68423	7.30641	6.44241	7.85968	6.08908	4.52048	2.25369	7.46399	6.5935	5.80615	4.88143	7.00867	7.29347	7.62509	5.24001	4.18422	4.02118	1.7448	18.5232	4.24504	6.92125
CMK2011-810-001	0.511513	0.957621	3.39307	6.63974	5.77574	2.19302	6.75575	3.85381	4.58702	7.13066	6.26017	7.47282	6.88143	7.50867	5.96014	4.62509	3.74001	6.18422	7.68784	4.07813	23.3619	5.24504	6.75458
CMK2011-821-002	0.550336	0.944645	3.63809	7.30641	6.44241	2.19302	5.75575	3.85381	2.58702	5.79732	6.5935	6.47282	6.54809	8.00867	5.62681	7.12509	3.74001	3.85089	5.35451	2.41147	22.9163	6.91171	8.42125
CMK2012-701-001	0.245416		2.21713	3.87843	2.44241	7.85968	5.42242	3.85381	2.25369	6.79732	5.26017	6.13949	5.54809	7.50867	3.71088	7.41962	7.77811	7.85089	7.92571	6.7448	21.8861	9.57837	7.75458
CMK2012-703-004	0.622948	1.01174	2.984	5.97307	6.44241	7.85968	4.75575	3.85381	2.25369	5.79732	5.26017	6.13949	5.88143	8.00867	6.16884	7.12509	7.74001	4.51756	4.02118	3.41147	22.2002	8.57837	6.92125
CMK2012-815-008	0.772101	0.971936	3.99781	7.97307	5.10907	2.85968	4.42242		3.92035	5.13066	5.26017	5.47282	4.88143	7.50867	5.62681	7.62509	4.74001	2.85089	2.68784	1.7448	14.0218	3.91171	7.92125
CMK2015-706-010	0.349765	0.993351	3.12721	3.97307	3.77574	7.19302	5.42242	4.52048	4.58702	7.13066	5.5935	6.13949	5.21476	7.50867	5.71088	7.62509	6.74001	5.18422	4.68784	3.41147	20.3028	7.24504	8.75458
CMK2015-709-445	0.60932	0.966129	4.12734	7.97307	5.77574	3.85968	6.08908	3.85381	2.25369	6.79732	5.5935	5.80615	5.54809	7.50867	6.29347	7.62509	7.24001	6.51756	5.68784	4.41147	19.9193	4.91171	7.92125
CMK2015-710-028	0.532545	0.970147	3.61666	6.63974	5.10907	4.52635	5.42242	4.85381	4.58702	6.46399	5.92684	4.80615	4.21476	8.00867	6.29347	7.12509	7.74001	6.18422	7.02118	5.07813	22.91	7.24504	6.75458
CMK2015-715-013	0.746137	0.961433	4.67331	7.30641	7.10907	2.52635	6.42242	4.52048	2.58702	7.46399	6.92684	5.80615	5.21476	6.50867	5.58477	4.62509	4.74001	3.51756	3.02118	1.7448	19.4212	4.57837	6.92125
CMK2015-801-002	0.442036		3.80536	5.97307	4.44241	7.52635	5.08908	3.85381	2.58702	7.13066	5.26017	6.13949	6.21476	7.00867	5.66884	5.12509	4.24001	3.85089	5.35451	2.7448	23.4753	4.57837	6.75458
CMK2015-801-148	0.743836	0.957705	3.98951	5.97307	5.77574	2.52635	6.08908	3.85381	2.58702	6.46399	6.26017	6.80615	6.88143	7.50867	6.96014	7.62509	5.74001	3.51756	3.68784	2.07813	18.3861	4.57837	6.92125
CMK2015-806-018	0.450417	0.937639	3.81298	4.63974	4.44241	2.19302	6.42242	2.85381	2.58702	6.79732	6.5935	8.13949	7.21476	7.50867	6.71088	5.62509	7.74001	4.85089	4.35451	2.41147	20.4106	7.57837	7.58791
CMK2015-807-038	0.619468	0.963235	4.55536	5.87843	4.63628	2.59843	6.6249	3.78896	4.13828	7.47998	6.10497	6.66131	6.34033	5.46411	5.71088	7.41962	3.77811	4.46866	4.92571	1.84081	19.2931	3.39995	8.18473
CMK2015-810-022	0.77416	0.957385	4.06117	5.97307	6.44241	2.52635	7.08908	3.52048	6.58702	6.46399	7.5935	7.47282	6.21476	8.50867	5.62681	7.62509	3.24001	5.18422	6.02118	3.41147	18.8898	6.24504	7.75458
CMK2016-802-011	0.612823	0.949549	3.68393	7.97307	7.10907	2.19302	6.08908	4.18715	2.25369	6.46399	5.26017	6.47282	5.21476	7.50867	6.16884	5.62509	5.74001	6.18422	6.02118	4.07813	20.7846	4.24504	7.75458
CMK2016-804-011	0.680675	0.964982	4.38358	6.63974	7.77574	4.52635	6.08908	3.85381	2.25369	7.13066	5.5935	5.47282	5.54809	8.00867	5.62681	4.62509	3.24001	4.51756	5.35451	2.7448	23.3403	6.91171	6.25458
CMK2016-806-002	0.723441	0.983298	3.58298	5.97307	7.77574	5.85968	5.42242	3.85381	2.92035	6.79732	6.26017	6.13949	5.88143	8.00867	7.29347	7.62509	5.24001	5.18422	4.02118	2.7448	18.162	6.57837	5.75458
CMK2016-807-001	0.641414	0.989338	4.00821	7.30641	7.77574	6.52635	6.08908	3.85381	3.92035	7.46399	6.5935	7.13949	6.21476	8.50867	6.12681	4.62509	4.24001	7.51756	7.35451	5.07813	22.0459	4.24504	7.58791
CMK2017-701-001	0.740093	1.00286	3.95216	6.63974	6.44241	8.19302	5.42242	3.52048	1.92035	6.46399	6.5935	7.13949	6.21476	7.50867	4.96014	4.62509	7.74001	6.18422	5.02118	4.7448	25.2774	6.57837	7.08791
CMK2017-703-002	0.586244	0.995444	3.05909	6.45045	4.83016	7.00385	7.49406	3.72412	1.68953	7.49596	5.94978	7.18313	5.79923		5.71088	5.41962	4.77811	7.08643	8.16358	3.93683	20.1357	5.22152	7.11487
CMK2017-703-003	0.588009	0.95507	3.61888	6.45045	6.83016	2.00385	6.49406	3.72412	2.68953	6.49596	4.94978	7.18313	5.79923		6.71088	7.41962	7.77811	5.08643	4.16358	2.93683	19.4874	5.22152	6.61487
CMK2017-703-004	0.532896	1.00075	3.84674	6.63974	5.10907	5.19302	6.42242	3.18715	2.25369	7.13066	6.26017	6.47282	6.54809	7.50867	5.71088	7.62509	7.74001	3.85089	3.02118	2.07813	19.5088	5.24504	7.42125
CMK2017-703-005	0.620374	0.981341	3.53567	6.45045	4.83016	5.00385	6.49406	3.72412	2.68953	7.49596	5.94978	6.18313	5.79923		5.71088	7.41962	7.77811	4.08643	4.16358	1.93683	16.9664	6.22152	8.11487
CMK2017-703-006	0.722759	0.955587	4.09857	6.45045	6.83016	2.00385	5.49406	3.72412	1.68953	5.49596	5.94978	6.18313	5.79923		5.71088	7.41962	7.77811	5.08643	4.16358	5.93683	18.7277	4.22152	7.11487
CMK2017-703-007	0.557245	0.960088	3.2691	6.45045	8.83016	2.00385	5.49406	4.72412	1.68953	7.49596	4.94978	5.18313	4.79923		6.71088	5.41962	4.77811	4.08643	3.16358	1.93683	19.8783	7.22152	6.61487
CMK2017-708-001	0.679283	0.998792	3.76679	5.97307	6.44241	7.52635	6.42242	3.85381	1.92035	7.79732	6.92684	6.80615	6.21476	8.00867	4.29347	6.62509	4.24001	3.85089	5.35451	3.41147	22.8478	6.24504	6.42125
CMK2017-709-001	0.678488	1.00772	3.51909	5.30641	5.10907	8.19302	5.75575	4.52048	2.25369	7.13066	5.92684	5.47282	5.21476	7.50867	4.62681	4.62509	4.24001	5.85089	5.35451	3.7448	21.699	5.57837	6.08791
CMK2017-710-001	0.730984	0.972833	3.8638	5.97307	5.77574	4.52635	6.42242	3.18715	5.25369	7.13066	6.92684	6.47282	6.54809	7.00867	5.96014	5.62509	4.24001	3.85089	4.68784	3.41147	20.6734	7.24504	7.25458
CMK2017-710-002	0.814614	0.992531	3.85032	8.45045	6.83016	7.00385	5.49406	2.72412	5.68953	7.49596	5.94978	7.18313	6.79923		5.71088	6.41962	3.77811	3.08643	3.16358	2.93683	20.2109	5.22152	6.61487
CMK2017-715-001	0.643952	0.962348	4.21288	6.45045	6.83016	2.00385	5.49406	4.72412	4.68953	6.49596	4.94978	6.18313	4.79923		5.71088	7.41962	4.77811	4.08643	3.16358	1.93683	25.3312	4.22152	8.11487
CMK2017-716-002	0.590647	0.960783	3.63513	6.45045	4.83016	3.00385	5.49406	3.72412	1.68953	6.49596	5.94978	5.18313	4.79923		6.71088	7.41962	4.77811	5.08643	3.16358	1.93683	20.1921	6.22152	8.11487
CMK2017-717-001	0.370978		4.0324	6.45045		2.00385	4.49406	3.72412	4.68953	5.49596	4.94978	6.18313	5.79923			7.41962	3.77811	8.08643	6.16358	3.93683	23.0957	3.22152	8.61487
CMK2017-718-001	0.756674	1.01222	3.37683	6.45045	4.83016	8.00385	4.49406	3.72412	1.68953	7.49596	4.94978	7.18313	5.79923		6.71088	4.41962	5.77811	3.08643	4.16358	2.93683	21.4467	8.22152	7.61487
CMK2017-719-001	0.67237	0.975683	4.22522	8.45045	4.83016	7.00385	6.49406	2.72412	4.68953	6.49596	6.94978	7.18313	7.79923		8.71088	7.41962	4.77811	4.08643	4.16358	2.93683	19.9635	5.22152	8.11487
CMK2017-719-002	0.537323	0.983227	4.11156	8.45045	2.83016	5.00385	5.49406	4.72412	4.68953	6.49596	4.94978	6.18313	4.79923		4.71088	7.41962	3.77811	4.08643	3.16358	1.93683	20.4391	6.22152	7.61487
CMK2017-722-001	0.674938	0.962935	3.74546	8.45045	4.83016	3.00385	6.49406	4.72412	1.68953	7.49596	5.94978	5.18313	4.79923		6.71088	7.41962	4.77811	6.08643	5.16358	2.93683	18.4466	5.22152	8.11487
CMK2017-722-002	0.575368	0.986148	3.15529	7.30641	7.77574	6.19302	5.08908	5.18715	4.25369	7.13066	5.5935	5.13949	4.54809	8.00867	5.16884	7.12509	6.24001	6.85089	7.35451	4.41147	18.8427	5.57837	8.58791
CMK2017-722-003	0.792401	1.00191	4.33336	8.45045	4.83016	7.00385	4.49406	3.72412	1.68953	5.49596	4.94978	6.18313	5.79923		5.71088	6.41962	4.77811	7.08643	5.16358	1.93683	20.2109	4.22152	8.11487
CMK2017-801-001	0.651775	0.974604	4.27694	5.30641	5.77574	2.52635	7.08908	4.18715	2.58702	7.13066	7.26017	6.47282	5.54809	8.50867	5.96014	7.12509	3.74001	6.85089	7.35451	4.7448	21.8101	5.91171	7.42125
CMK2017-801-002	0.654363	0.944857	4.67087	8.45045	4.83016	2.00385	5.49406	3.72412	2.68953	5.49596	5.94978	7.18313	5.79923		4.71088	7.41962	3.77811	4.08643	3.16358	2.93683	21.654	4.22152	8.11487
CMK2017-801-003	0.501107	0.954724	3.33978	6.45045	2.83016	3.00385	6.49406	2.72412	2.68953	7.49596	5.94978	8.18313	6.79923		5.71088	7.41962	4.77811	7.08643	7.16358	2.93683	18.1492	7.22152	8.11487
CMK2017-801-007	0.667463	0.958681	4.61966	8.45045	4.83016	2.00385	5.49406	3.72412	2.68953	6.49596	5.94978	7.18313	5.79923		5.71088	7.41962	3.77811	4.08643	3.16358	1.93683	19.9823	3.22152	8.61487
CMK2017-801-008	0.515701	0.948308	3.73005	6.45045	6.83016	2.00385	5.49406	2.72412	1.68953	6.49596	4.94978	8.18313	6.79923		5.71088	7.41962	3.77811	5.08643	4.16358	1.93683	19.9476	6.22152	6.61487
CMK2017-801-009	0.655685	0.951997	4.9023	6.45045	4.83016	2.00385	5.49406	4.72412	2.68953	6.49596	4.94978	6.18313	4.79923		5.71088	7.41962	3.77811	4.08643	3.16358	1.93683	21.4467	3.22152	8.11487
CMK2017-801-010	0.57884	0.947275	3.85769	5.87843	5.63628	2.09843	5.6249	3.78896	2.13828	6.47998	6.10497	6.66131	6.34033	8.46411	5.71088	7.41962	4.77811	6.46866	4.16358	2.34081	20.4367	3.89995	7.93473
CMK2017-801-011	0.437831	0.953227	3.92545	5.30641	4.44241	2.19302	6.42242	3.85381	1.92035	7.46399	5.5935	6.80615	5.88143	8.00867	5.71088	6.62509	5.24001	4.18422	4.02118	2.07813	19.549	3.91171	8.42125
CMK2017-801-012	0.47588	0.942686	3.978	5.87843	5.63628	2.09843	6.1249	4.28896	2.13828	6.97998	5.60497	6.66131	5.84033	8.46411	4.71088	7.41962	3.77811	3.46866	3.16358	3.34081	19.6421	5.39995	7.93473
CMK2017-801-013	0.41234	0.951323	3.20442	4.45045	6.83016	2.00385	5.49406	3.72412	1.68953	6.49596	4.94978	6.18313	5.79923		4.71088	7.41962	3.77811	6.08643	5.16358	5.93683	22.14	6.22152	8.11487
CMK2017-801-014	0.563974	0.945069	4.36556	6.87843	6.63628	2.09843	6.1249	3.78896	2.63828	5.97998	6.60497	7.66131	6.84033	6.46411	4.71088	7.41962	3.77811	2.96866	3.16358	1.84081	18.9438	4.39995	8.18473
CMK2017-801-015	0.811959	0.960506	4.39128	8.45045	6.83016	3.00385	6.49406	4.72412	2.68953	6.49596	7.94978	7.18313	4.79923		5.71088	6.41962	4.77811	5.08643	7.16358	2.93683	21.2195	7.22152	8.11487
CMK2017-801-016	0.657005	0.953375	4.41403	8.45045	4.83016	2.00385	6.49406	3.72412	2.68953	5.49596	4.94978	6.18313	5.79923		5.71088	7.41962	3.77811	7.08643	5.16358	2.93683	21.4467	6.22152	8.11487
CMK2017-801-017	0.524953		4.45576	6.63974	5.77574	2.52635	6.42242	2.85381	2.58702	6.79732	6.92684	7.80615	7.54809	8.50867	6.71088	7.41962	6.77811	4.85089	3.92571	2.41147	19.3796	4.24504	8.25458
CMK2017-801-018	0.486187	0.946029	3.35839	4.45045	4.83016	2.00385	6.49406	3.72412	2.68953	7.49596	5.94978	6.18313	5.79923		5.71088	7.41962	3.77811	5.08643	4.16358	2.93683	22.9853	5.22152	7.61487
CMK2017-801-019	0.632546	0.946297	4.0458	8.45045	4.83016	2.00385	6.49406	2.72412	2.68953	6.49596	5.94978	8.18313	6.79923		5.71088	7.41962	3.77811	7.08643	4.16358	2.93683	19.9452	5.22152	7.61487
CMK2017-801-020	0.452074	0.999937	3.83929	5.87843	5.63628	4.59843	6.1249	3.78896	2.13828	6.47998	5.60497	7.66131	6.84033	8.46411	6.71088	7.41962	5.77811	4.96866	6.16358	3.84081	19.9379	4.39995	7.93473
CMK2017-801-021	0.464229	1.00136	4.0458	4.45045	2.83016	8.00385	6.49406	3.72412	2.68953	7.49596	4.94978	7.18313	6.79923		7.71088	7.41962	4.77811	5.08643	6.16358	2.93683	17.8978	6.22152	8.11487
CMK2017-801-022	0.634462	0.950362	4.05911	6.45045	2.83016	2.00385	7.49406	3.72412	2.68953	6.49596	6.94978	8.18313	6.79923		6.71088	6.41962	4.77811	6.08643	4.16358	1.93683	20.4391	6.22152	8.61487
CMK2017-801-023	0.582054	0.96203	4.11565	5.87843	3.63628	2.59843	6.6249	3.78896	2.63828	7.47998	6.60497	7.16131	6.34033	8.46411	8.71088	7.41962	3.77811	6.96866	6.16358	1.84081	19.4818	6.39995	7.93473
CMK2017-801-024	0.452466	0.997583	3.83845	5.87843	5.63628	7.09843	6.1249	3.78896	2.13828	7.47998	5.60497	7.66131	6.34033	8.46411	4.71088	7.41962	4.77811	7.96866	5.16358	3.84081	19.6077	4.89995	8.43473
CMK2017-801-025	0.511422	0.93603	3.63513	8.45045	4.83016	2.00385	5.49406	3.72412	2.68953	6.49596	4.94978	7.18313	6.79923		5.71088	7.41962	3.77811	8.08643	7.16358	5.93683	19.9476	5.22152	8.61487
CMK2017-801-026	0.493418	0.960813	3.7486	6.87843	5.63628	3.09843	6.1249	3.28896	2.13828	6.97998	5.60497	7.16131	6.84033	7.46411	5.71088	5.41962	3.77811	6.96866	4.16358	1.84081	20.4073	3.89995	8.43473
CMK2017-802-001	0.62455	0.948741	4.1501	8.45045	4.83016	3.00385	5.49406	3.72412	2.68953	6.49596	5.94978	6.18313	5.79923		4.71088	4.41962	3.77811	8.08643	8.16358	6.93683	23.403	2.22152	8.61487
CMK2017-802-002	0.549589	0.941123	3.71453	6.45045	4.83016	2.00385	6.49406	3.72412	1.68953	6.49596	5.94978	7.18313	5.79923		5.71088	4.41962	3.77811	7.08643	8.16358	6.93683	21.5353	4.22152	7.11487
CMK2017-802-003	0.593566	0.942464	4.77006	8.45045	2.83016	2.00385	5.49406	3.72412	2.68953	5.49596	4.94978	5.18313	5.79923		5.71088	7.41962	4.77811	5.08643	8.16358	3.93683	20.7246	5.22152	8.11487
CMK2017-802-004	0.582996	0.939906	4.60928	8.45045	6.83016	2.00385	5.49406	2.72412	1.68953	5.49596	4.94978	6.18313	6.79923		4.71088	4.41962	3.77811	5.08643	7.16358	3.93683	22.4568	6.22152	7.61487
CMK2017-802-005	0.59763	0.938223	3.96417	8.45045	2.83016	2.00385	5.49406	3.72412	1.68953	5.49596	5.94978	7.18313	5.79923		3.71088	3.41962	4.77811	5.08643	8.16358	6.93683	21.1413	3.22152	8.11487
CMK2017-802-006	0.684347	0.954968	4.53531	6.45045	4.83016	2.00385	5.49406	3.72412	2.68953	4.49596	5.94978	7.18313	5.79923		6.71088	5.41962	4.77811	4.08643	5.16358	2.93683	21.1997	4.22152	8.11487
CMK2017-802-007	0.516029	0.994359	3.56936	6.45045	2.83016	7.00385	5.49406	3.72412	3.68953	6.49596	4.94978	7.18313	6.79923		4.71088	4.41962	3.77811	5.08643	5.16358	2.93683	21.8312	6.22152	8.11487
CMK2017-802-008	0.600413	0.983981	3.89491	5.97307	5.77574	5.19302	5.75575	3.85381	2.92035	7.13066	6.26017	7.13949	5.88143	7.50867	4.16884	7.41962	3.77811	5.85089	6.42571	5.07813	23.6886	5.57837	7.75458
CMK2017-803-001	0.441532	0.948887	3.48409	4.45045	4.83016	2.00385	4.49406	3.72412	4.68953	4.49596	3.94978	6.18313	6.79923		5.71088	7.41962	7.77811	5.08643	4.16358	1.93683	19.8769	7.22152	8.11487
CMK2017-803-002	0.617537	0.956655	3.83358	6.87843	5.63628	2.09843	6.1249	3.78896	2.13828	6.47998	6.60497	6.16131	5.84033	7.46411	5.71088	7.41962	4.77811	5.96866	4.16358	2.84081	21.1469	5.89995	8.18473
CMK2017-803-003	0.897882	0.951276	4.5673	6.45045	8.83016	2.00385	4.49406	3.72412	3.68953	5.49596	4.94978	6.18313	6.79923		5.71088	7.41962	4.77811	4.08643	4.16358	2.93683	20.4203	4.22152	5.61487
CMK2017-803-004	0.867217	0.96188	5.16338	8.45045	8.83016	2.00385	4.49406	4.72412	4.68953	5.49596	5.94978	5.18313	4.79923		5.71088	5.41962	4.77811	8.08643	8.16358	6.93683	24.9313	3.22152	6.61487
CMK2017-803-005	0.695106	0.946385	3.71453	8.45045	4.83016	2.00385	4.49406	3.72412	1.68953	4.49596	5.94978	6.18313	6.79923		7.71088	7.41962	4.77811	5.08643	6.16358	1.93683	21.1606	3.22152	8.11487
CMK2017-803-006	0.608818	0.954264	3.92218	8.45045	2.83016	2.00385	5.49406	4.72412	5.68953	6.49596	5.94978	5.18313	4.79923		5.71088	6.41962	6.77811	4.08643	3.16358	1.93683	23.1991	4.22152	8.61487
CMK2017-803-007	0.545526	0.932953	4.0458	8.45045	4.83016	2.00385	5.49406	3.72412	4.68953	5.49596	5.94978	6.18313	5.79923		5.71088	7.41962	4.77811	8.08643	8.16358	5.93683	21.0508	5.22152	8.61487
CMK2017-803-008	0.546466	0.963564	3.53567	6.45045	2.83016	2.00385	5.49406	3.72412	5.68953	5.49596	4.94978	6.18313	4.79923		7.71088	7.41962	3.77811	4.08643	4.16358	1.93683	21.5041	6.22152	8.11487
CMK2017-803-009	0.487558	0.952356	3.30203	4.45045	6.83016	2.00385	4.49406	4.72412	5.68953	4.49596	4.94978	5.18313	3.79923		6.71088	6.41962	4.77811	5.08643	6.16358	2.93683	21.0765	7.22152	8.61487
CMK2017-803-010	0.617855	0.954437	3.51862	6.45045	6.83016	3.00385	5.49406	3.72412	1.68953	7.49596	5.94978	7.18313	5.79923		4.71088	7.41962	4.77811	4.08643	5.16358	2.93683	21.467	4.22152	7.61487
CMK2017-804-001	0.550212	0.968392	4.40268	6.45045	4.83016	3.00385	5.49406	4.72412	1.68953	6.49596	5.94978	5.18313	4.79923		6.71088	7.41962	5.77811	4.08643	3.16358	1.93683	21.4571	6.22152	8.11487
CMK2017-804-002	0.548037	0.972717	4.17568	5.30641	5.10907	4.85968	6.08908	4.85381	4.58702	7.13066	6.26017	5.13949	4.54809	8.50867	5.71088	6.12509	3.74001	4.85089	5.68784	1.7448	21.5312	4.91171	7.92125
CMK2017-804-003	0.525793	0.942942	4.43657	4.45045	6.83016	2.00385	5.49406	3.72412	3.68953	5.49596	4.94978	6.18313	5.79923		6.71088	7.41962	7.77811	7.08643	8.16358	2.93683	21.1255	7.22152	8.11487
CMK2017-804-004	0.627871		4.84652	8.45045	4.83016	2.00385	5.49406	3.72412	2.68953	5.49596	5.94978	6.18313	4.79923		5.71088	4.41962	7.77811	7.08643	6.16358	5.93683	21.9619	7.22152	8.11487
CMK2017-804-005	0.608534	0.942145	4.24971	6.45045	2.83016	2.00385	5.49406	4.72412	1.68953	5.49596	5.94978	6.18313	5.79923		6.71088	7.41962	5.77811	4.08643	4.16358	2.93683	19.6982	5.22152	8.11487
CMK2017-804-006	0.308614		3.30203	4.45045	2.83016	2.00385	4.49406	3.72412	1.68953	6.49596	4.94978	6.18313	5.79923		5.71088	7.41962	7.77811	5.08643	3.16358	1.93683	17.003	6.22152	8.61487
CMK2017-804-007	0.424283	0.992677	4.22041	6.63974	5.77574	2.19302	6.08908	4.52048	4.25369	6.46399	5.5935	4.80615	5.21476	8.00867	5.71088	6.62509	6.74001	6.85089	4.35451	2.07813	19.6377	4.91171	8.25458
CMK2017-804-008	0.638234	0.942163	4.43155	6.63974	5.77574	2.19302	6.08908	4.85381	4.58702	6.13066	5.92684	5.47282	4.88143	8.00867	8.29347	7.62509	6.74001	6.51756	5.68784	2.41147	18.9075	3.24504	8.08791
CMK2017-804-009	0.753124	0.948038	4.41508	7.30641	7.10907	2.52635	6.08908	4.52048	1.92035	5.79732	6.5935	5.47282	5.21476	7.00867	4.96014	7.62509	3.74001	4.85089	4.02118	2.7448	18.7417	6.24504	8.75458
CMK2017-804-010	0.688623	0.938099	4.59886	6.45045	6.83016	2.00385	5.49406	3.72412	3.68953	5.49596	5.94978	6.18313	5.79923		5.71088	7.41962	5.77811	7.08643	6.16358	2.93683	20.7246	5.22152	7.61487
CMK2017-804-011	0.504119	0.941062	3.87935	6.45045	4.83016	2.00385	6.49406	4.72412	2.68953	7.49596	4.94978	6.18313	4.79923		6.71088	7.41962	6.77811	4.08643	3.16358	1.93683	20.2916	7.22152	8.11487
CMK2017-804-012	0.706657	0.956392	4.98361	8.45045	4.83016	2.00385	5.49406	4.72412	5.68953	5.49596	5.94978	5.18313	4.79923		5.71088	6.41962	6.77811	6.08643	7.16358	2.93683	21.4467	4.22152	8.11487
CMK2017-804-013	0.671788	0.943272	4.56424	7.87843	4.63628	2.09843	6.1249	4.78896	2.13828	5.47998	6.10497	5.66131	5.34033	8.46411	7.71088	7.41962	7.77811	6.46866	4.92571	2.84081	20.8598	3.89995	8.43473
CMK2017-804-014	0.877742	0.949216	4.72099	4.45045	6.83016	2.00385	5.49406	4.72412	2.68953	5.49596	4.94978	6.18313	4.79923		4.71088	7.41962	3.77811	4.08643	3.16358	1.93683	18.9925	5.22152	7.61487
CMK2017-804-015	0.659636	0.989333	5.23657	8.45045	4.83016	5.00385	5.49406	5.72412	2.68953	7.49596	5.94978	4.18313	3.79923		5.71088	7.41962	4.77811	5.08643	6.16358	1.93683	20.4579	6.22152	8.61487
CMK2017-804-016	0.627595	0.937018	4.43657	4.45045	6.83016	3.00385	5.49406	2.72412	2.68953	5.49596	5.94978	7.18313	6.79923		4.71088	7.41962	7.77811	4.08643	5.16358	2.93683	19.2043	7.22152	8.11487
CMK2017-804-018	0.465998	0.968296	3.71453	6.45045	2.83016	7.00385	5.49406	5.72412	5.68953	7.49596	4.94978	5.18313	4.79923		5.71088	7.41962	6.77811	8.08643	5.16358	2.93683	20.979	6.22152	8.61487
CMK2017-804-019	0.64236	0.951444	4.52795	5.30641	5.10907	2.52635	5.75575	3.85381	5.25369	5.79732	6.26017	6.13949	5.54809	8.00867	6.12681	6.12509	5.74001	6.51756	7.68784	4.07813	20.4885	7.57837	7.92125
CMK2017-804-020	0.636099		4.00537	6.45045	2.83016	8.00385	4.49406	3.72412	2.68953	6.49596	5.94978	7.18313	5.79923		4.71088	7.41962	5.77811	7.08643	3.16358	2.93683	20.4579	6.22152	8.11487
CMK2017-805-001	0.505013	0.96743	3.76707	5.87843	6.63628	2.09843	6.6249	3.28896	2.13828	6.97998	5.60497	6.66131	6.84033	8.46411	6.71088	6.41962	3.77811	6.46866	5.16358	3.34081	20.7285	4.89995	7.43473
CMK2017-805-002	0.461185	0.991308	3.89372	6.45045	8.83016	5.00385	5.49406	2.72412	1.68953	6.49596	4.94978	8.18313	7.79923		5.71088	7.41962	4.77811	5.08643	3.16358	2.93683	20.5524	6.22152	6.61487
CMK2017-805-003	0.279185		3.56936	6.45045	2.83016	7.00385	5.49406	4.72412	1.68953	7.49596	4.94978	5.18313	4.79923		5.71088	7.41962	3.77811	6.08643	4.16358	2.93683	22.68	7.22152	8.61487
CMK2017-805-004	0.581567	0.959685	3.61723	6.63974	5.77574	2.85968	6.08908	3.85381	2.92035	7.13066	5.5935	6.13949	5.54809	8.00867	5.71088	7.41962	3.77811	5.51756	3.92571	2.41147	20.9246	5.57837	7.08791
CMK2017-805-005	0.485158	0.990673	3.66725	6.45045	4.83016	7.00385	5.49406	4.72412	2.68953	8.49596	4.94978	5.18313	4.79923		6.71088	3.41962	3.77811	8.08643	6.16358	2.93683	24.0226	5.22152	7.61487
CMK2017-805-006	0.494367	0.94906	3.53567	4.45045	4.83016	2.00385	6.49406	3.72412	1.68953	6.49596	5.94978	7.18313	5.79923		5.71088	7.41962	4.77811	6.08643	4.16358	1.93683	21.1968	5.22152	6.61487
CMK2017-805-007	0.596761	0.958299	4.1628	6.45045	4.83016	3.00385	6.49406	2.72412	1.68953	6.49596	4.94978	8.18313	6.79923		5.71088	6.41962	6.77811	4.08643	3.16358	1.93683	22.4147	4.22152	7.61487
CMK2017-805-008	0.348118	0.95041	3.50046	5.97307	3.77574	5.85968	5.42242	3.85381	2.25369	7.46399	5.26017	6.13949	5.54809	8.00867	7.71088	5.12509	5.24001	7.85089	7.68784	4.07813	23.307	2.57837	8.08791
CMK2017-805-009	0.509107	0.990893	3.66725	4.45045	4.83016	7.00385	5.49406	4.72412	3.68953	7.49596	4.94978	5.18313	4.79923		6.71088	5.41962	3.77811	7.08643	5.16358	2.93683	24.0543	5.22152	7.61487
CMK2017-805-010	0.379851	0.978714	3.66725	6.45045	2.83016	5.00385	5.49406	2.72412	1.68953	7.49596	4.94978	8.18313	6.79923		7.71088	5.41962	4.77811	8.08643	5.16358	2.93683	23.0705	5.22152	8.61487
CMK2017-805-011	0.312154		3.1843	4.45045	4.83016	5.00385	4.49406	3.72412	1.68953	6.49596	4.94978	7.18313	6.79923		5.71088	7.41962	4.77811	3.08643	3.16358	1.93683	19.2384	8.22152	7.61487
CMK2017-805-012	0.621288	0.961658	4.08523	7.97307	7.10907	2.19302	6.42242	4.18715	2.92035	6.46399	6.92684	5.47282	4.88143	8.00867	5.62681	5.12509	4.24001	7.18422	6.02118	5.7448	25.3478	5.57837	7.75458
CMK2017-805-013	0.558745	0.976356	4.12151	6.63974	5.77574	3.19302	6.75575	3.85381	2.25369	7.46399	6.26017	6.13949	5.88143	7.50867	5.71088	6.41962	3.77811	7.85089	7.92571	6.41147	22.2651	4.91171	8.08791
CMK2017-805-014	0.475124	0.953205	3.39511	4.45045	6.83016	2.00385	5.49406	4.72412	3.68953	7.49596	4.94978	5.18313	4.79923		6.71088	3.41962	4.77811	4.08643	7.16358	3.93683	23.1264	6.22152	6.11487
CMK2017-805-015	0.561936	0.964065	3.79104	6.45045	6.83016	5.00385	4.49406	3.72412	1.68953	7.49596	3.94978	5.18313	5.79923		5.71088	6.41962	3.77811	4.08643	3.16358	1.93683	22.5508	6.22152	6.61487
CMK2017-805-016	0.409275		3.86488	6.45045	2.83016	3.00385	5.49406	3.72412	1.68953	7.49596	4.94978	6.18313	5.79923		5.71088	7.41962	3.77811	7.08643	7.16358	3.93683	20.3945	6.22152	7.61487
CMK2017-805-017	0.525146		3.83565	6.45045	4.83016	8.00385	4.49406	3.72412	1.68953	7.49596	3.94978	5.18313	5.79923		5.71088	7.41962	3.77811	4.08643	4.16358	2.93683	23.5178	4.22152	8.61487
CMK2017-805-018	0.442055	0.945624	3.61718	5.87843	4.63628	2.09843	6.1249	3.28896	1.63828	6.47998	6.10497	7.16131	6.34033	7.46411	6.71088	6.41962	3.77811	6.46866	7.16358	1.84081	20.17	4.89995	7.93473
CMK2017-805-019	0.658243	0.957666	4.00383	6.87843	8.63628	4.09843	6.1249	3.78896	1.63828	6.47998	6.10497	6.66131	5.84033	7.46411	6.71088	5.41962	3.77811	6.46866	6.16358	2.34081	21.5544	5.39995	6.68473
CMK2017-805-021	0.483094	0.983074	3.71453	6.45045	6.83016	3.00385	5.49406	3.72412	1.68953	6.49596	4.94978	6.18313	5.79923		5.71088	6.41962	3.77811	7.08643	5.16358	4.93683	22.436	3.22152	7.61487
CMK2017-805-022	0.516357	0.999016	3.41322	6.45045	10.8302	5.00385	4.49406	3.72412	2.68953	6.49596	3.94978	6.18313	5.79923		5.71088	6.41962	4.77811	7.08643	5.16358	2.93683	21.9248	5.22152	4.11487
CMK2017-805-023	0.498407	0.962667	3.5616	3.97307	5.77574	3.85968	6.42242	3.85381	1.92035	7.46399	5.92684	6.80615	5.88143	8.00867	6.71088	6.12509	3.74001	6.18422	5.02118	3.07813	19.9353	4.91171	7.08791
CMK2017-805-024	0.627318	1.00036	4.05911	8.45045	4.83016	7.00385	5.49406	3.72412	1.68953	7.49596	4.94978	6.18313	5.79923		5.71088	6.41962	3.77811	7.08643	3.16358	2.93683	20.7053	4.22152	8.61487
CMK2017-805-025	0.498756	0.964036	3.1843	6.45045	6.83016	5.00385	6.49406	4.72412	2.68953	7.49596	4.94978	5.18313	4.79923		7.71088	5.41962	4.77811	8.08643	8.16358	5.93683	22.5251	5.22152	8.11487
CMK2017-805-026	0.469523	0.998983	4.00537	8.45045	2.83016	5.00385	5.49406	4.72412	1.68953	7.49596	4.94978	5.18313	4.79923		6.71088	6.41962	3.77811	6.08643	4.16358	4.93683	25.0743	3.22152	8.61487
CMK2017-805-027	0.355795	0.97545	3.69889	4.45045	2.83016	5.00385	5.49406	3.72412	1.68953	7.49596	3.94978	6.18313	5.79923		5.71088	7.41962	3.77811	4.08643	3.16358	2.93683	21.1542	4.22152	8.61487
CMK2017-805-028	0.498756	1.01287	3.76076	6.45045	4.83016	7.00385	5.49406	3.72412	1.68953	8.49596	4.94978	7.18313	6.79923		5.71088	6.41962	3.77811	7.08643	3.16358	2.93683	21.7991	3.22152	8.11487
CMK2017-805-029	0.604252	0.973916	3.95027	6.45045	2.83016	7.00385	5.49406	3.72412	2.68953	7.49596	5.94978	7.18313	5.79923		6.71088	6.41962	3.77811	6.08643	3.16358	1.93683	22.68	5.22152	8.61487
CMK2017-806-001	0.341969		3.51862		2.83016	8.00385	5.49406	3.72412	1.68953	6.49596	4.94978	6.18313	5.79923			7.41962	3.77811	7.08643	7.16358	5.93683		5.22152	7.11487
CMK2017-807-001	0.42784		3.53567	6.45045	4.83016	3.00385	6.49406	3.72412	1.68953	7.49596	4.94978	6.18313	5.79923		5.71088	4.41962	4.77811	4.08643	3.16358	1.93683	24.1439	6.22152	7.61487
CMK2017-807-002	0.749685	0.957253	3.91318	5.87843	6.63628	3.09843	6.1249	3.78896	2.13828	7.47998	6.10497	6.16131	5.84033	6.46411	5.71088	7.41962	3.77811	4.96866	5.16358	3.34081	21.5102	4.89995	6.93473
CMK2017-807-003	0.432156	0.942127	3.86342	6.45045	4.63628	2.59843	5.6249	3.78896	1.63828	7.47998	5.60497	6.16131	5.34033	8.46411	7.71088	3.41962	4.77811	2.96866	3.16358	1.84081	21.469	7.89995	6.93473
CMK2017-807-004	0.265654		3.37683	6.45045	2.83016	5.00385	5.49406	3.72412	1.68953	7.49596	4.94978	7.18313	6.79923		5.71088	7.41962	3.77811	5.08643	3.16358	1.93683	22.1965	4.22152	8.61487
CMK2017-807-005	0.494064	0.96009	3.45913	5.87843	5.63628	3.59843	6.6249	4.28896	4.63828	7.47998	5.60497	6.66131	5.84033	8.46411	5.71088	4.41962	3.77811	3.96866	4.16358	2.34081	23.1928	4.89995	7.93473
CMK2017-807-006	0.603641	0.947504	4.53079	5.97307	7.77574	2.52635	6.08908	3.85381	2.58702	7.46399	5.92684	6.47282	5.54809	8.00867	5.71088	4.12509	4.74001	5.18422	4.35451	3.07813	20.5876	5.57837	6.92125
CMK2017-807-007	0.417717	0.952932	3.89088	4.87843	5.63628	4.09843	5.6249	3.78896	2.13828	7.47998	5.10497	6.16131	5.84033	8.46411	6.71088	3.41962	4.77811	4.96866	5.16358	2.34081	23.183	5.89995	7.43473
CMK2017-807-008	0.454235	0.995021	3.56936	8.45045	6.83016	7.00385	5.49406	3.72412	4.68953	6.49596	4.94978	7.18313	5.79923		6.71088	6.41962	3.77811	8.08643	4.16358	1.93683	26.8208	5.22152	7.61487
CMK2017-807-009	0.763336	0.97321	4.32002	6.63974	7.10907	4.52635	6.08908	3.85381	2.58702	7.13066	6.5935	6.13949	5.54809	7.00867	6.62681	3.62509	5.24001	5.85089	3.68784	3.07813	20.5585	5.91171	6.58791
CMK2017-808-001	0.482679	0.973738	3.59589	5.87843	3.63628	6.09843	6.1249	5.28896	2.13828	7.47998	5.60497	4.16131	4.34033	8.46411	7.71088	7.41962	6.77811	3.46866	3.16358	1.84081	18.7843	5.89995	8.18473
CMK2017-808-002	0.346608		3.73005	4.45045	4.83016	2.00385	4.49406	4.72412	6.68953	6.49596	3.94978	5.18313	4.79923		6.71088	7.41962	7.77811	5.08643	5.16358	3.93683	21.8911	4.22152	8.11487
CMK2017-809-002	0.299688		3.66725	4.45045	2.83016	5.00385	4.49406	3.72412	5.68953	5.49596	4.94978	7.18313	5.79923			7.41962	5.77811	8.08643	8.16358	4.93683	22.1024	6.22152	8.11487
CMK2017-809-003	0.336874	0.97483	3.82088	4.45045	4.83016	5.00385	4.49406	3.72412	5.68953	6.49596	3.94978	6.18313	5.79923		3.71088	7.41962	3.77811	7.08643	8.16358	6.93683	25.3341	6.22152	7.61487
CMK2017-809-004	0.354134	0.947499	3.65336	5.87843	3.63628	2.09843	5.6249	4.28896	5.13828	5.97998	5.60497	6.16131	5.34033	8.46411	4.71088	7.41962	4.77811	7.46866	7.92571	6.34081	21.5489	4.39995	8.43473
CMK2017-809-006	0.633915	1.01199	3.53567	6.45045	6.83016	8.00385	5.49406	3.72412	5.68953	7.49596	6.94978	6.18313	5.79923		4.71088	7.41962	5.77811	7.08643	7.16358	3.93683	20.2297	5.22152	7.11487
CMK2017-810-001	0.531903	0.962742	3.35839	4.45045	4.83016	3.00385	4.49406		5.68953	5.49596	4.94978	7.18313	5.79923		6.71088	7.41962	4.77811	3.08643	3.16358	1.93683	17.9052	4.22152	7.61487
CMK2017-810-002	0.725222	0.989136	4.02242	7.87843	4.63628	6.09843	4.6249	3.78896	5.13828	6.47998	5.60497	6.16131	5.84033	7.46411	5.71088	7.41962	5.77811	3.46866	4.16358	2.34081	14.9361	6.39995	7.43473
CMK2017-810-003	0.747403	0.954683	4.9023	6.45045	6.83016	2.00385	5.49406	3.72412	5.68953	6.49596	3.94978	5.18313	5.79923		4.71088	7.41962	7.77811	3.08643	3.16358	1.93683	14.5384	4.22152	6.11487
CMK2017-810-004	0.647174	0.960687	4.33336	8.45045	4.83016	3.00385	4.49406	2.72412	2.68953	5.49596	5.94978	6.18313	6.79923		5.71088	7.41962	7.77811	3.08643	3.16358	1.93683	17.4914	3.22152	8.61487
CMK2017-810-005	0.545212	0.987018	4.22522	6.45045	2.83016	3.00385	4.49406	2.72412	1.68953	6.49596	5.94978	7.18313	6.79923		6.71088	7.41962	7.77811	3.08643	3.16358	1.93683	16.3403	3.22152	8.11487
CMK2017-810-006	0.708602	1.00125	4.2375	6.45045	4.83016	7.00385	4.49406	3.72412	1.68953	5.49596	4.94978	6.18313	5.79923		5.71088	7.41962	7.77811	3.08643	3.16358	1.93683	15.0333	5.22152	7.11487
CMK2017-810-007	0.651975	0.992149	3.0155	6.45045	2.83016	5.00385	5.49406	4.72412	4.68953	7.49596	4.94978	7.18313	5.79923		5.71088	7.41962	7.77811	3.08643	3.16358	1.93683	16.997	4.22152	7.11487
CMK2017-811-001	0.611939	0.952471	4.00537	6.45045	6.83016	2.00385	4.49406	3.72412	1.68953	5.49596	5.94978	6.18313	5.79923		5.71088	7.41962	3.77811	8.08643	8.16358	6.93683	23.4466	4.22152	6.61487
CMK2017-811-003	0.421456	0.948962	3.77595	4.45045	2.83016	2.00385	4.49406	2.72412	1.68953	5.49596	4.94978	8.18313	7.79923		6.71088	7.41962	4.77811	6.08643	4.16358	2.93683	19.4468	5.22152	8.11487
CMK2017-811-004	0.391771		3.92218	4.45045	4.83016	2.00385	5.49406	2.72412	1.68953	6.49596	4.94978	8.18313	7.79923		5.71088	7.41962	4.77811	7.08643	6.16358	3.93683	21.4709	4.22152	8.11487
CMK2017-812-001	0.697335	0.969734	4.29789	8.45045	4.83016	5.00385	5.49406	3.72412	2.68953	7.49596	6.94978	7.18313	6.79923		6.71088	6.41962	5.77811	3.08643	3.16358	1.93683	21.4269	4.22152	8.11487
CMK2017-812-002	0.712473	0.966195	4.5673	8.45045	4.83016	3.00385	6.49406	2.72412	1.68953	6.49596	6.94978	8.18313	6.79923		4.71088	6.41962	4.77811	6.08643	3.16358	2.93683	21.4467	5.22152	8.11487
CMK2017-812-003	0.683341	0.963671	4.01622	5.30641	5.77574	3.19302	7.42242	3.52048	2.25369	7.79732	7.5935	6.47282	5.88143	7.00867	6.29347	7.62509	4.74001	4.85089	3.68784	1.7448	20.9967	6.91171	7.25458
CMK2017-812-004	0.663039	0.971748	4.39128	6.45045	6.83016	3.00385	6.49406	3.72412	4.68953	7.49596	6.94978	7.18313	5.79923		4.71088	7.41962	3.77811	4.08643	3.16358	2.93683	23.65	6.22152	8.11487
CMK2017-902-002	0.36199		3.908	6.45045	2.83016	5.00385	5.49406	3.72412	1.68953	6.49596	4.94978	6.18313	6.79923		5.71088	4.41962	7.77811	3.08643	3.16358	1.93683	23.1561	5.22152	7.11487
D-36-15	0.18062	1.01597	3.16072		7.34431	3.52703	4.31579	5.96605	1.98977	3.97449	3.04278	4.3146	4.39145	7.36106	6.38772	8.52622	3.16868	4.75858	4.35304	3.89831	27.1717
DARLING	0.864992	0.974194	4.44216	6.20829	7.1033	6.91141	7.04104	3.79743	5.23583	7.5891	7.15949	6.8695	6.65737	7.23994	5.46698	7.87636	6.71194	3.63501	3.1234	2.39911	19.1434	6.94068	6.78094
DG80-2059	0.800961	0.984769	4.1733		7.84431	4.02703	5.31579	3.96605	5.48977	3.97449	5.04278	5.8146	5.39145	7.86106	6.88772	6.52622	7.66868	5.75858	3.85304	4.39831	22.3086	4.31068
FONTANE	0.83907	0.971783	3.48689	5.69087	6.42664	5.30758	6.31459	4.53792	5.00691	6.6931	6.86182	5.01035	4.85101	7.30567	6.85421	4.73943	6.68823	6.38862	5.60046	3.89613	21.8651	6.5904	6.10264
G07D2004008	0.772258	1.00364		4.02859	6.86916	5.37866	5.87527		3.26037	4.81255	5.16254	7.5675	4.51612		4.38815	8.61647	5.41509	0.823793			21.2734	5.19942
G08D2023003	0.7032	1.00496		4.52859	6.86916	3.37866	6.20861	4.56835	1.59371	6.81255	4.82921	4.5675	4.51612		4.55482	5.61647	5.41509	3.82379			19.4401	6.19942
G08D2026006	0.554892	0.991945		4.52859	5.86916	7.712	7.54194	4.56835	5.59371	8.14588	5.49588	4.5675	4.51612		4.55482	8.61647	5.41509	5.49046			21.7401	2.19942
G09D2012006	0.519051	1.02847		5.02859	6.20249	2.712	6.54194	3.90169	0.260375	4.47921	5.16254	5.5675	5.51612		4.72149	7.9498	4.74843	6.82379			23.5734	2.53276
G09D2012007	0.531796	1.02557		4.17865	5.13892	2.98019	4.77391	3.68791		3.69779	4.01889	7.5675	7.51612		4.17779	8.5617	6.16768	5.36617			23.8295	2.52899
G09D2021003	0.444289	1.02704		4.02859	4.20249	2.712	6.87527		4.92704	3.81255	4.49588	7.5675	4.51612		5.22149	8.61647	6.41509	5.82379			21.0734	6.86609
G09D2035002	0.650937	0.998117		3.52859	6.53582	5.712	5.20861	4.23502	3.88104	5.81255	4.82921	5.5675	4.51612		3.88815	6.28313	3.74843	6.49046			23.9295	6.53276
G09D2037002	0.530265	1.01329		4.02859	7.86916	2.37866	2.87527	3.73502	3.59371	4.14588	2.49588	7.5675	6.51612		5.38815	8.9498	6.08176	2.15713			17.0401	8.86609
G11D2002003	0.433325	0.994998		4.02859	5.86916	7.37866	6.87527		4.26037	6.81255	3.49588	4.5675	4.51612		4.72149	8.61647	7.74843	7.15713			20.6068	4.19942
G11D2002004	0.647588	0.988537		5.02859	7.20249	5.712	3.87527		1.26037	7.47921	5.16254	6.5675	4.51612		5.88815	6.9498	7.74843	3.49046			18.6068	3.86609
G11D2003002	0.558565	1.00693		4.02859	6.53582	4.712	5.20861	4.23502	3.92704	3.47921	4.16254	6.5675	6.51612		5.72149	6.28313	6.41509	5.82379			21.0734	4.19942
G11D2005002	0.574525	1.00311		3.52859	6.20249	6.712	4.87527	5.23502		4.81255	3.49588	7.5675	6.51612		6.05482	6.9498	6.08176	6.86617			23.2295	3.53276
G11D2009005	0.858425	0.971752		4.02859	7.53582	7.04533	4.87527		3.26037	6.47921	4.82921	7.5675	6.51612		4.05482	8.9498	3.08176	5.36617			20.4734	6.19942
G12D2023003	0.699514	0.991924		5.52859	7.86916	5.04533	4.20861	4.23502	1.26037	6.14588	4.82921	6.5675	6.51612		4.05482	7.28313	5.41509	3.49046			21.9068	5.19942
G12D2033001	0.764692	0.983297		3.52859	8.20249	5.37866	4.54194	4.23502	2.92704	3.14588	4.82921	3.5675	3.51612		5.05482	6.61647	3.41509	3.15713			17.4068	7.86609
G12D2038007	0.735535	0.981484		5.02859	6.53582	7.37866	3.54194	5.23502		7.81255	2.82921	7.5675	6.51612		7.05482	3.9498	5.74843	5.82379			18.6734	4.53276
G12D2038008	0.727902	1.02009		4.52859	4.53582	2.37866	6.54194	5.23502		5.47921	4.49588	6.5675	6.51612		6.72149	4.61647	5.41509	2.82379			20.0295	3.19942
G12D2040005	0.491695	1.03344		4.02859	6.86916	2.37866	7.20861	4.90169	6.01904	8.14588	4.49588	4.5675	4.51612		4.72149	4.28313	2.08176	5.82379			25.1068	4.86609
G12D2040007	0.633122	1.0194		4.02859	6.86916	3.37866	4.87527	5.23502		7.47921	4.82921	7.5675	4.51612		7.22149	3.28313	7.41509	3.82379			21.3734	2.53276
G13D2001001	0.502013	1.0314		3.52859	5.86916	1.37866	7.20861	5.23502		5.47921	5.16254	4.5675	4.51612		5.55482	5.9498	1.41509	7.15713			23.8734	3.19942
G13D2005008	0.678336	1.01955		4.52859	6.53582	4.37866	6.54194	4.90169	5.92704	7.47921	6.16254	7.5675	5.51612		6.05482	7.61647	3.08176	6.15713			19.9401	3.19942
G13D2014010	0.580022	0.993104		4.17865	5.63892	7.98019	6.77391	4.18791	3.88104	8.19779	6.51889	7.5675	7.51612		6.67779	6.0617	6.66768	4.36617			22.0295	3.52899
G13D2017002	0.69463	1.02006		6.17865	5.63892	3.98019	8.27391		2.88104	3.69779	6.01889	5.5675	5.51612		5.17779	8.0617	6.16768	2.86617			19.9795	4.02899
G14D2003004	0.767696	1.01711		5.52859	6.86916	3.04533	6.87527	4.90169	4.92704	6.47921	5.82921	4.5675	4.51612		4.88815	7.28313	3.74843	5.82379			22.7401	5.19942
G14D2005003	0.512964	1.00506		5.02859	7.20249	5.37866	6.20861		5.83504	4.81255	4.16254	6.5675	5.51612		4.38815	8.61647	3.08176	7.49046			25.3734	4.53276
G14D2010001	0.788313	1.00676		5.52859	7.20249	2.712	6.87527	5.23502	4.26037	6.47921	6.16254	5.5675	4.51612		7.05482	6.9498	7.41509	2.82379			23.0068	6.86609
G14D2012002	0.738959	1.0216		5.02859	6.86916	2.37866	4.87527	3.90169	1.92704	3.81255	4.49588	7.5675	6.51612		6.22149	5.9498	5.74843	6.82379			22.0068	7.53276
G14D2015004	0.781766	1.02227		5.02859	6.86916	3.04533	7.54194		4.92704	6.14588	5.49588	4.5675	4.51612		4.72149	6.61647	4.74843	4.49046			22.6068	3.19942
G14D2016006	0.724473	1.01763		5.52859	5.53582	2.37866	7.20861	4.23502	2.92704	6.47921	5.16254	6.5675	6.51612		5.22149	8.28313	6.08176	3.15713			21.4734	6.19942
G14D2017003	0.658676	1.00044		5.52859	7.86916	4.37866	5.20861	3.90169	5.01904	4.81255	4.16254	6.5675	6.51612		6.22149	7.9498	7.74843	3.15713			21.7734	4.86609
G14D2018001	0.730334	1.01215		5.17865	5.63892	1.48019	8.27391		1.38104	4.69779	5.51889	7.5675	6.51612		5.17779	5.5617	7.16768	4.36617			20.8795	5.02899
G15D2003001	0.51094	1.02912		3.52859	4.86916	2.04533	6.87527	4.56835	5.92704	6.81255	5.16254	7.5675	7.51612		5.05482	6.61647	5.08176	4.15713			18.8734	3.19942
G15D2004001	0.695181	0.989712		6.02859	5.53582	7.04533	6.54194	4.23502	1.92704	6.81255	5.82921	6.5675	6.51612		3.88815	8.9498	5.41509	6.82379			21.5734	3.86609
G15D2010001	0.631744	0.962464		7.02859	5.86916	8.37866	3.20861		4.59371	5.14588	3.16254	7.5675	6.51612		4.05482	7.28313	7.08176	6.49046			20.2401	5.19942
G15D2010008	0.888583	0.989917		7.02859	7.86916	4.37866	4.54194	2.56835	3.92704	4.47921	4.82921	7.5675	7.51612		4.22149	7.28313	6.08176	2.82379			20.7734	3.86609
G15D2011001	0.675682	1.03114		6.52859	6.20249	2.37866	6.54194		4.92704	4.81255	5.49588	6.5675	6.51612		4.55482	7.9498	7.41509	3.15713			22.7734	4.19942
G15D2011008	0.72981	1.02318		5.52859	6.20249	1.712	7.20861		0.260375	5.14588	5.16254	6.5675	4.51612		4.88815	5.61647	5.41509	4.49046			21.7068	2.86609
G15D2012001	0.383695	0.990031		4.02859	3.86916	8.37866	4.87527		4.92704	6.14588	3.82921	6.5675	5.51612		4.22149	7.61647	1.41509	6.82379			19.8401	6.53276
G15D2012006	0.580477	1.01071		5.52859	8.20249	4.04533	4.87527	4.90169	4.59371	4.81255	4.49588	4.5675	4.51612		3.88815	4.61647	6.74843	4.49046			23.7068	5.19942
G15D2013001	0.611664	1.01082		6.02859	8.53582	4.712	4.20861	4.56835	5.26037	6.47921	5.49588	4.5675	4.51612		4.88815	7.9498	7.74843	5.15713			21.9734	4.53276
G15D2013004	0.73059	0.993319		5.02859	8.20249	4.712	4.54194	4.23502	3.26037	4.14588	4.16254	3.5675	3.51612		6.05482	8.9498	6.41509	2.82379			21.5068	7.19942
G15D2013006	0.544539	0.98861		4.02859	7.20249	5.712	5.20861		2.59371	6.14588	4.16254	3.5675	3.51612		6.38815	8.9498	5.74843	5.82379			23.6068	6.86609
G15D2013008	0.629836	0.967794		5.52859	6.53582	8.04533	4.54194	5.14081	4.26037	7.47921	4.49588	6.5675	4.51612		6.05482	7.9498	7.74843	3.82379			21.2068	5.53276
G88	0.620297		3.83315	5.30687	5.6695	7.43169	4.849	3.46882	4.14749	7.43719	5.10009	5.98715	5.62334	7.76905	4.71896	6.72359	7.96355	5.10021	5.60651	3.17332	20.2949	3.33202	6.5991
GL13-2	0.635258		4.20831	5.6402	7.00283	6.09836	5.849	3.13549	3.48082	6.43719	5.43342	4.65382	4.62334	6.76905	7.05229	5.39026	3.63022	6.76687	6.27317	4.83998	20.536	5.66536	5.93244
GL16-3	0.699521		5.22781	6.30687	6.6695	5.09836	6.849	4.46882	4.48082	7.77052	6.43342	5.65382	4.95668	7.43572	7.55229	4.72359	7.96355	6.76687	5.93984	5.83998	22.6711	3.33202	7.26577
GL16-4	0.500854		4.51552	4.97354	6.00283	3.76502	6.51566	3.46882	5.98082	7.43719	5.76675	5.65382	5.29001	7.76905	4.88563	3.72359	7.63022	7.10021	5.60651	5.17332	20.7081	5.33202	6.5991
GL16-6	0.47921		4.11266	4.30687	5.6695	5.09836	6.18233	4.80216	5.14749	7.10386	5.43342	5.65382	4.95668	6.76905	6.88563	7.72359	7.29688	7.10021	7.60651	6.17332	22.6022	6.33202	5.93244
GL16-7	0.419544		4.32066	4.97354	5.6695	3.43169	6.849	3.80216	5.14749	7.43719	5.10009	5.65382	4.95668	6.56784	3.05229	6.05692	6.29688	7.10021	7.93984	7.50665	24.3241	6.66536	6.5991
GL16-8	0.73755		4.47966	6.30687	6.6695	3.43169	6.849	3.46882	4.81416	7.10386	6.76675	6.32049	5.62334	7.43572	6.05229	6.05692	4.29688	4.10021	3.93984	2.83998	19.9161	4.33202	6.93244
H-165	0.527217		3.62358	5.30687	6.6695	4.09836	5.51566	5.13549	5.48082	6.43719	4.76675	4.98715	4.29001	7.10238	5.71896	8.72359	5.63022	4.10021	4.27317	4.83998	21.8446	3.66536	4.26577
H1-89	0.606102		3.62203	5.97354	5.33617	7.09836	4.849	4.80216	3.14749	4.77052	4.10009	5.65382	3.95668	7.10238	3.05229	6.39026	3.63022	6.10021	6.60651	4.50665	21.1903	5.66536	7.93244
HEO940584-12	0.461856	0.980035	3.23559		5.34431	5.52703	5.81579	3.96605	3.98977	6.97449	5.54278	6.3146	6.39145	7.86106	5.63772	8.52622	7.66868	2.25858	1.85304	1.39831	17.9152	9.31068
HOS-00-8230	0.678059		4.61195	2.63782	6.07877	6.71167	6.97328	3.06281	3.4581	7.80002	7.50637	7.82682	7.83066	5.78508	5.58289	6.78302	5.46998	8.47782		3.89743	20.6278	8.0731	6.99074
HOS-02-8114	0.460979		4.12098	4.63782	4.07877	5.71167	6.63995	4.06281	3.79144	7.13335	5.83971	6.82682	6.16399	7.11841	5.74955	7.78302	6.13665	7.14449		4.23076	17.2613	4.40643	7.99074
I-52	0.512156		4.68813	4.6402	5.33617	4.76502	6.51566	2.80216	2.81416	7.10386	5.43342	5.98715	4.95668	5.10238	4.21896	7.05692	6.96355	5.10021	4.27317	3.50665	20.8115	5.99869	7.93244
I-67	0.323704		4.38893	3.6402	5.00283	3.43169	7.18233	3.80216	4.81416	7.43719	4.10009	6.32049	5.62334	3.56784	4.05229	8.72359	3.63022	4.43354	5.27317	5.50665	26.3387	5.33202	5.93244
I86	0.596374		4.13377	5.30687	5.6695	3.43169	5.51566	3.80216	3.81416	5.77052	4.43342	5.65382	4.62334	6.76905	5.21896	4.05692	4.12288	6.76687	6.60651	5.17332	23.3598	3.66536	7.5991
I88	0.653191		4.40848	5.30687	5.6695	3.43169	5.18233		3.81416	4.10386	4.76675	5.65382	5.29001	8.76905	4.88563	6.05692	4.96355	5.10021	4.93984	3.50665	19.124	1.99869	6.26577
IVP01-086-102	0.581751		3.98016	4.97115	6.07877	7.37834	6.97328	4.06281	4.12477	7.46668	6.50637	7.16016	6.83066	4.78508	6.41622	6.11636	5.13665	5.81116		4.89743	20.9759	7.5731	6.99074
IVP02-089-5	0.549817		4.48861	4.63782	4.07877	6.71167	7.30661	4.72948	5.12477	7.13335	6.50637	6.16016	5.16399	7.11841	6.41622	6.78302	7.13665	5.81116		4.56409	20.7579	4.5731	6.99074
IVP05-124-20	0.716984		3.98359	4.30449	5.07877	5.37834	6.30661	5.06281	5.4581	7.80002	6.33971	6.82682	6.16399	6.11841	9.41622	4.44969	9.13665	6.47782		4.23076	21.504	4.40643	4.99074
IVP06-158-2	0.482699		3.79719	3.88289	4.97076	5.84776	6.84931	4.05461	5.37012	7.38125	6.33215	6.67182	6.29099	5.38167	6.42316	7.57347	8.08971	4.37297	2.33876	2.07534	19.4813	4.1537	6.97833
IVP09-216-3	0.505553		4.19152	4.45251	5.07877	4.73043	6.25033	3.59006	3.46284	7.35661	6.0437	7.17831	5.67981	6.36285	6.84872	7.77692	5.63776	7.51249		5.18393	23.3366	5.3401
IVP10-240-1	0.371359		3.66233	2.97115	1.07877	7.045	7.97328		2.4581	7.46668	6.67304	6.82682	5.83066	6.45175	7.24955	7.78302	4.13665	4.47782		2.23076	14.4067	7.73976	9.99074
IVP10-253-17	0.693024		4.22646	5.30449	7.07877	7.71167	6.63995	4.06281	4.4581	7.80002	6.67304	6.82682	6.83066	7.11841	7.24955	5.78302	6.13665	6.14449		4.56409	22.4833	5.23976	6.99074
IVP10-253-8	0.467204		4.49529	4.63782	5.07877	1.71167	7.97328	4.06281	2.4581	7.13335	6.83971	6.49349	6.49732	7.11841	4.74955	6.11636	4.46998	6.81116		4.23076	23.8077	6.90643	7.99074
IVP10-254-10	0.62009		4.78431	4.63782	5.07877	1.71167	7.63995	3.39614	3.4581	5.80002	7.00637	7.16016	7.49732	7.45175	5.08289	4.78302	4.80331	3.81116		2.56409	20.5947	5.5731	6.99074
IVP10-266-12	0.371491		3.55792	2.30449	5.07877	3.71167	6.13995	5.56281	4.9581	7.30002	4.67304	6.16016	4.49732	6.45175	5.16622	6.28302	6.63665	6.14449		4.23076	16.6917	7.0731	7.99074
IVP10-272-17	0.800082		5.40329	6.30449	7.07877	2.045	7.63995	4.06281	4.4581	5.80002	6.17304	5.16016	4.16399	6.78508	6.24955	5.44969	6.46998	5.81116		2.89743	21.7412	5.23976	6.99074
IVP10-272-26	0.648055		4.97541	5.63782	7.07877	1.71167	7.97328	4.06281	4.12477	6.13335	7.17304	5.82682	6.49732	7.45175	7.41622	7.78302	6.13665	6.81116		4.89743	21.9704	5.5731	3.99074
IVP10-272-3	0.62084		4.49268	4.30449	6.07877	1.71167	7.97328	4.72948	4.4581	5.80002	6.83971	5.82682	4.83066	7.78508	6.91622	5.44969	5.46998	5.47782		3.23076	21.8	6.5731	5.99074
IVP10-281-1	0.519694		3.85516	5.63782	5.07877	3.21167	6.13995	4.06281	4.4581	5.30002	5.92304	6.16016	5.99732	5.95175	5.16622	5.28302	5.63665	6.14449		5.73076	20.9338	5.0731	6.99074
IVP10-281-5	0.37583		3.56246	4.60053		8.74918	5.86072	4.11731	3.46758	7.9132	4.91435	7.19646	5.8623	7.27395	3.78121	6.77081	6.13887	5.88048		5.13709	19.6904	5.60711
IVP10-303-6	0.646363		4.19628	4.97115	5.07877	6.71167	7.30661	4.39614	3.96284	7.46668	6.67304	6.82682	5.49732	7.11841	4.74955	6.78302	9.13665	6.81116		4.56409	20.968	5.0731	8.99074
IVP10-315-13	0.681845		4.336	5.63782	5.07877	5.71167	6.97328	4.06281	3.4581	7.13335	6.67304	6.49349	6.16399	7.45175	6.58289	7.11636	4.80331	4.81116		3.56409	18.227	5.73976	7.99074
IVP10-320-10	0.451322		4.0638	3.63782	4.07877	5.37834	7.30661	4.06281	6.12477	6.80002	6.00637	7.16016	6.49732	5.78508	7.58289	7.11636	7.46998	7.14449		4.89743	20.7906	5.0731	7.99074
IVP10-330-5	0.413124		4.39633	2.30449	5.07877	5.71167	7.97328	4.06281	3.12477	7.80002	7.17304	7.16016	6.83066	7.78508	5.91622	7.44969	5.13665	7.81116		3.23076	20.5765	4.40643	6.99074
IVP10-344-6	0.469282		4.24471	1.63782	5.07877	3.71167	6.63995	4.06281	5.4581	6.13335	5.50637	6.82682	5.49732	6.45175	6.08289	7.78302	7.13665	5.47782		2.56409	17.0599	5.0731	4.99074
IVP10-344-8	0.488604		4.12736	1.97115	6.07877	6.045	7.63995	4.06281	3.12477	7.80002	6.67304	5.82682	6.16399	6.78508	4.74955	7.78302	6.46998	7.14449		4.89743	22.3629	7.0731	4.99074
IVP10-353-2	0.756552		4.73482	5.97115	7.07877	2.37834	7.30661	4.06281	4.79144	5.80002	7.00637	5.82682	5.83066	7.78508	4.08289	7.78302	6.46998	4.81116		3.23076	18.9416	4.90643	6.99074
IVP10-357-18	0.698056		4.82728	3.97115	6.07877	1.71167	8.63995	5.06281	6.12477	6.46668	7.33971	5.82682	4.83066	8.11841	7.41622	7.44969	6.80331	3.14449		2.89743	19.6163	6.73976	4.99074
IVP11-363-13	0.685954		4.27307	5.30449	7.07877	2.37834	5.97328	5.06281	4.79144	5.46668	6.00637	5.49349	4.83066	8.11841	4.24955	7.11636	6.13665	6.47782		1.56409	21.6962	8.0731	6.99074
IVP11-364-5	0.632817		4.21923	5.97115	7.07877	1.71167	7.63995	4.06281	3.79144	5.46668	6.17304	6.82682	6.16399	5.78508	4.91622	6.78302	5.80331	6.14449		5.56409	22.9633	6.73976	6.99074
IVP11-389-22	0.704275		4.03401	4.97115	6.07877	2.045	7.63995	4.06281	4.79144	6.13335	6.17304	5.82682	5.16399	6.45175	5.24955	7.11636	6.80331	5.47782		2.89743	19.7311	5.73976	6.99074
IVP12-412-2	0.368846		3.75844	2.15646		6.045	8.30661	4.72948	5.79144	7.80002	5.67304	6.16016	4.49732	6.11841	7.08289	7.78302	7.80331	7.47782		4.56409	22.4281	6.0731	5.99074
IVP12-417-6	0.65812		4.53313	5.30449	6.07877	8.045	6.63995	4.39614	5.79144	7.13335	6.67304	6.16016	6.49732	7.45175	5.91622	6.78302	7.46998	4.81116		4.23076	20.0491	5.0731	6.99074
IVP12-419-2	0.616265		3.97264	4.63782	4.07877	5.71167	7.30661	3.39614	3.12477	7.80002	7.33971	6.82682	6.49732	6.45175	7.08289	6.11636	5.13665	6.47782		3.56409	19.5871	5.40643	6.99074
IVP13-432-13	0.459654		3.77194	3.97115	4.07877	6.045	6.97328	4.39614	5.4581	7.13335	6.83971	7.16016	6.83066	6.45175	6.08289	6.78302	7.80331	5.47782		3.89743	18.0058	5.0731	7.99074
IVP13-433-1	0.562788		3.68861	4.97115	4.07877	8.71167	5.97328	4.06281	5.12477	7.80002	6.00637	6.49349	6.49732	5.78508	6.74955	5.78302	7.13665	7.47782		2.89743	20.8198	4.40643	7.99074
IVP13-436-11	0.490595		3.81258	3.63782	3.07877	5.37834	6.30661	4.06281	3.4581	7.13335	6.17304	7.16016	5.16399	6.78508	7.91622	6.44969	5.63665	6.47782		3.89743	20.6224	4.23976	6.99074
IVP13-444-6	0.669344		4.54357	5.30449	5.07877	5.71167	7.63995	4.06281	5.12477	7.80002	7.50637	6.49349	5.49732	6.11841	7.08289	6.78302	7.46998	5.81116		2.89743	22.6058	4.5731	6.99074
IVP14-462-11	0.545548		4.21707	3.97115	4.07877	8.71167	7.63995	4.72948	2.79144	7.13335	7.33971	6.16016	4.16399	7.45175	8.08289	7.78302	5.13665	4.81116		2.56409	16.8179	6.90643	8.99074
IVP14-463-11	0.367075		3.46688	3.97115	4.07877	4.37834	6.63995	4.06281	2.79144	7.46668	6.83971	6.82682	5.16399	7.11841	5.41622	7.78302	4.80331	5.81116		4.56409	19.5005	7.40643	8.99074
IVP14-479-3	0.670847		4.61807	4.63782	7.07877	1.71167	8.30661	4.39614	4.12477	7.13335	7.33971	6.49349	5.83066	6.45175	4.58289	6.44969	6.80331	6.81116		4.23076	20.8388	5.0731	6.99074
IVP14-491-16	0.732138		4.72471	2.97115	5.07877	4.71167	5.97328	4.06281	4.79144	7.13335	6.67304	6.49349	6.16399	6.11841	7.08289	7.78302	7.13665	3.47782		1.89743	16.196	5.73976	5.99074
IVP14-491-3	0.731947		4.17429	4.30449	6.07877	5.37834	6.97328	4.72948		7.13335	7.50637	6.82682	5.83066	7.11841	6.91622	6.78302	9.13665	5.47782		1.56409	16.8707	5.0731	6.99074
IVP14-514-5	0.555652		4.63197	4.30449	5.07877	1.71167	8.63995	3.39614	2.4581	6.80002	7.33971	6.49349	6.49732	6.78508	6.58289	7.11636	4.13665	3.81116		2.23076	18.3185	5.5731	6.99074
IVP14-522-6	0.666079		4.46453	4.63782	6.07877	5.71167	6.30661	4.09006	2.4581	7.80002	6.50637	5.82682	5.49732	6.78508	5.24955	6.44969	4.13665	4.14449		3.23076	22.0437	5.5731	6.99074
IVP14-525-10	0.45631		3.7883	3.95251	5.07877	5.73043	5.75033	3.59006	2.46284	6.35661	6.0437	7.67831	7.67981	4.86285	6.34872	7.77692	4.13776	5.51249		1.68393	19.4869	5.8401
IVP14-526-14	0.634378		4.2911	3.97115	6.07877	6.71167	7.63995	4.06281	4.12477	7.80002	7.67304	7.16016	6.83066	7.11841	3.91622	7.78302	6.80331	5.47782		3.56409	19.3498	6.73976	5.99074
IVP14-529-11	0.725901		4.63237	3.97115	6.07877	1.71167	8.63995	4.06281	4.4581	6.13335	7.33971	6.16016	6.49732	5.45175	7.24955	7.78302	6.13665	4.14449		1.89743	16.8307	6.23976	4.99074
IVP14-530-8	0.678076		3.44516	4.97115	5.07877	7.045	5.63995	4.06281	4.4581	7.80002	6.33971	5.82682	5.49732	6.45175	7.24955	5.44969	6.80331	6.81116		2.89743	21.4165	5.73976	6.99074
IVP15-536-10	0.664319		3.59983	4.63782	4.07877	1.71167	7.63995	4.39614	5.12477	6.80002	6.67304	6.49349	4.83066	7.45175	5.74955	7.28913	6.63553	3.47782		1.56409	17.1411	5.5731	7.99074
IVP15-536-4	0.574396		4.00666	5.97115	7.07877	2.045	7.63995	4.06281	4.79144	6.46668	6.17304	5.49349	5.49732	6.78508	5.74955	4.44969	6.80331	5.47782		3.23076	22.7263	6.5731	6.99074
IVP15-537-9	0.777868		5.06301	3.30449	5.07877	5.71167	7.63995	4.06281	4.79144	7.13335	7.17304	7.16016	6.83066	6.45175	5.58289	4.78302	7.80331	6.14449		4.23076	23.3308	5.0731	6.99074
IVP15-538-04	0.580102		4.38276	4.65646	2.07877	1.71167	7.97328	4.06281	2.4581	7.46668	6.83971	7.16016	6.83066	7.45175	3.74955	5.78302	5.13665	6.14449		3.89743	21.3019	4.40643	6.99074
IVP15-540-10	0.510326		4.26668	4.97115	5.07877	3.37834	6.97328	4.06281	2.4581	6.80002	5.00637	6.82682	5.49732	5.78508	3.41622	6.44969	4.13665	5.47782		1.89743	19.441	6.23976	7.99074
IVP15-540-18	0.402082		3.06326	2.97115	3.07877	2.71167	6.97328	4.06281	2.4581	6.13335	6.50637	6.82682	5.83066	7.45175	5.08289	6.11636	4.13665	6.14449		3.23076	22.3503	6.0731	7.99074
IVP15-540-22	0.403367		3.07881	4.30449	5.07877	5.71167	7.30661	4.06281	2.4581	7.80002	7.00637	6.49349	5.49732	5.45175	4.24955	6.44969	4.80331	6.81116		5.56409	22.0531	6.73976	7.99074
IVP15-540-24	0.482505		3.36529	3.63782	5.07877	5.71167	7.63995	4.06281	2.4581	7.46668	7.50637	7.16016	6.83066	7.11841	4.74955	6.11636	4.13665	6.81116		2.23076	20.1486	7.5731	6.99074
IVP15-540-25	0.450611		3.82546	3.63782	3.07877	1.71167	8.30661	4.06281	2.4581	7.13335	6.83971	5.49349	5.49732	7.45175	4.74955	7.11636	4.13665	6.47782		3.23076	19.6795	6.23976	7.99074
IVP15-540-7	0.732112		4.46719	4.97115	5.07877	2.37834	8.30661	4.06281	2.79144	5.80002	7.33971	6.49349	6.16399	6.45175	6.74955	7.11636	5.13665	4.81116		1.56409	18.4347	6.73976	6.99074
IVP15-547-7	0.547283		4.24106	4.97115	5.07877	1.71167	7.63995	4.06281	5.12477	7.13335	6.00637	5.82682	5.83066	5.45175	4.74955	6.44969	7.13665	6.81116		5.23076	20.7752	5.90643	5.99074
IVP15-549-3	0.559487		3.82368	5.30449	6.07877	1.71167	7.97328	4.39614	5.12477	6.46668	6.83971	5.16016	5.16399	8.11841	6.08289	6.44969	7.13665	6.47782		4.56409	22.2908	5.0731	5.99074
IVP15-551-14	0.633242		4.17975	4.97115	6.07877	5.71167	7.30661	4.06281	5.79144	7.80002	6.83971	7.16016	6.83066	5.78508	8.41622	5.44969	7.46998	6.81116		5.23076	23.2471	4.40643	5.99074
IVP15-551-2	0.528071		3.56097	5.30449	5.07877	7.71167	7.63995	4.39614	5.4581	7.80002	7.17304	5.82682	5.83066	6.45175	4.91622	7.11636	7.13665	6.81116		5.56409	19.9174	4.90643	7.99074
IVP15-551-3	0.52541		3.5223	3.97115	5.07877	5.71167	8.30661	4.06281	2.79144	7.80002	7.50637	6.82682	5.83066	6.45175	5.08289	4.44969	5.13665	5.47782		5.23076	24.0767	5.23976	7.99074
IVP16-568-05	0.370952		3.74967	2.65646		5.69291	7.52956	4.03556	3.45336	7.74342	6.80239	5.142	4.31483	7.54064	4.98372	5.28913	6.13553	6.27649		4.27759	25.9776	5.55609	5.99074
IVP16-570-01	0.74434		4.07156	4.15646		5.69291	8.02956	4.03556	6.45336	7.74342	7.80239	6.142	7.31483	7.04064	8.73372	7.78913	8.13553	5.27649		2.77759	20.2929	7.80609	6.99074
IVP16-572-02	0.522415		4.15081	4.65646		2.19291	7.52956	4.53556	5.45336	7.24342	6.55239	5.642	4.31483	6.04064	3.98372	5.78913	7.63553	5.27649		5.77759	25.9315	4.80609	7.99074
IVP16-584-03	0.784975		4.83399	5.65646		1.69291	8.02956	4.03556	2.45336	6.24342	7.30239	5.642	6.31483	7.04064	4.98372	5.28913	4.13553	4.77649		2.27759	21.082	7.55609	5.99074
IVP16-586-05	0.626203		4.19134	5.15646		5.69291	6.52956	4.03556	4.45336	7.74342	6.55239	6.642	5.81483	6.54064	8.48372	5.78913	6.63553	6.27649		3.27759	20.3714	3.80609	7.99074
IVP16-593-09	0.751606		4.24662	4.65646		6.19291	7.02956	4.53556	3.95336	7.74342	7.05239	4.642	4.31483	7.54064	8.23372	4.78913	5.13553	5.27649		2.27759	23.0756	5.30609	6.99074
IVP16-595-02	0.635442		3.70975	3.15646		7.19291	7.52956	4.03556	4.95336	7.24342	7.55239	7.142	6.31483	6.54064	8.23372	5.28913	7.13553	7.27649		4.77759	21.0774	7.30609	5.99074
IVP92-030-14	0.546698		3.50984	4.97115	6.07877	9.045	6.97328	5.06281	3.79144	7.46668	5.67304	6.82682	4.49732	7.78508	6.74955	6.44969	8.13665	6.14449		3.23076	19.2389	5.73976	6.99074
IVP92-057-3	0.510047		4.08982	4.97115	5.07877	6.71167	6.30661	4.06281	4.12477	7.80002	6.00637	6.16016	6.16399	6.45175	7.08289	5.44969	5.80331	6.47782		4.89743	20.92	4.90643	7.99074
IVP97-079-9	0.506632		3.47826	3.30449	4.07877	6.045	7.97328	4.06281	3.4581	7.46668	6.83971	7.16016	7.16399	6.11841	4.91622	7.44969	6.13665	6.14449		1.56409	17.5643	7.23976	7.99074
KA-04-4251	0.679269		4.79449	5.63782	6.07877	5.71167	6.30661	4.06281	4.4581	7.13335	7.00637	6.49349	6.49732	7.78508	4.74955	6.78302	6.46998	7.14449		4.56409	21.0606	6.23976	6.99074
KA-2008-2186	0.615436	0.976657	3.7058	4.14404	5.06382	2.451	4.94326	2.17961	1.73789	4.64883	4.06541	6.05593		6.86995							19.9416		6.84812
KA-2011-4121	0.704814	0.970832	4.02068	4.98798	5.93654	2.47905	6.1746	3.99477	4.63184	6.35273	6.19725	6.84208		7.15647	4.00998	7.91614	3.45426	5.89195			20.8716		6.84812
KA-2015-2190	0.594541	0.976215	4.12116	6.58798	5.26987	7.87905	2.7746	4.99477	5.63184	6.35273	3.59725	6.64208		7.75647	7.50998	8.41614	8.45426	3.89195			17.4887		6.84812
KA-2015-2196	0.558624	0.982058	3.93346	3.78798	4.60321	7.67905	3.3746	2.99477	3.43184	3.75273	3.59725	6.24208		6.95647	6.50998	4.41614	3.95426	4.39195			23.105		6.84812
KA-2015-2569	0.538837	0.972122	3.8912	5.72593	4.93654	2.60053	3.80786	3.82101	4.6174	3.67357	3.57299	5.81453		7.17626							24.2689		6.84812
KA-2016-2003	0.470664			3.39837	4.44566	2.00238	7.34944	5.10382	6.09936	6.57462	5.54267	4.7801		7.95101							23.1463
KA-2016-2004	0.45585	0.977461	3.03411	2.55638	4.56382	2.89961	4.53707	3.84628	5.04309	5.05638	3.92149	4.66508		6.12222	5.50998	8.41614	6.45426	2.89195			19.0509		3.84812
KA-2016-2672	0.607793	0.978513	3.96374	5.98798	5.60321	4.07905	5.1746	4.59477	3.83184	4.75273	4.39725	3.44208		6.75647	3.50998	6.41614	3.95426	3.89195			25.4621		6.84812
KA-2016-2674	0.692443	0.980438	3.91251	5.58798	5.26987	2.07905	5.1746	4.39477	5.03184	4.35273	4.59725	5.44208		6.55647	4.00998	6.41614	3.95426	5.39195			23.8016		6.84812
KA-2016-2679	0.725161	0.978414	4.29212	4.26255	4.56382	5.37392	4.58398	4.44856	3.94569	4.76015	4.84953	3.71966		7.74836	5.00998	3.41614	3.45426	4.39195			23.7879		4.84812
KA-2016-2683	0.644221	0.979073	4.07948	5.38798	5.93654	2.07905	4.5746	4.59477	4.83184	4.75273	3.19725	5.44208		5.75647	3.50998	3.41614	4.45426	3.89195			22.3851		6.34812
KURAS	0.753695	0.982262	3.82721		7.07684	3.4798	6.01447	4.63924	3.07638	5.6736	6.72799	5.23065	4.97494	6.83567	7.2423	5.52622	3.82772	4.37663	4.09392	3.8235	24.9272	6.31068
LADY-CLAIRE	0.751346	0.983824	3.72735	5.72402	6.70988	4.11652	6.51125	4.64037	4.69162	6.97026	6.85279	5.2675	4.75265	7.56883	5.53339	5.34531	6.27994	7.8156	7.90602	5.98872	22.8905	6.5134	7.47106
LAPERLA	0.94568	0.976581	3.81763	6.14134	6.61144	3.73183	6.84177	3.46887	4.38922	6.86811	6.80564	6.9117	6.59051	6.92023	4.68534	8.20344	6.63692	2.22857	2.49069	1.79998	15.6997	4.6553	7.09912
Ostfr-119	0.359363		3.65182	3.30687	4.6695	3.09836	7.18233	3.80216	3.48082	5.77052	4.76675	5.65382	4.95668	6.76905	6.21896	8.72359	5.29688	6.43354	4.93984	5.17332	22.43	4.66536	6.26577
Ostfr-223	0.45341		3.44195	3.30687	5.33617	5.43169	5.849	3.46882	3.81416	7.10386	4.76675	5.32049	4.95668	5.76905	3.88563	3.72359	4.63022	7.43354	7.27317	5.83998	21.2247	4.66536	4.93244
Ostfr-52	0.421558		3.99744	3.97354	5.6695	4.09836	4.849	3.13549	3.14749	4.43719	4.10009	5.65382	4.95668	7.43572	4.55229	8.72359	6.63022	5.43354	4.93984	4.50665	18.7108	6.33202	4.93244
Ostfr-54	0.50567		4.17597	4.97354	6.00283	5.09836	4.849	1.80216	3.14749	4.43719	4.10009	5.32049	4.62334	6.76905	5.21896	8.72359	7.96355	5.43354	5.60651	5.17332	19.1929	6.99869	5.5991
Ostfr-65	0.555636		3.89844	4.97354	5.6695	3.43169	5.849	3.13549	3.48082	4.43719	5.10009	5.65382	5.29001	6.76905	4.71896	7.39026	5.63022	6.43354	5.27317	4.83998	20.3638	4.99869	5.93244
P16	0.428862		3.75416	5.6402	5.00283	4.09836	6.18233	4.13549	4.48082	6.77052	5.43342	4.98715	4.95668	7.10238	4.21896	4.39026	2.63022	8.10021	6.60651	6.17332	20.777	3.66536	7.26577
P33	0.582764		4.56736	4.6402	6.00283	5.76502	6.18233	2.80216	3.81416	6.43719	5.76675	5.65382	5.62334	6.76905	6.38563	3.05692	4.29688	3.43354	4.27317	3.17332	22.0168	2.99869	7.26577
P34	0.57674		3.99934	5.97354	5.6695	3.76502	6.18233	4.46882	5.14749	6.43719	5.10009	5.65382	4.95668	7.10238	5.38563	4.05692	6.96355	5.43354	4.60651	4.50665	21.5691	3.33202	7.5991
RH07-064-1	0.727401		4.98569	4.30449	6.07877	2.045	7.30661	4.39614	5.4581	7.80002	7.50637	6.49349	6.49732	7.11841	4.91622	6.44969	6.80331	5.81116		2.89743	19.9282	5.73976	5.99074
RH07-079-10	0.50895		3.51685	3.97115	4.07877	6.37834	7.97328	3.72948	2.4581	7.80002	7.50637	7.16016	6.49732	6.11841	4.74955	7.78302	4.13665	4.81116		1.23076	18.4199	7.23976	7.99074
RH08-157-13	0.627031		3.94507	4.63782	5.07877	7.37834	7.30661	3.39614	2.79144	7.80002	7.33971	6.82682	6.16399	7.78508	7.41622	7.78302	4.80331	6.47782		2.23076	20.996	7.0731	7.99074
RH08-195-7	0.428591		3.46503	4.63782	4.07877	5.71167	6.63995	4.06281	2.4581	7.13335	5.67304	6.82682	6.16399	7.11841	5.24955	6.44969	4.46998	7.47782		5.56409	18.6746	4.90643	7.99074
RH09-219-3	0.628661		4.19363	4.63782	7.07877	5.71167	7.63995	4.06281	4.79144	7.80002	7.67304	6.82682	7.16399	6.11841	7.91622	6.11636	7.13665	7.14449		5.23076	23.7743	6.23976	6.99074
RH09-221-3	0.700733		4.23701	4.97115	5.07877	5.71167	7.63995	3.72948	2.4581	7.80002	8.17304	6.49349	7.49732	7.45175	6.24955	7.11636	4.13665	6.81116		4.89743	20.2556	6.73976	5.99074
RH09-222-3	0.501418		4.0382	3.63782	4.07877	5.71167	7.30661	4.06281	4.4581	7.80002	7.50637	5.49349	5.16399	6.78508	6.24955	5.11636	6.46998	6.47782		7.23076	22.5322	5.23976	7.99074
RH09-222-7	0.659539		3.95928	4.30449	3.07877	2.71167	7.63995	4.06281	2.4581	6.13335	6.67304	5.82682	5.16399	6.11841	5.58289	6.11636	4.13665	5.47782		3.89743	18.7437	4.90643	6.99074
RH09-268-12	0.516871		4.31778	3.63782	5.07877	9.37834	7.30661	3.39614	3.79144	7.80002	7.83971	7.16016	7.49732	7.45175	4.24955	7.44969	6.13665	6.81116		3.56409	20.0444	7.90643	6.99074
RH09-268-9	0.695554		4.26492	4.30449	5.07877	6.37834	6.63995	3.72948	4.12477	7.46668	7.17304	6.82682	5.83066	5.78508	4.74955	5.78302	6.46998	6.14449		4.23076	20.5879	6.73976	7.99074
RH09-270-11	0.704437		4.20827	4.30449	5.07877	2.71167	7.97328	4.06281	3.79144	6.13335	6.67304	5.16016	5.16399	6.78508	7.58289	4.44969	5.13665	5.14449		2.89743	19.5384	5.40643	6.99074
RH09-270-13	0.583543		3.74302	3.30449	4.07877	5.71167	7.63995	4.06281	4.79144	7.80002	7.50637	5.49349	5.49732	6.78508	9.41622	7.11636	6.46998	7.47782		3.23076	20.1176	7.0731	4.99074
RH09-304-13	0.668874		3.80179	5.30449	6.07877	1.71167	7.63995	4.06281	5.12477	4.80002	6.00637	6.49349	6.83066	7.45175	5.91622	7.78302	7.13665	6.47782		2.23076	20.878	7.90643	5.99074
RH09-308-12	0.505582		3.97732	3.30449	4.07877	1.71167	7.63995	4.06281	2.4581	7.13335	5.67304	5.82682	5.83066	6.11841	6.41622	7.78302	4.80331	5.14449		2.56409	18.2534	7.0731	5.99074
RH09-311-7	0.483563		4.33193	4.30449	6.07877	3.045	6.63995	4.06281	3.79144	6.80002	5.83971	6.49349	5.49732	7.11841	7.41622	7.78302	6.13665	6.47782		4.89743	22.4954	5.90643	6.99074
RH09-311-9	0.69439		3.87512	5.30449	6.07877	1.71167	7.63995	4.06281	3.95336	5.80002	6.50637	6.49349	5.83066	6.78508	4.41622	7.44969	5.80331	5.47782		4.23076	22.7978	4.5731	4.99074
RH09-316-1	0.514555		3.66576	4.30449	5.07877	3.045	6.97328	4.06281	4.12477	7.13335	7.00637	6.49349	5.83066	6.45175	6.91622	7.78302	5.80331	4.81116		3.89743	17.9006	7.73976	5.99074
RH09-317-4	0.520668		3.78952	4.97115	5.07877	4.37834	6.97328	4.39614	5.4581	7.80002	6.50637	5.82682	4.49732	7.45175	7.58289	7.78302	7.46998	5.14449		1.56409	21.185	7.73976	8.99074
RH10-341-3	0.577322		4.42232	4.97115	5.07877	4.37834	6.97328	5.06281		6.80002	6.67304	7.16016	6.49732	7.78508	8.24955	4.78302	9.13665	7.81116		4.89743	24.45	5.0731	6.99074
RH10-342-16	0.770466		4.36299	4.30449	6.07877	5.71167	7.97328	4.39614		7.80002	8.17304	7.16016	6.49732	6.78508	7.24955	6.78302	9.13665	5.14449		3.23076	19.3808	7.40643	4.99074
RH12-423-8	0.579345		3.99113	4.65646		5.71167	7.97328	4.72948	4.4581	7.46668	7.33971	6.16016	6.16399	7.78508	6.24955	7.44969	4.80331	6.47782		3.56409	17.0594	4.23976	8.99074
RH13-430-3	0.58326		4.07821	4.30449	7.07877	7.37834	6.63995	3.39614	2.79144	7.80002	6.50637	6.49349	7.16399	7.11841	3.91622	6.44969	4.80331	6.14449		3.23076	20.0623	8.0731	6.99074
RH13-436-3	0.507599		4.25537	4.63782	5.07877	4.71167	6.97328	4.39614	2.4581	7.80002	6.67304	6.49349	5.49732	6.45175	4.41622	7.11636	4.46998	6.14449		3.56409	20.2313	7.5731	7.99074
RH13-438-3	0.659667		3.86105	5.63782	5.07877	5.71167	6.97328	4.39614	5.4581	6.80002	6.67304	5.82682	5.16399	6.11841	8.08289	4.78302	8.80331	6.81116		6.56409	21.8354	4.73976	6.99074
RH13-440-1	0.633896		3.9807	5.63782	6.07877	6.045	6.30661	4.06281	4.79144	7.46668	6.83971	7.16016	6.83066	7.11841	7.58289	6.11636	7.13665	7.14449		4.89743	19.1146	4.23976	7.99074
RH13-442-6	0.580079		4.27258	4.63782	6.07877	1.71167	7.63995	4.06281	2.95336	5.80002	6.83971	6.49349	5.49732	6.78508	5.74955	7.44969	5.13553	5.81116		2.89743	22.7818	7.90643	6.99074
RH13-443-1	0.766824		4.20853	5.30449	5.07877	1.71167	7.97328	4.06281	3.79144	5.13335	6.83971	7.16016	6.49732	7.45175	6.24955	7.78302	5.46998	3.47782		1.23076	18.4147	6.40643	6.99074
RH13-444-10	0.516056		4.04764	4.63782	4.07877	6.37834	7.63995	4.06281	5.4581	7.80002	6.67304	6.82682	5.49732	7.45175	6.91622	7.44969	7.80331	7.47782		5.56409	19.2366	4.90643	8.99074
RH13-444-13	0.490144		3.94215	3.15646		5.71167	7.30661	4.06281	4.79144	7.80002	5.67304	6.82682	6.83066	6.11841	4.58289	7.11636	6.46998	5.81116		6.56409	18.0074	7.73976	6.99074
RH13-446-3	0.728018		4.26295	4.30449	6.07877	6.37834	7.30661	4.06281	4.79144	7.80002	7.67304	7.16016	7.49732	7.45175	9.91622	5.78302	7.13665	6.81116		5.23076	18.4114	7.5731	6.99074
RH13-448-5	0.404046		3.65691	3.97115	4.07877	2.71167	7.30661	4.06281	2.4581	7.13335	6.17304	6.82682	5.49732	8.11841	8.24955	6.44969	4.80331	5.81116		4.23076	21.0012	8.0731	6.99074
RH13-460-3	0.724912		4.31631	4.97115	6.07877	2.37834	7.97328	4.39614	5.4581	6.80002	7.17304	6.82682	5.83066	7.11841	5.91622	5.78302	7.13665	7.47782		5.89743	20.4499	4.90643	6.99074
RH13-462-1	0.571699		3.59839	3.63782	3.07877	6.045	7.63995	3.72948	2.79144	7.46668	7.17304	7.16016	6.16399	6.78508	7.74955	7.78302	4.13665	5.47782		2.56409	17.9594	6.90643	7.99074
RH13-462-11	0.72201		4.24574	4.97115	6.07877	6.045	7.63995	3.72948	2.4581	7.80002	7.17304	7.16016	6.16399	6.78508	6.74955	7.78302	4.80331	5.81116		3.23076	22.2323	6.40643	6.99074
RH13-465-10	0.755775		4.26099	3.97115	6.07877	5.71167	6.97328	4.06281	5.4581	7.80002	7.83971	6.49349	6.16399	7.78508	7.24955	5.11636	7.80331	6.47782		2.89743	22.1102	7.5731	5.99074
RH14-481-8	0.534603		4.11769	4.30449	5.07877	1.71167	8.63995	4.06281	4.79144	6.46668	7.17304	6.82682	6.49732	8.11841	5.58289	6.78302	6.46998	6.47782		5.56409	19.351	6.40643	6.99074
RH14-496-2	0.516487		4.3461	4.63782	7.07877	1.71167	7.63995	4.72948	4.4581	6.80002	6.50637	7.16016	4.83066	6.78508	5.58289	7.44969	6.80331	6.47782		5.56409	27.5211	6.40643	5.99074
RH14-507-13	0.610357		4.64073	3.97115	5.07877	7.045	7.97328	3.39614	2.12477	7.80002	7.67304	7.16016	6.49732	6.11841	6.91622	6.78302	4.13665	5.81116		5.56409	20.3571	7.40643	6.99074
RH14-507-19	0.730078		4.65056	4.97115	7.07877	4.37834	6.97328	4.06281	2.4581	7.13335	7.50637	6.16016	5.49732	6.78508	4.24955	4.78302	4.13665	6.47782		3.89743	21.0231	8.0731	4.99074
RH14-508-4	0.508539		3.78818	4.63782	3.07877	4.71167	6.97328	4.06281	2.4581	7.13335	6.67304	6.82682	5.49732	7.45175	7.91622	5.78302	5.13665	6.81116		5.23076	20.364	4.5731	7.99074
RH14-514-7	0.458516		3.86558	3.30449	3.07877	5.71167	7.63995	4.06281	2.4581	7.46668	6.50637	6.49349	4.83066	6.11841	5.08289	7.11636	4.80331	6.47782		4.89743	21.2811	6.23976	7.99074
RH14-517-8	0.672803		3.97556	4.63782	5.07877	1.71167	7.97328	4.06281	4.79144	5.46668	6.50637	6.16016	4.16399	5.45175	7.24955	6.44969	6.80331	6.14449		4.56409	22.5495	5.23976	6.99074
RH14-523-4	0.743388		4.03936	4.97115	6.07877	2.71167	7.63995	4.06281	4.12477	6.80002	8.00637	5.49349	5.49732	7.11841	6.91622	6.11636	6.80331	7.14449		6.23076	18.6644	7.90643	4.99074
RH14-523-6	0.684808		3.71069	3.63782	5.07877	1.71167	8.30661	4.39614	5.79144	6.46668	7.67304	5.49349	5.49732	7.45175	3.91622	5.11636	6.80331	6.47782		5.23076	20.3223	5.73976	6.99074
RH15-006-1	0.728386		3.56271	3.97115	4.07877	5.37834	7.30661	3.39614	2.79144	7.46668	8.33971	7.16016	7.16399	5.78508	7.74955	6.44969	4.13665	6.81116		4.89743	18.5225	7.73976	5.99074
RH15-006-11	0.678086		3.4725	4.30449	4.07877	2.37834	7.30661	4.06281	2.4581	7.13335	7.00637	5.82682	5.83066	6.45175	8.08289	7.11636	4.80331	5.14449		4.23076	17.6193	6.73976	6.99074
RH15-006-12	0.845436		3.86187	5.97115	6.07877	2.37834	7.97328	4.06281	2.79144	6.13335	6.83971	5.49349	5.49732	6.78508	7.41622	5.78302	5.13665	6.47782		4.89743	19.2828	7.40643	6.99074
RH15-006-13	0.787638		4.3168	4.63782	6.07877	3.37834	7.30661	4.06281	5.4581	6.80002	7.50637	7.49349	7.16399	6.45175	6.91622	7.44969	7.13665	6.47782		1.89743	18.3251	7.73976	5.99074
RH15-006-14	0.631305		3.30085	3.63782	5.07877	4.71167	6.97328	4.06281	2.79144	7.80002	7.50637	6.16016	5.83066	6.78508	5.74955	6.11636	4.80331	6.14449		3.56409	16.5621	7.90643	6.99074
RH15-012-23	0.687457		3.77677	4.63782	5.07877	6.37834	6.97328	3.72948	5.12477	7.80002	7.50637	7.49349	7.83066	6.45175	5.91622	7.11636	5.80331	6.47782		3.23076	17.7824	7.5731	6.99074
RH15-012-25	0.684226		4.30782	4.97115	5.07877	5.71167	6.97328	3.06281	2.4581	7.80002	6.7937	7.16016	7.16399	6.45175	5.58289	7.78302	5.13665	4.81116		2.89743	18.6221	7.90643	5.99074
RH15-012-27	0.676649		3.63825	5.30449	5.07877	6.37834	6.63995	3.72948	2.4581	7.80002	6.17304	6.82682	5.49732	6.78508	6.24955	7.78302	5.13665	5.81116		2.56409	18.5053	6.90643	7.99074
RH15-012-5	0.670568		4.56506	5.63782	6.07877	5.71167	6.63995	3.39614	2.4581	7.80002	6.17304	7.49349	7.16399	4.78508	5.24955	7.78302	5.13665	4.81116		2.56409	17.7001	7.0731	6.99074
RH16-017-07	0.559911		3.72403	3.15646		7.69291	7.02956	5.03556		6.74342	6.80239	7.142	6.31483	7.54064	9.98372	5.28913	9.13553	8.27649		3.27759	20.8141	5.05609	7.99074
RH16-017-09	0.558438		3.98588	4.65646		5.19291	7.52956	5.53556	6.44863	7.74342	5.80239	7.142	4.81483	5.04064	8.48372	4.78913	9.13553	7.77649		7.27759	27.291	3.80609	6.99074
RH16-019-03	0.693553		3.99714	5.15646		4.69291	6.52956	4.03556	2.95336	6.74342	6.80239	6.642	5.81483	7.54064	4.98372	5.28913	5.13553	5.77649		3.27759	20.7855	7.30609	5.99074
RH16-019-04	0.750977		3.67722	6.15646		5.69291	7.52956	4.03556	2.95336	7.74342	7.80239	6.642	6.81483	6.54064	5.48372	6.78913	5.63553	6.27649		2.77759	17.5697	6.80609	4.99074
RH16-020-06	0.60914		3.90486	3.65646		2.69291	7.52956	4.53556	5.95336	7.24342	7.30239	5.642	5.31483	5.54064	6.48372	6.28913	7.63553	4.77649		2.77759	21.1593	3.80609	6.99074
RH87-565-102	0.582124		4.39448	4.97115	4.07877	7.37834	6.97328	4.39614	5.12477	6.80002	6.00637	4.82682	4.49732	7.78508	3.24955	6.78302	5.80331	4.14449		2.56409	23.7224	6.23976	7.99074
RH87-607-111	0.624949		4.2474	5.30449	5.07877	7.37834	7.30661	4.06281	4.79144	6.80002	6.50637	6.49349	6.49732	6.78508	4.24955	7.11636	5.80331	7.14449		4.23076	18.1031	7.40643	6.99074
RH88-025-050	0.617288	0.955247	3.87049	7.30641	6.44241	2.52635	5.08908	4.85381	4.58702	5.46399	5.5935	5.13949	4.88143	8.00867	7.12681	5.62509	7.74001	6.51756	6.02118	4.41147	22.087	6.91171	7.92125
RH89-039-16	0.643497		4.2402	5.38289	5.47076	5.34776	5.84931	4.30461	2.87012	6.88125	5.95715	6.42182	5.04099	5.88167	5.67316	5.82347	5.58971	5.12297	3.33876	3.32534	20.983	4.5287	7.97833
RH90-011-004	0.668466	1.00931	3.85439	6.63974	6.44241	8.19302	4.08908		4.25369	5.13066	4.92684	5.47282	4.54809	7.00867	3.66884	7.62509	3.24001	6.51756	6.68784	4.7448	20.4542	8.24504	7.25458
RH90-037-012	0.783635	0.975092	4.4516	8.63974	7.77574	3.85968	3.75575	3.52048	2.25369	5.13066	4.5935	6.13949	6.54809	8.00867	4.62681	7.62509	4.74001	4.85089	5.68784	4.07813	24.5193	5.24504	5.08791
RH90-151-109	0.700333		4.5139	3.63782	5.07877	7.71167	7.30661	3.72948	3.12477	7.13335	7.00637	5.82682	5.83066	7.11841	5.58289	7.78302	4.80331	5.81116		4.23076	18.9496	6.23976	5.99074
RUDOLPH	0.781529		2.73946	4.32897	6.47625	4.60735	5.55393		2.8555	7.08276	7.55738	5.10083	4.90801	6.69997	5.1606	4.50238	4.64489	4.47533	3.87426	2.40421	19.6408		5.89895
Ry3-58	0.378748		4.44373	5.6402	5.6695	2.76502	6.849	3.80216	3.48082	5.77052	4.76675	5.98715	5.29001	6.76905	3.38563	8.72359	7.63022	3.10021	2.60651	3.83998	18.9863	2.66536	3.5991
S15-036-22	0.429581	0.988409	4.11089		6.84431	7.02703	7.81579	3.96605	4.98977	8.47449	7.04278	6.8146	6.89145	7.36106	4.63772	8.52622	7.66868	7.75858	5.35304	5.39831	19.5914	4.31068
SA234-034	0.196203		2.74525	2.97354	3.00283	5.09836	6.51566	4.80216	2.48082	6.10386	3.76675	4.98715	4.29001	4.76905	4.55229	8.72359	5.63022	6.10021	5.27317	4.50665	18.332	7.33202	7.93244
SH83-92-480	0.517535	0.960916	4.15008	5.97307	5.77574	5.19302	6.42242	3.52048	3.92035	7.13066	6.26017	7.47282	6.54809	8.00867	4.71088	7.62509	6.74001	4.85089	5.68784	4.41147	19.8403	5.57837	7.92125
SH83-92-488	0.645457		4.23291	4.63782	6.00794	5.55923	6.88092	3.80329	4.2859	7.16662	7.1822	6.25989	6.03372	7.74696	5.17802	7.44969	7.1275	4.93862	4.02099	4.72931	20.5526	4.63249	7.99074
SIW2X-051-2	0.517609		3.5392	4.30449	6.07877	1.71167	7.30661	4.06281	4.79144	4.46668	5.00637	7.16016	6.16399	6.45175	8.23372	6.11636	7.46998	4.27649		2.27759	18.6095	7.90643	4.99074
SIW2X-059-10	0.668921		4.54192	3.63782	7.07877	2.045	7.30661	4.06281	4.79144	5.80002	5.83971	6.82682	6.49732	6.78508	8.41622	5.78302	6.46998	5.81116		3.89743	20.472	5.0731	3.99074
SIW2X-256-4	0.701488		5.18059	4.88289	6.97076	1.84776	7.84931	4.05461	5.37012	5.38125	6.95715	5.42182	6.04099	7.38167	4.42316	5.32347	7.08971	4.12297	2.33876	2.32534	18.7339	4.2787	6.47833
SIW2X-256-5	0.553782		4.25952	5.45251	5.07877	1.73043	8.25033	4.09006	2.96284	5.35661	5.7937	6.67831	6.67981	7.36285	4.34872	7.77692	5.63776	6.01249		3.68393	19.6898	3.8401
SIW2X-256-8	0.496009		4.61798	5.45251	6.07877	1.73043	8.25033	4.09006	4.96284	5.35661	5.7937	6.17831	5.17981	7.36285	4.84872	7.77692	7.13776	6.01249		5.18393	20.6258	6.3401
VERDI	0.648657		2.84605	5.32897	7.47625	4.60735	5.55393	3.57428	3.8555	6.08276	5.55738	6.10083	5.90801	6.69997	5.6606	4.50238	3.64489	8.47533	7.87426	5.40421	25.2196		5.89895
WUR-3-6	0.424942		3.2138		5.9371	8.10192	4.60384	4.02473	4.76929	7.26643	5.20967	6.55911	6.64291	7.63258	4.46343		8.10006	5.321	4.02099	3.22496	21.1463	9.31068
YP13-1059	0.500639		4.07616	4.30687	4.33617	4.43169	6.51566	4.13549	5.14749	7.77052	5.43342	5.98715	5.29001	6.76905	5.88563	3.39026	5.96355	7.10021	7.27317	5.50665	28.8697	5.99869	5.93244
YP13-1065	0.537424		4.30523	5.6402	6.33617	3.43169	6.51566	4.46882	4.14749	6.43719	5.43342	6.32049	5.95668	7.76905	5.55229	6.05692	4.63022	6.10021	5.27317	4.83998	25.2883	4.66536	7.93244
YP13-1080	0.605247		4.00899	3.97354	6.33617	5.09836	6.51566	2.46882	3.48082	7.77052	6.43342	6.32049	5.95668	6.06784	6.05229	7.05692	7.96355	3.43354	3.27317	3.50665	21.7413	7.66536	6.5991
YP13-1081	0.71523		3.98071	4.97354	6.6695	5.76502	6.51566	1.80216	3.48082	7.77052	6.76675	6.65382	5.62334	7.43572	6.71896	3.72359	7.63022	2.43354	3.60651	3.17332	21.7068	6.99869	3.93244
YP13-1085	0.573451		4.00396	4.6402	6.33617	6.09836	6.51566	2.80216	3.14749	7.43719	6.10009	5.65382	5.62334	6.76905	5.21896	8.72359	7.96355	6.76687	6.60651	5.17332	19.6406	6.99869	6.26577
