# Supplementary material for: QTL discovery for agronomic and quality traits in diploid potato clones using PotatoMASH amplicon sequencing
Source: G3 (Bethesda). 2024 Jul 19;14(10):jkae164. doi: 10.1093/g3journal/jkae164 (PMC11457057; doi:10.1093/g3journal/jkae164)
Supplement: jkae164_Supplementary_Data [file jkae164_supplementary_data.zip › Supplemental_File_9_G3-2024-405051.xlsx]

## Sheet: Sheet 1
Vexler et al. QTL discovery for agronomic and quality traits in a panel of diploid potato clones using PotatoMASH amplicon sequencing.
Supplementary data 9 : Overview of all marker by trait associations exceeding the significance threshold.
Column A lists the trait name; Column B lists the GWAS model, Column C lists the significance threshold; Column D lists the name of the SNP or haplotag marker; Column E and F list the coordinate DM6.1 of the marker; Column G and H list the genotype score for the presence or absence of the genotype of DM6.1; Column I, J and K list the significance, effect and explained variance; Column L lists if …
Trait	Model	Threshold	Marker (SNPs & Haplotags)	Chrom	Position	Ref	Alt	Score = -log10(p)	Effect	R2	Population	Type
em_Canopy_stage_1	additive	4.5	chr12_3783754	chr12	3783754	0	1	5.51	-2.58766	1.9984e-15	full panel	SNP
em_Canopy_stage_1	1-dom-alt	4.49	chr12_3783754	chr12	3783754	0	1	5.51	-2.58766	1.9984e-15	full panel	SNP
em_Canopy_stage_2	additive	4.5	chr05_4941391	chr05	4941391	0	1	7.79	0.669225	0	full panel	SNP
em_Canopy_stage_2	additive	4.5	chr05_4941406	chr05	4941406	0	1	7.79	0.669225	0	full panel	SNP
em_Canopy_stage_2	additive	4.5	chr05_7251555	chr05	7251555	0	1	4.56	-0.452246	0.0041175	full panel	SNP
em_Canopy_stage_2	1-dom-ref	4.26	chr05_4941391	chr05	4941391	0	1	7.24	0.730662	-1.77636e-15	full panel	SNP
em_Canopy_stage_2	1-dom-ref	4.26	chr05_4941406	chr05	4941406	0	1	7.24	0.730662	-1.77636e-15	full panel	SNP
em_Canopy_stage_2	1-dom-ref	4.26	chr05_7251491	chr05	7251491	0	1	4.39	-0.52675	3.33067e-15	full panel	SNP
em_Canopy_stage_2	1-dom-ref	4.26	chr05_7251555	chr05	7251555	0	1	4.39	-0.52675	3.33067e-15	full panel	SNP
em_Yield	additive	4.5	chr03_46058754	chr03	46058754	0	1	6.16	-0.0931906	0.0203387	full panel	SNP
em_Yield	1-dom-alt	4.49	chr03_46058754	chr03	46058754	0	1	4.74	-0.0897036	0.00597838	full panel	SNP
em_Yield	1-dom-ref	4.26	chr08_646196	chr08	646196	0	1	5.78	-0.0883841	0.0457051	full panel	SNP
em_Total_Tuber_Number	additive	4.5	chr03_46058754	chr03	46058754	0	1	4.51	-0.325681	0.0300257	full panel	SNP
em_Total_Tuber_Number	additive	4.5	chr03_58369063	chr03	58369063	0	1	5.22	-0.339825	4.42515e-05	full panel	SNP
em_Total_Tuber_Number	additive	4.5	chr03_58369113	chr03	58369113	0	1	5.35	-0.354403	0.00116027	full panel	SNP
em_Total_Tuber_Number	1-dom-ref	4.26	chr03_37250410	chr03	37250410	0	1	4.92	-0.616997	0.0347302	full panel	SNP
em_Tuber_Shape	additive	4.5	chr10_49148246	chr10	49148246	0	1	5.07	-1.0049	1.66533e-15	full panel	SNP
em_Tuber_Shape	additive	4.5	chr10_49148249	chr10	49148249	0	1	4.67	-0.944874	0.000133245	full panel	SNP
em_Tuber_Shape	additive	4.5	chr10_49148293	chr10	49148293	0	1	9.59	-1.44395	3.21965e-15	full panel	SNP
em_Tuber_Shape	additive	4.5	chr10_49148305	chr10	49148305	0	1	9.59	-1.44395	3.21965e-15	full panel	SNP
em_Tuber_Shape	additive	4.5	chr10_49148316	chr10	49148316	0	1	9.59	-1.44395	3.21965e-15	full panel	SNP
em_Tuber_Shape	additive	4.5	chr10_50323192	chr10	50323192	0	1	10.08	1.20965	0.00633952	full panel	SNP
em_Tuber_Shape	additive	4.5	chr10_50323244	chr10	50323244	0	1	8.52	-1.22493	0.00693375	full panel	SNP
em_Tuber_Shape	1-dom-alt	4.49	chr10_49148246	chr10	49148246	0	1	5.55	-1.05855	0	full panel	SNP
em_Tuber_Shape	1-dom-alt	4.49	chr10_49148249	chr10	49148249	0	1	5.48	-1.03972	1.52032e-05	full panel	SNP
em_Tuber_Shape	1-dom-alt	4.49	chr10_49148293	chr10	49148293	0	1	10.22	-1.48946	6.55032e-15	full panel	SNP
em_Tuber_Shape	1-dom-alt	4.49	chr10_49148305	chr10	49148305	0	1	10.22	-1.48946	6.55032e-15	full panel	SNP
em_Tuber_Shape	1-dom-alt	4.49	chr10_49148316	chr10	49148316	0	1	10.22	-1.48946	6.55032e-15	full panel	SNP
em_Tuber_Shape	1-dom-alt	4.49	chr10_50323244	chr10	50323244	0	1	12.65	-1.57957	0.0130655	full panel	SNP
em_Tuber_Shape	1-dom-ref	4.26	chr10_50323192	chr10	50323192	0	1	11.54	1.42863	0.000160269	full panel	SNP
em_Yellow_Skin_color	1-dom-ref	4.26	chr03_41301966	chr03	41301966	0	1	4.84	0.83712	7.77156e-15	full panel	SNP
em_Yellow_Skin_color	1-dom-ref	4.26	chr03_41302030	chr03	41302030	0	1	4.84	0.83712	7.77156e-15	full panel	SNP
em_Yellow_Flesh_Color	additive	4.5	chr03_40410549	chr03	40410549	0	1	7.19	0.678921	0.00262488	full panel	SNP
em_Yellow_Flesh_Color	additive	4.5	chr03_44040545	chr03	44040545	0	1	4.51	-0.433385	0.0313602	full panel	SNP
em_Yellow_Flesh_Color	additive	4.5	chr03_46058758	chr03	46058758	0	1	6.61	-0.567505	0.0211633	full panel	SNP
em_Yellow_Flesh_Color	additive	4.5	chr03_47024967	chr03	47024967	0	1	31	-1.17662	0.000651451	full panel	SNP
em_Yellow_Flesh_Color	additive	4.5	chr03_47024968	chr03	47024968	0	1	15.31	-0.769653	0.000892696	full panel	SNP
em_Yellow_Flesh_Color	additive	4.5	chr03_49750222	chr03	49750222	0	1	5.55	-0.431721	0.000694085	full panel	SNP
em_Yellow_Flesh_Color	1-dom-alt	4.49	chr03_40410549	chr03	40410549	0	1	7	0.702099	0.000380773	full panel	SNP
em_Yellow_Flesh_Color	1-dom-ref	4.26	chr03_47024967	chr03	47024967	0	1	37.57	-1.42437	0.0405886	full panel	SNP
em_Yellow_Flesh_Color	1-dom-ref	4.26	chr03_47024968	chr03	47024968	0	1	15.94	-1.02507	0.00471242	full panel	SNP
em_Yellow_Flesh_Color	1-dom-ref	4.26	chr03_49750222	chr03	49750222	0	1	5.85	-0.596905	0.0113017	full panel	SNP
em_Eye_depth	additive	4.5	chr10_4741749	chr10	4741749	0	1	5.14	-0.486236	3.55258e-05	full panel	SNP
em_Eye_depth	additive	4.5	chr10_49148293	chr10	49148293	0	1	5.67	-0.570553	0	full panel	SNP
em_Eye_depth	additive	4.5	chr10_49148305	chr10	49148305	0	1	5.67	-0.570553	0	full panel	SNP
em_Eye_depth	additive	4.5	chr10_49148316	chr10	49148316	0	1	5.67	-0.570553	0	full panel	SNP
em_Eye_depth	additive	4.5	chr10_50323244	chr10	50323244	0	1	4.51	-0.457086	0.00431024	full panel	SNP
em_Eye_depth	1-dom-alt	4.49	chr10_4741749	chr10	4741749	0	1	5.29	-0.522347	0.00310696	full panel	SNP
em_Eye_depth	1-dom-alt	4.49	chr10_49148293	chr10	49148293	0	1	5.45	-0.565988	-3.33067e-15	full panel	SNP
em_Eye_depth	1-dom-alt	4.49	chr10_49148305	chr10	49148305	0	1	5.45	-0.565988	-3.33067e-15	full panel	SNP
em_Eye_depth	1-dom-alt	4.49	chr10_49148316	chr10	49148316	0	1	5.45	-0.565988	-3.33067e-15	full panel	SNP
em_Eye_depth	1-dom-ref	4.26	chr11_8190769	chr11	8190769	0	1	4.39	-0.751034	0.0345854	full panel	SNP
em_After_Cooking_Blackening	1-dom-ref	4.26	chr03_337574	chr03	337574	0	1	4.27	0.685366	-6.66134e-15	full panel	SNP
em_After_Cooking_Blackening	1-dom-ref	4.26	chr03_337585	chr03	337585	0	1	4.27	0.685366	-6.66134e-15	full panel	SNP
em_Chipping_color_1_8	additive	4.5	chr12_9258876	chr12	9258876	0	1	4.76	-0.648608	0.0031585	full panel	SNP
em_Chipping_color_1_8	1-dom-alt	4.49	chr12_9258876	chr12	9258876	0	1	4.77	-0.736287	0.00344248	full panel	SNP
em_Dormancy	1-dom-alt	4.49	chr09_51478036	chr09	51478036	0	1	4.7	-0.810783	-4.21885e-15	full panel	SNP
em_Dormancy	1-dom-alt	4.49	chr09_51478037	chr09	51478037	0	1	4.7	-0.810783	-4.21885e-15	full panel	SNP
em_Dormancy	1-dom-alt	4.49	chr09_51478039	chr09	51478039	0	1	4.7	-0.810783	-4.21885e-15	full panel	SNP
em_Maturity	additive	4.5	chr01_84177600	chr01	84177600	0	1	4.78	-1.08655	1.11022e-15	full panel	SNP
em_Maturity	additive	4.5	chr05_4941391	chr05	4941391	0	1	8.18	-0.623383	3.21965e-15	full panel	SNP
em_Maturity	additive	4.5	chr05_4941406	chr05	4941406	0	1	8.18	-0.623383	3.21965e-15	full panel	SNP
em_Maturity	additive	4.5	chr05_4941464	chr05	4941464	0	1	5.24	-0.622126	0.0023402	full panel	SNP
em_Maturity	1-dom-alt	4.49	chr01_84177600	chr01	84177600	0	1	4.78	-1.08655	2.22045e-15	full panel	SNP
em_Maturity	1-dom-alt	4.49	chr05_4941464	chr05	4941464	0	1	5.93	-0.683192	0.00824726	full panel	SNP
em_Maturity	1-dom-ref	4.26	chr05_4941391	chr05	4941391	0	1	9.78	-0.743584	4.32987e-15	full panel	SNP
em_Maturity	1-dom-ref	4.26	chr05_4941406	chr05	4941406	0	1	9.78	-0.743584	4.32987e-15	full panel	SNP
em_Canopy_stage_2	additive	4.59	C5_6_0000000	chr05	4941361	0	1	6.72	-0.631316	0.00579891	full panel	Haplotag
em_Canopy_stage_2	1-dom-alt	4.59	C5_6_0000000	chr05	4941361	0	1	6.06	-0.67009	0.00043349	full panel	Haplotag
em_Yield	additive	4.59	C3_17_011000	chr03	46058711	0	1	6.72	-0.100827	0.0162378	full panel	Haplotag
em_Yield	1-dom-alt	4.59	C3_17_011000	chr03	46058711	0	1	5.17	-0.0960337	0.00382765	full panel	Haplotag
em_Tuber_Length	additive	4.59	C10_16_000000000000	chr10	57022230	0	1	5.25	-0.0104915	0.00319624	full panel	Haplotag
em_Tuber_Length	1-dom-alt	4.59	C10_8_0001111110	chr10	49148217	0	1	4.8	-0.0131962	0.0311451	full panel	Haplotag
em_Tuber_Length	1-dom-alt	4.59	C10_16_000000000000	chr10	57022230	0	1	5.17	-0.0107247	0.000279494	full panel	Haplotag
em_Tuber_Length	1-dom-ref	4.2	C10_10_00100100	chr10	51204050	0	1	4.41	0.0156141	0.0336384	full panel	Haplotag
em_Total_Tuber_Number	additive	4.59	C3_17_011000	chr03	46058711	0	1	5.05	-0.356665	0.0271568	full panel	Haplotag
em_Total_Tuber_Number	additive	4.59	C4_33_00100010	chr04	67100056	0	1	5.32	-0.581529	0.000135461	full panel	Haplotag
em_Total_Tuber_Number	1-dom-alt	4.59	C4_33_00100010	chr04	67100056	0	1	5.68	-0.715097	0.00296405	full panel	Haplotag
em_Total_Tuber_Number	1-dom-ref	4.2	C10_12_00000100000	chr10	53127850	0	1	4.42	-1.29739	0.0208185	full panel	Haplotag
em_Tuber_Shape	additive	4.59	C10_8_0110000000	chr10	49148217	0	1	5.26	0.762037	0.00124335	full panel	Haplotag
em_Tuber_Shape	additive	4.59	C10_8_0001111110	chr10	49148217	0	1	5.23	-1.02728	0.00122181	full panel	Haplotag
em_Tuber_Shape	additive	4.59	C10_9_011100000110110	chr10	50323144	0	1	5.35	-1.0667	3.9013e-05	full panel	Haplotag
em_Tuber_Shape	additive	4.59	C10_9_000101000100000	chr10	50323144	0	1	13.22	1.35151	0.00148189	full panel	Haplotag
em_Tuber_Shape	1-dom-alt	4.59	C10_8_0001111110	chr10	49148217	0	1	5.29	-1.0824	0.000325295	full panel	Haplotag
em_Tuber_Shape	1-dom-alt	4.59	C10_8_0001111100	chr10	49148217	0	1	4.77	-1.08215	0.0249119	full panel	Haplotag
em_Tuber_Shape	1-dom-alt	4.59	C10_9_011100000110110	chr10	50323144	0	1	5.65	-1.15203	0.00018131	full panel	Haplotag
em_Tuber_Shape	1-dom-ref	4.2	C10_7_01111000010	chr10	47998018	0	1	4.41	1.00848	0.004606	full panel	Haplotag
em_Tuber_Shape	1-dom-ref	4.2	C10_9_000101000100000	chr10	50323144	0	1	14.36	1.5835	0.014576	full panel	Haplotag
em_Yellow_Skin_color	1-dom-ref	4.2	C2_17_0010010	chr02	32620761	0	1	4.32	1.02123	0.031273	full panel	Haplotag
em_Yellow_Flesh_Color	additive	4.59	C3_11_001001010001000	chr03	40410508	0	1	5.69	0.566813	0.00327276	full panel	Haplotag
em_Yellow_Flesh_Color	additive	4.59	C3_15_00000000	chr03	44040469	0	1	4.6	0.455883	0.0194917	full panel	Haplotag
em_Yellow_Flesh_Color	additive	4.59	C3_17_000000	chr03	46058711	0	1	10.79	0.743073	0.00131663	full panel	Haplotag
em_Yellow_Flesh_Color	additive	4.59	C3_18_00011000	chr03	47024923	0	1	10.57	-0.667116	0.000578721	full panel	Haplotag
em_Yellow_Flesh_Color	additive	4.59	C3_18_00000000	chr03	47024923	0	1	22.9	1.07332	7.21823e-05	full panel	Haplotag
em_Yellow_Flesh_Color	additive	4.59	C3_20_000000	chr03	49750161	0	1	5.27	0.466225	0.0312364	full panel	Haplotag
em_Yellow_Flesh_Color	1-dom-alt	4.59	C3_11_001001010001000	chr03	40410508	0	1	5.4	0.579895	0.000469407	full panel	Haplotag
em_Yellow_Flesh_Color	1-dom-alt	4.59	C3_17_000000	chr03	46058711	0	1	11.92	0.908558	0.00835369	full panel	Haplotag
em_Yellow_Flesh_Color	1-dom-alt	4.59	C3_18_00000000	chr03	47024923	0	1	29	1.2901	0.0271124	full panel	Haplotag
em_Yellow_Flesh_Color	1-dom-ref	4.2	C3_18_00011000	chr03	47024923	0	1	12.41	-0.913195	0.00381289	full panel	Haplotag
em_Eye_depth	additive	4.59	C10_9_000101000100000	chr10	50323144	0	1	5.78	0.469984	0.0421311	full panel	Haplotag
em_Skin_Smoothness	additive	4.59	C2_13_100010000	chr02	28958013	0	1	9.07	1.3744	0.000180167	full panel	Haplotag
em_Skin_Smoothness	additive	4.59	C6_3_0000101-00	chr06	2681911	0	1	5.03	-1.21611	-1.06581e-14	full panel	Haplotag
em_Skin_Smoothness	1-dom-alt	4.59	C2_13_100010000	chr02	28958013	0	1	9.79	1.76803	0.00749382	full panel	Haplotag
em_Skin_Smoothness	1-dom-alt	4.59	C6_3_0000101-00	chr06	2681911	0	1	5.03	-1.21611	-1.55431e-14	full panel	Haplotag
em_Sensitiviy_to_Scab	additive	4.59	C6_18_011111111110	chr06	48297034	0	1	5.15	-1.95014	-3.33067e-15	full panel	Haplotag
em_Sensitiviy_to_Scab	1-dom-alt	4.59	C6_18_011111111110	chr06	48297034	0	1	5.15	-1.95014	-3.33067e-15	full panel	Haplotag
em_Chipping_color_2_4	additive	4.59	C12_9_0010010001100	chr12	7435688	0	1	5.21	-0.593063	0.0412079	full panel	Haplotag
em_Maturity	additive	4.59	C5_6_0011010	chr05	4941361	0	1	5.61	-0.666708	0.00581879	full panel	Haplotag
em_Maturity	additive	4.59	C5_6_0000000	chr05	4941361	0	1	8.36	0.63388	9.29155e-06	full panel	Haplotag
em_Maturity	1-dom-alt	4.59	C5_6_0011010	chr05	4941361	0	1	6.47	-0.743102	0.0126626	full panel	Haplotag
em_Maturity	1-dom-alt	4.59	C5_6_0000000	chr05	4941361	0	1	9.68	0.734832	0.00912839	full panel	Haplotag
em_Maturity	1-dom-alt	4.59	C5_7_0001111110	chr05	6204132	0	1	4.62	0.507293	0.00418571	full panel	Haplotag
em_Canopy_stage_1	additive	4.49	chr12_3783754	chr12	3783754	0	1	5.91	-2.17428	-3.10862e-15	no Meijer	SNP
em_Canopy_stage_1	1-dom-alt	4.47	chr12_3783754	chr12	3783754	0	1	5.91	-2.17428	-3.10862e-15	no Meijer	SNP
em_Yield	additive	4.49	chr03_46058754	chr03	46058754	0	1	5.67	-0.101307	0.0618431	no Meijer	SNP
em_Tuber_Length	additive	4.48	chr02_20959691	chr02	20959691	0	1	4.54	0.0546811	0.125172	no Meijer	SNP
em_Total_Tuber_Number	additive	4.49	chr03_58369063	chr03	58369063	0	1	4.82	-0.500261	7.97235e-06	no Meijer	SNP
em_Total_Tuber_Number	additive	4.49	chr03_58369113	chr03	58369113	0	1	4.91	-0.522912	0.00115428	no Meijer	SNP
em_Total_Tuber_Number	1-dom-ref	4.22	chr03_37250410	chr03	37250410	0	1	5.17	-1.08593	0.0559073	no Meijer	SNP
em_Tuber_Shape	additive	4.49	chr10_49148293	chr10	49148293	0	1	7.47	-1.40017	-4.88498e-15	no Meijer	SNP
em_Tuber_Shape	additive	4.49	chr10_49148305	chr10	49148305	0	1	7.47	-1.40017	-4.88498e-15	no Meijer	SNP
em_Tuber_Shape	additive	4.49	chr10_49148316	chr10	49148316	0	1	7.47	-1.40017	-4.88498e-15	no Meijer	SNP
em_Tuber_Shape	additive	4.49	chr10_50323192	chr10	50323192	0	1	7.11	1.09598	0.00709074	no Meijer	SNP
em_Tuber_Shape	additive	4.49	chr10_50323244	chr10	50323244	0	1	5.59	-1.10137	0.00868358	no Meijer	SNP
em_Tuber_Shape	1-dom-alt	4.48	chr10_49148293	chr10	49148293	0	1	7.07	-1.38711	1.22125e-15	no Meijer	SNP
em_Tuber_Shape	1-dom-alt	4.48	chr10_49148305	chr10	49148305	0	1	7.07	-1.38711	1.22125e-15	no Meijer	SNP
em_Tuber_Shape	1-dom-alt	4.48	chr10_49148316	chr10	49148316	0	1	7.07	-1.38711	1.22125e-15	no Meijer	SNP
em_Tuber_Shape	1-dom-alt	4.48	chr10_50323244	chr10	50323244	0	1	6.51	-1.29128	0.00904333	no Meijer	SNP
em_Tuber_Shape	1-dom-ref	4.22	chr10_50323192	chr10	50323192	0	1	6.64	1.22929	0.00044802	no Meijer	SNP
em_Yellow_Skin_color	1-dom-ref	4.22	chr03_41301966	chr03	41301966	0	1	4.68	0.888785	1.05471e-14	no Meijer	SNP
em_Yellow_Skin_color	1-dom-ref	4.22	chr03_41302030	chr03	41302030	0	1	4.68	0.888785	1.05471e-14	no Meijer	SNP
em_Yellow_Skin_color	1-dom-ref	4.22	chr03_42866260	chr03	42866260	0	1	4.63	0.928741	0.00304288	no Meijer	SNP
em_Yellow_Flesh_Color	additive	4.49	chr03_40410549	chr03	40410549	0	1	4.75	0.558741	0.00074566	no Meijer	SNP
em_Yellow_Flesh_Color	additive	4.49	chr03_45076941	chr03	45076941	0	1	4.56	-0.644471	0.0023377	no Meijer	SNP
em_Yellow_Flesh_Color	additive	4.49	chr03_47024967	chr03	47024967	0	1	30.13	-1.22832	0.00942359	no Meijer	SNP
em_Yellow_Flesh_Color	additive	4.49	chr03_47024968	chr03	47024968	0	1	10.53	-0.704429	0.00207879	no Meijer	SNP
em_Yellow_Flesh_Color	1-dom-ref	4.22	chr03_47024967	chr03	47024967	0	1	44.66	-1.7462	0.11971	no Meijer	SNP
em_Yellow_Flesh_Color	1-dom-ref	4.22	chr03_47024968	chr03	47024968	0	1	13.23	-1.24631	0.00139551	no Meijer	SNP
em_Yellow_Flesh_Color	1-dom-ref	4.22	chr03_49750222	chr03	49750222	0	1	5.42	-0.719352	0.00498318	no Meijer	SNP
em_Eye_depth	additive	4.49	chr10_4741749	chr10	4741749	0	1	4.86	-0.622857	0.00177199	no Meijer	SNP
em_Eye_depth	additive	4.49	chr10_49148293	chr10	49148293	0	1	4.55	-0.612164	7.32747e-15	no Meijer	SNP
em_Eye_depth	additive	4.49	chr10_49148305	chr10	49148305	0	1	4.55	-0.612164	7.32747e-15	no Meijer	SNP
em_Eye_depth	additive	4.49	chr10_49148316	chr10	49148316	0	1	4.55	-0.612164	7.32747e-15	no Meijer	SNP
em_Eye_depth	1-dom-alt	4.48	chr10_4741749	chr10	4741749	0	1	4.59	-0.632037	0.000112945	no Meijer	SNP
em_Skin_Smoothness	additive	4.49	chr02_24470953	chr02	24470953	0	1	5.35	1.01133	6.10623e-15	no Meijer	SNP
em_Skin_Smoothness	1-dom-alt	4.48	chr02_24470953	chr02	24470953	0	1	5.35	1.01133	6.10623e-15	no Meijer	SNP
em_Cooking_Type	additive	4.49	chr01_64464788	chr01	64464788	0	1	4.66	-1.79956	0.0502567	no Meijer	SNP
em_Chipping_color_2_8	additive	4.48	chr10_55081844	chr10	55081844	0	1	5.26	1.08821	7.24225e-05	no Meijer	SNP
em_Chipping_color_2_8	1-dom-alt	4.47	chr10_55081844	chr10	55081844	0	1	5.47	1.15873	0.00557295	no Meijer	SNP
em_Dormancy	1-dom-ref	4.22	chr02_22766739	chr02	22766739	0	1	5.42	0.839823	-1.06581e-14	no Meijer	SNP
em_Dormancy	1-dom-ref	4.22	chr02_22766770	chr02	22766770	0	1	5.42	0.839823	-1.06581e-14	no Meijer	SNP
em_Maturity	1-dom-ref	4.21	chr05_4941391	chr05	4941391	0	1	4.54	-0.669189	-8.65974e-15	no Meijer	SNP
em_Maturity	1-dom-ref	4.21	chr05_4941406	chr05	4941406	0	1	4.54	-0.669189	-8.65974e-15	no Meijer	SNP
em_Yield	additive	4.57	C3_17_011000	chr03	46058711	0	1	6.3	-0.109375	0.0224542	no Meijer	Haplotag
em_Yield	1-dom-alt	4.57	C3_17_011000	chr03	46058711	0	1	4.8	-0.104817	0.00442768	no Meijer	Haplotag
em_Total_Tuber_Number	1-dom-alt	4.57	C4_33_00100010	chr04	67100056	0	1	4.92	-0.929834	0.0616942	no Meijer	Haplotag
em_Total_Tuber_Number	1-dom-ref	4.16	C11_12_000100000	chr11	37673937	0	1	4.36	-3.12952	0.053791	no Meijer	Haplotag
em_Tuber_Shape	additive	4.57	C10_8_0001111100	chr10	49148217	0	1	5.29	-1.28595	7.68563e-05	no Meijer	Haplotag
em_Tuber_Shape	additive	4.57	C10_9_000101000100000	chr10	50323144	0	1	8.68	1.20589	0.0129736	no Meijer	Haplotag
em_Tuber_Shape	additive	4.57	C10_12_00010000000	chr10	53127850	0	1	5.19	-1.24208	2.83262e-05	no Meijer	Haplotag
em_Tuber_Shape	1-dom-alt	4.57	C10_8_0001111100	chr10	49148217	0	1	5.56	-1.36173	0.000731646	no Meijer	Haplotag
em_Tuber_Shape	1-dom-alt	4.57	C10_12_00010000000	chr10	53127850	0	1	5.31	-1.30372	0.00170794	no Meijer	Haplotag
em_Tuber_Shape	1-dom-ref	4.16	C10_9_000101000100000	chr10	50323144	0	1	7.7	1.32458	0.00488727	no Meijer	Haplotag
em_Yellow_Flesh_Color	additive	4.57	C3_15_00000000	chr03	44040469	0	1	4.79	0.533921	0.0059038	no Meijer	Haplotag
em_Yellow_Flesh_Color	additive	4.57	C3_17_000000	chr03	46058711	0	1	7.65	0.687685	0.00218659	no Meijer	Haplotag
em_Yellow_Flesh_Color	additive	4.57	C3_18_00011000	chr03	47024923	0	1	6.98	-0.599894	5.75833e-05	no Meijer	Haplotag
em_Yellow_Flesh_Color	additive	4.57	C3_18_00000000	chr03	47024923	0	1	22.12	1.13996	0.00204682	no Meijer	Haplotag
em_Yellow_Flesh_Color	1-dom-alt	4.57	C3_17_000000	chr03	46058711	0	1	8.13	0.938947	0.00317825	no Meijer	Haplotag
em_Yellow_Flesh_Color	1-dom-alt	4.57	C3_18_00000000	chr03	47024923	0	1	32.29	1.56752	0.0706549	no Meijer	Haplotag
em_Yellow_Flesh_Color	1-dom-ref	4.16	C3_18_00011000	chr03	47024923	0	1	9.56	-1.05464	0.00141924	no Meijer	Haplotag
em_Skin_Smoothness	additive	4.57	C2_8_0000001000	chr02	24470876	0	1	5.89	1.10707	1.22125e-15	no Meijer	Haplotag
em_Skin_Smoothness	additive	4.57	C2_13_100010000	chr02	28958013	0	1	9.12	1.37347	0.000188138	no Meijer	Haplotag
em_Skin_Smoothness	additive	4.57	C6_3_0000101-00	chr06	2681911	0	1	4.58	-1.15255	9.76996e-15	no Meijer	Haplotag
em_Skin_Smoothness	1-dom-alt	4.57	C2_8_0000001000	chr02	24470876	0	1	5.89	1.10707	4.88498e-15	no Meijer	Haplotag
em_Skin_Smoothness	1-dom-alt	4.57	C2_13_100010000	chr02	28958013	0	1	9.94	1.77816	0.0100027	no Meijer	Haplotag
em_Skin_Smoothness	1-dom-alt	4.57	C6_3_0000101-00	chr06	2681911	0	1	4.58	-1.15255	-2.44249e-15	no Meijer	Haplotag
em_Sensitiviy_to_Scab	additive	4.57	C6_18_011111111110	chr06	48297034	0	1	5.15	-1.92031	-3.55271e-15	no Meijer	Haplotag
em_Sensitiviy_to_Scab	1-dom-alt	4.57	C6_18_011111111110	chr06	48297034	0	1	5.15	-1.92031	-3.55271e-15	no Meijer	Haplotag
em_Chipping_color_2_4	1-dom-ref	4.16	C3_17_000010	chr03	46058711	0	1	4.17	-1.55428	0.0503018	no Meijer	Haplotag
em_Dormancy	1-dom-ref	4.16	C2_6_01101	chr02	22766644	0	1	4.75	0.771309	0.0527223	no Meijer	Haplotag
em_Maturity	1-dom-alt	4.56	C5_6_0000000	chr05	4941361	0	1	4.63	0.668634	0.0758106	no Meijer	Haplotag
em_Canopy_stage_2	additive	4.32	chr05_4941391	chr05	4941391	0	1	5.91	1.19252	4.88498e-15	only Meijer	SNP
em_Canopy_stage_2	additive	4.32	chr05_4941406	chr05	4941406	0	1	5.91	1.19252	4.88498e-15	only Meijer	SNP
em_Canopy_stage_2	additive	4.32	chr05_6204154	chr05	6204154	0	1	6.62	-1.19636	0.0227718	only Meijer	SNP
em_Canopy_stage_2	additive	4.32	chr05_7251491	chr05	7251491	0	1	4.45	-0.83461	1.23235e-14	only Meijer	SNP
em_Canopy_stage_2	additive	4.32	chr05_7251555	chr05	7251555	0	1	4.45	-0.83461	1.23235e-14	only Meijer	SNP
em_Canopy_stage_2	1-dom-alt	4.3	chr05_6204154	chr05	6204154	0	1	6.02	-1.30258	0.00781005	only Meijer	SNP
em_Canopy_stage_2	1-dom-ref	4.01	chr05_4941391	chr05	4941391	0	1	6.21	1.3014	6.10623e-15	only Meijer	SNP
em_Canopy_stage_2	1-dom-ref	4.01	chr05_4941406	chr05	4941406	0	1	6.21	1.3014	6.10623e-15	only Meijer	SNP
em_Yield	additive	4.32	chr02_20959684	chr02	20959684	0	1	4.43	0.336595	-4.21885e-15	only Meijer	SNP
em_Yield	additive	4.32	chr02_20959746	chr02	20959746	0	1	4.43	0.336595	-4.21885e-15	only Meijer	SNP
em_Yield	1-dom-alt	4.3	chr02_20959684	chr02	20959684	0	1	4.43	0.336595	-4.21885e-15	only Meijer	SNP
em_Yield	1-dom-alt	4.3	chr02_20959746	chr02	20959746	0	1	4.43	0.336595	-4.21885e-15	only Meijer	SNP
em_Tuber_Length	additive	4.32	chr10_49148246	chr10	49148246	0	1	5.34	-0.00150784	-1.11022e-14	only Meijer	SNP
em_Tuber_Length	additive	4.32	chr10_49148249	chr10	49148249	0	1	4.34	-0.00129945	0.00145343	only Meijer	SNP
em_Tuber_Length	additive	4.32	chr10_49148293	chr10	49148293	0	1	5.34	-0.00150784	1.07359e-13	only Meijer	SNP
em_Tuber_Length	additive	4.32	chr10_49148305	chr10	49148305	0	1	5.34	-0.00150784	1.07359e-13	only Meijer	SNP
em_Tuber_Length	additive	4.32	chr10_49148316	chr10	49148316	0	1	5.34	-0.00150784	1.07359e-13	only Meijer	SNP
em_Tuber_Length	additive	4.32	chr10_49148341	chr10	49148341	0	1	4.62	-0.00181063	-1.95399e-14	only Meijer	SNP
em_Tuber_Length	additive	4.32	chr10_50323151	chr10	50323151	0	1	4.41	-0.00178377	6.9722e-14	only Meijer	SNP
em_Tuber_Length	additive	4.32	chr10_50323153	chr10	50323153	0	1	4.41	-0.00178377	6.9722e-14	only Meijer	SNP
em_Tuber_Length	additive	4.32	chr10_50323192	chr10	50323192	0	1	6.06	0.00166966	0.0153182	only Meijer	SNP
em_Tuber_Length	additive	4.32	chr10_50323225	chr10	50323225	0	1	4.41	-0.00178377	1.13021e-13	only Meijer	SNP
em_Tuber_Length	additive	4.32	chr10_50323244	chr10	50323244	0	1	4.59	-0.00136063	0.00216671	only Meijer	SNP
em_Tuber_Length	additive	4.32	chr10_50323263	chr10	50323263	0	1	4.41	-0.00178377	1.50657e-13	only Meijer	SNP
em_Tuber_Length	1-dom-alt	4.3	chr10_49148246	chr10	49148246	0	1	6.44	-0.00188894	-2.5091e-14	only Meijer	SNP
em_Tuber_Length	1-dom-alt	4.3	chr10_49148249	chr10	49148249	0	1	5.79	-0.00172019	0.00336873	only Meijer	SNP
em_Tuber_Length	1-dom-alt	4.3	chr10_49148293	chr10	49148293	0	1	6.44	-0.00188894	4.88498e-14	only Meijer	SNP
em_Tuber_Length	1-dom-alt	4.3	chr10_49148305	chr10	49148305	0	1	6.44	-0.00188894	4.88498e-14	only Meijer	SNP
em_Tuber_Length	1-dom-alt	4.3	chr10_49148316	chr10	49148316	0	1	6.44	-0.00188894	4.88498e-14	only Meijer	SNP
em_Tuber_Length	1-dom-alt	4.3	chr10_49148341	chr10	49148341	0	1	4.62	-0.00181063	-4.21885e-15	only Meijer	SNP
em_Tuber_Length	1-dom-alt	4.3	chr10_50323151	chr10	50323151	0	1	4.41	-0.00178377	1.39888e-14	only Meijer	SNP
em_Tuber_Length	1-dom-alt	4.3	chr10_50323153	chr10	50323153	0	1	4.41	-0.00178377	1.39888e-14	only Meijer	SNP
em_Tuber_Length	1-dom-alt	4.3	chr10_50323225	chr10	50323225	0	1	4.41	-0.00178377	1.39888e-14	only Meijer	SNP
em_Tuber_Length	1-dom-alt	4.3	chr10_50323244	chr10	50323244	0	1	6.22	-0.00179454	0.000680432	only Meijer	SNP
em_Tuber_Length	1-dom-alt	4.3	chr10_50323263	chr10	50323263	0	1	4.41	-0.00178377	-1.38112e-13	only Meijer	SNP
em_Tuber_Length	1-dom-ref	4.01	chr10_50323192	chr10	50323192	0	1	6.31	0.00190985	0.000290609	only Meijer	SNP
em_Tuber_Shape	additive	4.32	chr10_49148246	chr10	49148246	0	1	6.32	-1.66321	-4.88498e-15	only Meijer	SNP
em_Tuber_Shape	additive	4.32	chr10_49148249	chr10	49148249	0	1	5.27	-1.44842	1.12586e-05	only Meijer	SNP
em_Tuber_Shape	additive	4.32	chr10_49148293	chr10	49148293	0	1	6.32	-1.66321	-8.65974e-15	only Meijer	SNP
em_Tuber_Shape	additive	4.32	chr10_49148305	chr10	49148305	0	1	6.32	-1.66321	-8.65974e-15	only Meijer	SNP
em_Tuber_Shape	additive	4.32	chr10_49148316	chr10	49148316	0	1	6.32	-1.66321	-8.65974e-15	only Meijer	SNP
em_Tuber_Shape	additive	4.32	chr10_49148341	chr10	49148341	0	1	4.85	-1.84172	-1.22125e-14	only Meijer	SNP
em_Tuber_Shape	additive	4.32	chr10_50323151	chr10	50323151	0	1	4.54	-1.80591	-6.21725e-15	only Meijer	SNP
em_Tuber_Shape	additive	4.32	chr10_50323153	chr10	50323153	0	1	4.54	-1.80591	-6.21725e-15	only Meijer	SNP
em_Tuber_Shape	additive	4.32	chr10_50323192	chr10	50323192	0	1	6.25	1.6914	0.00250054	only Meijer	SNP
em_Tuber_Shape	additive	4.32	chr10_50323225	chr10	50323225	0	1	4.54	-1.80591	-4.88498e-15	only Meijer	SNP
em_Tuber_Shape	additive	4.32	chr10_50323244	chr10	50323244	0	1	7.2	-1.71009	0.000257554	only Meijer	SNP
em_Tuber_Shape	additive	4.32	chr10_50323263	chr10	50323263	0	1	4.54	-1.80591	0	only Meijer	SNP
em_Tuber_Shape	1-dom-alt	4.3	chr10_49148246	chr10	49148246	0	1	8.02	-2.03939	-1.46549e-14	only Meijer	SNP
em_Tuber_Shape	1-dom-alt	4.3	chr10_49148249	chr10	49148249	0	1	7.61	-1.91136	0.00522678	only Meijer	SNP
em_Tuber_Shape	1-dom-alt	4.3	chr10_49148293	chr10	49148293	0	1	8.02	-2.03939	-4.88498e-15	only Meijer	SNP
em_Tuber_Shape	1-dom-alt	4.3	chr10_49148305	chr10	49148305	0	1	8.02	-2.03939	-4.88498e-15	only Meijer	SNP
em_Tuber_Shape	1-dom-alt	4.3	chr10_49148316	chr10	49148316	0	1	8.02	-2.03939	-4.88498e-15	only Meijer	SNP
em_Tuber_Shape	1-dom-alt	4.3	chr10_49148341	chr10	49148341	0	1	4.85	-1.84172	-7.32747e-15	only Meijer	SNP
em_Tuber_Shape	1-dom-alt	4.3	chr10_50323151	chr10	50323151	0	1	4.54	-1.80591	-4.88498e-15	only Meijer	SNP
em_Tuber_Shape	1-dom-alt	4.3	chr10_50323153	chr10	50323153	0	1	4.54	-1.80591	-4.88498e-15	only Meijer	SNP
em_Tuber_Shape	1-dom-alt	4.3	chr10_50323225	chr10	50323225	0	1	4.54	-1.80591	-4.88498e-15	only Meijer	SNP
em_Tuber_Shape	1-dom-alt	4.3	chr10_50323244	chr10	50323244	0	1	11.1	-2.28886	0.0187608	only Meijer	SNP
em_Tuber_Shape	1-dom-alt	4.3	chr10_50323263	chr10	50323263	0	1	4.54	-1.80591	-8.65974e-15	only Meijer	SNP
em_Tuber_Shape	1-dom-ref	4.01	chr10_50323192	chr10	50323192	0	1	8.39	2.10474	0.000142669	only Meijer	SNP
em_Yellow_Flesh_Color	additive	4.32	chr03_40410549	chr03	40410549	0	1	8.14	1.36894	-7.32747e-15	only Meijer	SNP
em_Yellow_Flesh_Color	additive	4.32	chr03_47024967	chr03	47024967	0	1	9.23	-1.15405	0.0259439	only Meijer	SNP
em_Yellow_Flesh_Color	additive	4.32	chr03_47024968	chr03	47024968	0	1	7.5	-0.874399	4.21376e-05	only Meijer	SNP
em_Yellow_Flesh_Color	additive	4.32	chr03_59353488	chr03	59353488	0	1	5.75	1.41382	-1.11022e-14	only Meijer	SNP
em_Yellow_Flesh_Color	1-dom-alt	4.3	chr03_40410549	chr03	40410549	0	1	8.14	1.36894	-9.76996e-15	only Meijer	SNP
em_Yellow_Flesh_Color	1-dom-alt	4.3	chr03_59353488	chr03	59353488	0	1	5.75	1.41382	-1.33227e-15	only Meijer	SNP
em_Yellow_Flesh_Color	1-dom-ref	4.01	chr03_47024967	chr03	47024967	0	1	7.42	-1.06992	0.00841577	only Meijer	SNP
em_Yellow_Flesh_Color	1-dom-ref	4.01	chr03_47024968	chr03	47024968	0	1	6.05	-0.90673	0.00895882	only Meijer	SNP
em_Eye_depth	additive	4.32	chr09_61254396	chr09	61254396	0	1	5.26	-1.02559	8.54872e-15	only Meijer	SNP
em_Eye_depth	additive	4.32	chr09_62045322	chr09	62045322	0	1	5.26	-1.02559	8.54872e-15	only Meijer	SNP
em_Eye_depth	additive	4.32	chr10_50323151	chr10	50323151	0	1	5.21	-0.790003	9.76996e-15	only Meijer	SNP
em_Eye_depth	additive	4.32	chr10_50323153	chr10	50323153	0	1	5.21	-0.790003	9.76996e-15	only Meijer	SNP
em_Eye_depth	additive	4.32	chr10_50323225	chr10	50323225	0	1	5.21	-0.790003	9.76996e-15	only Meijer	SNP
em_Eye_depth	additive	4.32	chr10_50323244	chr10	50323244	0	1	6.15	-0.646775	0.00243571	only Meijer	SNP
em_Eye_depth	additive	4.32	chr10_50323263	chr10	50323263	0	1	5.21	-0.790003	1.77636e-14	only Meijer	SNP
em_Eye_depth	1-dom-alt	4.3	chr09_61254396	chr09	61254396	0	1	5.26	-1.02559	4.88498e-15	only Meijer	SNP
em_Eye_depth	1-dom-alt	4.3	chr09_62045322	chr09	62045322	0	1	5.26	-1.02559	4.88498e-15	only Meijer	SNP
em_Eye_depth	1-dom-alt	4.3	chr10_49148246	chr10	49148246	0	1	4.41	-0.61853	8.54872e-15	only Meijer	SNP
em_Eye_depth	1-dom-alt	4.3	chr10_49148293	chr10	49148293	0	1	4.41	-0.61853	8.54872e-15	only Meijer	SNP
em_Eye_depth	1-dom-alt	4.3	chr10_49148305	chr10	49148305	0	1	4.41	-0.61853	8.54872e-15	only Meijer	SNP
em_Eye_depth	1-dom-alt	4.3	chr10_49148316	chr10	49148316	0	1	4.41	-0.61853	8.54872e-15	only Meijer	SNP
em_Eye_depth	1-dom-alt	4.3	chr10_50323151	chr10	50323151	0	1	5.21	-0.790003	6.77236e-15	only Meijer	SNP
em_Eye_depth	1-dom-alt	4.3	chr10_50323153	chr10	50323153	0	1	5.21	-0.790003	6.77236e-15	only Meijer	SNP
em_Eye_depth	1-dom-alt	4.3	chr10_50323225	chr10	50323225	0	1	5.21	-0.790003	6.77236e-15	only Meijer	SNP
em_Eye_depth	1-dom-alt	4.3	chr10_50323244	chr10	50323244	0	1	5.13	-0.64433	0.000611672	only Meijer	SNP
em_Eye_depth	1-dom-alt	4.3	chr10_50323263	chr10	50323263	0	1	5.21	-0.790003	9.21485e-15	only Meijer	SNP
em_Chipping_color_2_4	1-dom-ref	4.01	chr07_50949343	chr07	50949343	0	1	4.3	1.55166	-3.77476e-15	only Meijer	SNP
em_Chipping_color_2_4	1-dom-ref	4.01	chr07_50949356	chr07	50949356	0	1	4.3	1.55166	-3.77476e-15	only Meijer	SNP
em_Dry_Matter_Content	additive	4.32	chr03_59353418	chr03	59353418	0	1	4.45	1.48899	2.44249e-15	only Meijer	SNP
em_Dry_Matter_Content	1-dom-alt	4.3	chr03_59353418	chr03	59353418	0	1	4.45	1.48899	2.44249e-15	only Meijer	SNP
em_Maturity	additive	4.32	chr05_4941391	chr05	4941391	0	1	8.79	-0.803069	2.44249e-15	only Meijer	SNP
em_Maturity	additive	4.32	chr05_4941406	chr05	4941406	0	1	8.79	-0.803069	2.44249e-15	only Meijer	SNP
em_Maturity	additive	4.32	chr05_6204154	chr05	6204154	0	1	5.36	0.586383	0.000302014	only Meijer	SNP
em_Maturity	1-dom-alt	4.3	chr05_6204154	chr05	6204154	0	1	5.8	0.675226	0.000331689	only Meijer	SNP
em_Maturity	1-dom-ref	4.01	chr05_4941391	chr05	4941391	0	1	8.91	-0.833427	6.66134e-16	only Meijer	SNP
em_Maturity	1-dom-ref	4.01	chr05_4941406	chr05	4941406	0	1	8.91	-0.833427	6.66134e-16	only Meijer	SNP
em_Canopy_stage_2	additive	4.33	C5_6_0000000	chr05	4941361	0	1	6.37	-1.32762	0.00365441	only Meijer	Haplotag
em_Canopy_stage_2	additive	4.33	C5_7_0001111110	chr05	6204132	0	1	6.42	-1.24677	0.0145051	only Meijer	Haplotag
em_Canopy_stage_2	1-dom-alt	4.33	C5_6_0000000	chr05	4941361	0	1	6.73	-1.43909	0.0111789	only Meijer	Haplotag
em_Canopy_stage_2	1-dom-alt	4.33	C5_7_0001111110	chr05	6204132	0	1	5.92	-1.35835	0.00257858	only Meijer	Haplotag
em_Canopy_stage_2	1-dom-ref	3.91	C1_19_00110	chr01	71773112	0	1	3.95	2.16713	0.0594681	only Meijer	Haplotag
em_Yield	1-dom-ref	3.91	C1_19_00110	chr01	71773112	0	1	4.16	0.382129	0.0844978	only Meijer	Haplotag
em_Tuber_Length	additive	4.33	C10_8_0001111110	chr10	49148217	0	1	6.32	-0.00194507	2.78666e-14	only Meijer	Haplotag
em_Tuber_Length	additive	4.33	C10_9_011100000110110	chr10	50323144	0	1	6.18	-0.00194603	2.5091e-14	only Meijer	Haplotag
em_Tuber_Length	additive	4.33	C10_9_000101000100000	chr10	50323144	0	1	7.62	0.00171687	0.00632654	only Meijer	Haplotag
em_Tuber_Length	additive	4.33	C10_10_01010000	chr10	51204050	0	1	5.21	-0.00165192	-6.83897e-14	only Meijer	Haplotag
em_Tuber_Length	1-dom-alt	4.33	C10_8_0001111110	chr10	49148217	0	1	6.32	-0.00194507	3.06422e-14	only Meijer	Haplotag
em_Tuber_Length	1-dom-alt	4.33	C10_9_011100000110110	chr10	50323144	0	1	6.18	-0.00194603	-1.39888e-14	only Meijer	Haplotag
em_Tuber_Length	1-dom-alt	4.33	C10_10_01010000	chr10	51204050	0	1	5.21	-0.00165192	-1.39888e-14	only Meijer	Haplotag
em_Tuber_Length	1-dom-ref	3.91	C10_9_000101000100000	chr10	50323144	0	1	8.23	0.00205142	0.0169949	only Meijer	Haplotag
em_Tuber_Shape	additive	4.33	C10_8_0110000000	chr10	49148217	0	1	5.15	1.07302	0.00342636	only Meijer	Haplotag
em_Tuber_Shape	additive	4.33	C10_8_0001111110	chr10	49148217	0	1	7.96	-2.15222	3.66374e-15	only Meijer	Haplotag
em_Tuber_Shape	additive	4.33	C10_9_011100000110110	chr10	50323144	0	1	7.85	-2.17584	1.22125e-15	only Meijer	Haplotag
em_Tuber_Shape	additive	4.33	C10_9_000101000100000	chr10	50323144	0	1	8.84	1.85354	0.00170677	only Meijer	Haplotag
em_Tuber_Shape	1-dom-alt	4.33	C10_8_0001111110	chr10	49148217	0	1	7.96	-2.15222	1.22125e-15	only Meijer	Haplotag
em_Tuber_Shape	1-dom-alt	4.33	C10_9_011100000110110	chr10	50323144	0	1	7.85	-2.17584	-1.33227e-15	only Meijer	Haplotag
em_Tuber_Shape	1-dom-ref	3.91	C10_9_000101000100000	chr10	50323144	0	1	10.57	2.23986	0.035403	only Meijer	Haplotag
em_Yellow_Flesh_Color	additive	4.33	C3_11_001001010001000	chr03	40410508	0	1	5.37	1.05718	-3.77476e-15	only Meijer	Haplotag
em_Yellow_Flesh_Color	additive	4.33	C3_17_000000	chr03	46058711	0	1	7.32	1.09647	0.000659378	only Meijer	Haplotag
em_Yellow_Flesh_Color	additive	4.33	C3_18_00011000	chr03	47024923	0	1	6.3	-0.830021	0.000511299	only Meijer	Haplotag
em_Yellow_Flesh_Color	additive	4.33	C3_18_00000000	chr03	47024923	0	1	7.93	1.11857	0.0188087	only Meijer	Haplotag
em_Yellow_Flesh_Color	1-dom-alt	4.33	C3_11_001001010001000	chr03	40410508	0	1	5.37	1.05718	-6.21725e-15	only Meijer	Haplotag
em_Yellow_Flesh_Color	1-dom-alt	4.33	C3_17_000000	chr03	46058711	0	1	6.64	1.06636	0.00184912	only Meijer	Haplotag
em_Yellow_Flesh_Color	1-dom-alt	4.33	C3_18_00000000	chr03	47024923	0	1	6.59	1.03555	0.00612588	only Meijer	Haplotag
em_Yellow_Flesh_Color	1-dom-ref	3.91	C3_18_00011000	chr03	47024923	0	1	4.98	-0.827052	0.00721974	only Meijer	Haplotag
em_Eye_depth	additive	4.33	C9_21_000100010100	chr09	61254302	0	1	4.57	-0.96695	-1.33227e-15	only Meijer	Haplotag
em_Eye_depth	additive	4.33	C9_23_000001	chr09	62909766	0	1	4.64	-0.938542	-5.55112e-15	only Meijer	Haplotag
em_Eye_depth	additive	4.33	C10_8_0001111110	chr10	49148217	0	1	5.07	-0.695928	-4.88498e-15	only Meijer	Haplotag
em_Eye_depth	additive	4.33	C10_9_011100000110110	chr10	50323144	0	1	6	-0.771166	6.66134e-16	only Meijer	Haplotag
em_Eye_depth	additive	4.33	C10_9_000101000100000	chr10	50323144	0	1	5.13	0.570124	0.013557	only Meijer	Haplotag
em_Eye_depth	additive	4.33	C10_10_01010000	chr10	51204050	0	1	6.54	-0.714243	-6.66134e-16	only Meijer	Haplotag
em_Eye_depth	1-dom-alt	4.33	C9_21_000100010100	chr09	61254302	0	1	4.57	-0.96695	3.66374e-15	only Meijer	Haplotag
em_Eye_depth	1-dom-alt	4.33	C9_23_000001	chr09	62909766	0	1	4.64	-0.938542	-2.44249e-15	only Meijer	Haplotag
em_Eye_depth	1-dom-alt	4.33	C10_8_0001111110	chr10	49148217	0	1	5.07	-0.695928	1.88738e-15	only Meijer	Haplotag
em_Eye_depth	1-dom-alt	4.33	C10_9_011100000110110	chr10	50323144	0	1	6	-0.771166	-4.21885e-15	only Meijer	Haplotag
em_Eye_depth	1-dom-alt	4.33	C10_10_01010000	chr10	51204050	0	1	6.54	-0.714243	-2.44249e-15	only Meijer	Haplotag
em_Enzymatic_Browning	1-dom-alt	4.33	C8_18_0010011001001010100	chr08	48053527	0	1	4.42	-0.7309	0.100397	only Meijer	Haplotag
em_Cooking_Type	1-dom-ref	3.91	C8_21_0000000000	chr08	51083528	0	1	4.77	-1.55098	0.0962025	only Meijer	Haplotag
em_Maturity	additive	4.33	C5_6_0000000	chr05	4941361	0	1	7.49	0.749428	0.00171968	only Meijer	Haplotag
em_Maturity	additive	4.33	C5_7_0001111110	chr05	6204132	0	1	5.22	0.588259	7.13531e-05	only Meijer	Haplotag
em_Maturity	1-dom-alt	4.33	C5_6_0000000	chr05	4941361	0	1	7.63	0.779718	0.0027053	only Meijer	Haplotag
em_Maturity	1-dom-alt	4.33	C5_7_0001111110	chr05	6204132	0	1	5.62	0.679775	0.000188337	only Meijer	Haplotag
